# Supplementary material for: Heating Differentiates Pecan Allergen Stability: Car i 4 Is More Heat Labile Than Car i 1 and Car i 2
Source: Food Sci Nutr. 2025 Feb 16;13(2):e4747. doi: 10.1002/fsn3.4747 (PMC11830569; doi:10.1002/fsn3.4747)
Supplement: Supplementary file 2 — Table S2. [file FSN3-13-e4747-s002.xlsx]

## Sheet: sample key
Heating differentiates pecan allergen stability: Car i 4 is more heat labile than Car i 1 and Car i 2
sample key
Biological Replicate Name	LFQ Output name
0 min, A	ref
0 min, B	C1
12 min, A	C2
12 min, B	C3
20 min, A	C4
20 min, B	C5
24 min, A	C6
24 min, B	C7
Tables in this excel file created from CU orbitrap data, searched by Mascot.
Three sets of searches were done with the 8 data files (0 minute x2, 12 minute x2, 20 minute x2, and 24 minutex2) to accommodate the different variable modifications in list.
2nd tab The label-free quantitation output from Mascot Distiller was used to generate the peptide list for all three pecan allergens (output as in 2nd tab). The LFQ file is generated using search results from multiple data files. The intensity columns are the peak areas of the peptides found at the given RTs.
3rd tab The three LFQ files were combined. In LFQ output, identity = True means that the peptide was identified in that data file/time point, False means that the peptide wasn't indentified in that data file/time point.
4th, 5th, tabs generated using the true/false columns and filtering by allergen.
6th tab generated using true/false coloumns and filtering by allergens with arginine or lysine modifications only
7th tab generated from 4th tab after the following criteria applied, 1. detect at all time points, 2. observed intensity of ≥ 10^5 a fter 24 minutes, and 3. no decrease by greater than 2 orders of magnitude in intensity during heating
8th tab generated from 5th/6th tab after following criteria applied: 1. sustained an arginine or lysine modification, and 2. observed intensity of ≥ 10^4 after heating

## Sheet: # peptides all & heated only
	z	Sequence	Modifications	Ident(Ref)	Ident(C1)	Ident(C2)	Ident(C3)	Ident(C4)	Ident(C5)	Ident(C6)	Ident(C7)	Intensity(Ref)	Intensity(C1)	Intensity(C2)	Intensity(C3)	Intensity(C4)	Intensity(C5)	Intensity(C6)	Intensity(C7)		car i 1	car i 2	car i 4		car i 1	car i 2	car i 4
Car-i-1_IUIS_AAO32314.1	2	ECGISSR		TRUE	TRUE	TRUE	FALSE	TRUE	FALSE	TRUE	TRUE	4956000	3294000	6892000	2572000	4656000	3710000	2851000	2361000		0	0	0		0	0	0		all	*Car-i-1*	19
Car-i-1_IUIS_AAO32314.1	2	QQQQEEGIR		TRUE	TRUE	TRUE	TRUE	TRUE	TRUE	TRUE	TRUE	275800	167700	330100	225700	926800	890200	790700	893600		1	0	0		0	0	0		only heated	*Car-i-1*	3
Car-i-1_IUIS_AAO32314.1	3	ECGISSRSCEIR		FALSE	FALSE	FALSE	FALSE	TRUE	TRUE	FALSE	TRUE	18560	1496	4468	1075	70790	61790	14160	76740		0	0	0		0	0	0
Car-i-1_IUIS_AAO32314.1	3	GEEMEEMVQCASDLPK		FALSE	FALSE	TRUE	FALSE	FALSE	FALSE	FALSE	FALSE	33210	40600	45770	52700	5126	9802	19840	3687		0	0	0		0	0	0
Car-i-1_IUIS_AAO32314.1	2	GEEMEEMVQCASDLPK		TRUE	TRUE	TRUE	TRUE	TRUE	TRUE	TRUE	TRUE	23810000	21010000	18540000	16900000	3767000	4047000	1420000	1221000		1	0	0		0	0	0		all	*Car-i-2*	68
Car-i-1_IUIS_AAO32314.1	2	GEEMEEMVQCASDLPK	(4) Oxidation (M)	TRUE	TRUE	TRUE	TRUE	TRUE	TRUE	TRUE	TRUE	10580000	7432000	9461000	8304000	5438000	5503000	9303000	4468000		1	0	0		0	0	0		only heated	*Car-i-2*	19
Car-i-1_IUIS_AAO32314.1	3	GEEMEEMVQCASDLPK	(7) Oxidation (M)	FALSE	FALSE	FALSE	TRUE	FALSE	FALSE	FALSE	FALSE	8076	5074	7197	8379	3871	11950	1714	24180		0	0	0		0	0	0
Car-i-1_IUIS_AAO32314.1	2	GEEMEEMVQCASDLPK	(7) Oxidation (M)	TRUE	TRUE	TRUE	TRUE	TRUE	TRUE	TRUE	TRUE	5154000	4913000	4391000	4032000	3772000	3294000	3738000	2668000		1	0	0		0	0	0
Car-i-1_IUIS_AAO32314.1	2	GEEMEEMVQCASDLPK	(4) Oxidation (M); (7) Oxidation (M)	TRUE	TRUE	TRUE	TRUE	TRUE	TRUE	TRUE	TRUE	3667000	4372000	4573000	4362000	17170000	21640000	38920000	38050000		1	0	0		0	0	0		all	*Car-i-4*	59
Car-i-1_IUIS_AAO32314.1	3	QCCQQLSQMEEQCQCEGLR		TRUE	TRUE	TRUE	TRUE	TRUE	TRUE	TRUE	TRUE	16230000	10800000	13690000	11820000	1945000	2159000	1657000	628300		1	0	0		0	0	0		only heated	*Car-i-4*	5
Car-i-1_IUIS_AAO32314.1	2	QCCQQLSQMEEQCQCEGLR		TRUE	TRUE	TRUE	TRUE	TRUE	TRUE	TRUE	TRUE	422800000	374600000	319600000	321400000	42650000	36050000	27710000	22440000		1	0	0		0	0	0
Car-i-1_IUIS_AAO32314.1	3	QCCQQLSQMEEQCQCEGLR	(9) Oxidation (M)	TRUE	TRUE	TRUE	TRUE	TRUE	TRUE	TRUE	TRUE	13330000	7145000	13770000	13070000	5857000	15470000	14620000	9949000		1	0	0		0	0	0
Car-i-1_IUIS_AAO32314.1	2	QCCQQLSQMEEQCQCEGLR	(9) Oxidation (M)	TRUE	TRUE	TRUE	TRUE	TRUE	TRUE	TRUE	TRUE	284800000	256300000	266300000	262800000	221400000	285500000	230500000	159900000		1	0	0		0	0	0
Car-i-1_IUIS_AAO32314.1	3	GEEMEEMVQCASDLPKECGISSR	(4) Oxidation (M); (16) Hex (KR)	FALSE	FALSE	FALSE	FALSE	FALSE	TRUE	FALSE	FALSE	4328	1504	902.4	1566	17080	33860	9274	3756		0	0	0		0	0	0
Car-i-1_IUIS_AAO32314.1	4	QQQQEEGIRGEEMEEMVQCASDLPK		TRUE	TRUE	TRUE	TRUE	TRUE	FALSE	FALSE	FALSE	2647000	1886000	2371000	2015000	239300	23410	3585	9556		0	0	0		0	0	0
Car-i-1_IUIS_AAO32314.1	3	QQQQEEGIRGEEMEEMVQCASDLPK		TRUE	TRUE	TRUE	TRUE	TRUE	TRUE	TRUE	TRUE	2321000000	1769000000	1856000000	1685000000	316800000	294100000	135200000	108700000		1	0	0		0	0	0
Car-i-1_IUIS_AAO32314.1	2	QQQQEEGIRGEEMEEMVQCASDLPK		TRUE	TRUE	TRUE	TRUE	TRUE	TRUE	TRUE	TRUE	139600000	117600000	104700000	91860000	69200000	6071000	859200	33340000		1	0	0		0	0	0
Car-i-1_IUIS_AAO32314.1	4	QQQQEEGIRGEEMEEMVQCASDLPK	(16) Oxidation (M)	TRUE	FALSE	FALSE	TRUE	FALSE	TRUE	FALSE	TRUE	250200	264700	848000	196300	5014	975100	18030	89390		0	0	0		0	0	0
Car-i-1_IUIS_AAO32314.1	3	QQQQEEGIRGEEMEEMVQCASDLPK	(16) Oxidation (M)	TRUE	TRUE	TRUE	TRUE	TRUE	TRUE	TRUE	TRUE	855100000	550300000	998000000	721800000	494100000	762000000	454900000	427900000		1	0	0		0	0	0
Car-i-1_IUIS_AAO32314.1	2	QQQQEEGIRGEEMEEMVQCASDLPK	(16) Oxidation (M)	TRUE	TRUE	TRUE	TRUE	TRUE	TRUE	TRUE	TRUE	106300000	84440000	117500000	102500000	90850000	27790000	107600000	12770000		1	0	0		0	0	0
Car-i-1_IUIS_AAO32314.1	4	QQQQEEGIRGEEMEEMVQCASDLPK	(13) Oxidation (M)	FALSE	FALSE	TRUE	TRUE	TRUE	TRUE	TRUE	FALSE	497300	274500	862800	629500	344900	906700	365100	573400		0	0	0		0	0	0
Car-i-1_IUIS_AAO32314.1	3	QQQQEEGIRGEEMEEMVQCASDLPK	(13) Oxidation (M)	TRUE	TRUE	TRUE	TRUE	TRUE	TRUE	TRUE	TRUE	592700000	367400000	792200000	508000000	376700000	611800000	326900000	447200000		1	0	0		0	0	0
Car-i-1_IUIS_AAO32314.1	2	QQQQEEGIRGEEMEEMVQCASDLPK	(13) Oxidation (M)	TRUE	TRUE	TRUE	FALSE	TRUE	TRUE	TRUE	FALSE	50780000	37250000	54460000	42280000	26300000	83920000	10460000	130.6		0	0	0		0	0	0
Car-i-1_IUIS_AAO32314.1	4	QQQQEEGIRGEEMEEMVQCASDLPK	(13) Oxidation (M); (16) Oxidation (M)	FALSE	FALSE	FALSE	TRUE	TRUE	FALSE	TRUE	TRUE	7424000	5255000	157200	176700	162800	105900	517500	247800		0	0	0		0	0	0
Car-i-1_IUIS_AAO32314.1	3	QQQQEEGIRGEEMEEMVQCASDLPK	(13) Oxidation (M); (16) Oxidation (M)	TRUE	TRUE	TRUE	TRUE	TRUE	TRUE	TRUE	TRUE	192700000	183400000	251900000	255100000	480500000	538800000	694600000	538400000		1	0	0		0	0	0
Car-i-1_IUIS_AAO32314.1	2	QQQQEEGIRGEEMEEMVQCASDLPK	(13) Oxidation (M); (16) Oxidation (M)	TRUE	TRUE	TRUE	TRUE	TRUE	TRUE	TRUE	TRUE	21940000	22040000	11280000	18370000	37870000	36570000	55100000	42970000		1	0	0		0	0	0
Car-i-1_IUIS_AAO32314.1	3	QQQQEEGIRGEEMEEMVQCASDLPK	(9) Hex (KR)	FALSE	FALSE	TRUE	TRUE	TRUE	TRUE	TRUE	TRUE	26740	0	2008000	1783000	845000	1486000	815300	70000		0	0	0		1	0	0
Car-i-1_IUIS_AAO32314.1	3	QQQQEEGIRGEEMEEMVQCASDLPK	(9) Hex (KR); (16) Oxidation (M)	FALSE	FALSE	FALSE	FALSE	TRUE	TRUE	FALSE	FALSE	19980	21030	116200	114600	2368000	2977000	1116000	1705		0	0	0		0	0	0
Car-i-1_IUIS_AAO32314.1	3	QQQQEEGIRGEEMEEMVQCASDLPK	(9) Hex (KR); (13) Oxidation (M)	FALSE	FALSE	TRUE	TRUE	TRUE	TRUE	FALSE	TRUE	33410	21030	794100	879000	2789000	2295000	1060000	1235000		0	0	0		0	0	0
Car-i-1_IUIS_AAO32314.1	3	QQQQEEGIRGEEMEEMVQCASDLPK	(9) Hex (KR); (13) Oxidation (M); (16) Oxidation (M)	FALSE	FALSE	FALSE	FALSE	TRUE	TRUE	TRUE	TRUE	10370	35990	21170	19160	3179000	3844000	4260000	3819000		0	0	0		0	0	0
Car-i-1_IUIS_AAO32314.1	4	QAVRQQQQEEGIRGEEMEEMVQCASDLPK		FALSE	FALSE	TRUE	TRUE	TRUE	TRUE	TRUE	TRUE	304900	261500	1007000	797100	105000	72540	63810	43520		0	0	0		1	0	0
Car-i-1_IUIS_AAO32314.1	4	QAVRQQQQEEGIRGEEMEEMVQCASDLPK	(17) Oxidation (M); (20) Oxidation (M)	FALSE	FALSE	FALSE	FALSE	TRUE	TRUE	TRUE	TRUE	509000	610900	20290	25630	272400	298200	565400	556500		0	0	0		0	0	0
Car-i-1_IUIS_AAO32314.1	3	QAVRQQQQEEGIRGEEMEEMVQCASDLPK	(17) Oxidation (M); (20) Oxidation (M)	FALSE	FALSE	FALSE	FALSE	TRUE	FALSE	FALSE	FALSE	96.11	23040	1316	8740	47.02	326.8	161.5	536.9		0	0	0		0	0	0
Car-i-1_IUIS_AAO32314.1	4	QQQQEEGIRGEEMEEMVQCASDLPKECGISSR		TRUE	TRUE	TRUE	TRUE	FALSE	FALSE	FALSE	FALSE	13000000	7689000	13320000	10700000	1368	194.8	627.4	2463		0	0	0		0	0	0
Car-i-1_IUIS_AAO32314.1	3	QQQQEEGIRGEEMEEMVQCASDLPKECGISSR		FALSE	TRUE	TRUE	FALSE	FALSE	FALSE	FALSE	FALSE	77060	40300	54410	58000	62730	500.4	0	0		0	0	0		0	0	0
Car-i-1_IUIS_AAO32314.1	4	QQQQEEGIRGEEMEEMVQCASDLPKECGISSR	(16) Oxidation (M)	TRUE	TRUE	TRUE	TRUE	TRUE	TRUE	TRUE	TRUE	2623000	2070000	4094000	3901000	1472000	1358000	977800	580800		1	0	0		0	0	0
Car-i-1_IUIS_AAO32314.1	3	QQQQEEGIRGEEMEEMVQCASDLPKECGISSR	(16) Oxidation (M)	FALSE	FALSE	TRUE	TRUE	FALSE	FALSE	FALSE	FALSE	1345000	1115000	965200	869100	614.1	19170	9632	1697		0	0	0		0	0	0
Car-i-1_IUIS_AAO32314.1	4	QQQQEEGIRGEEMEEMVQCASDLPKECGISSR	(13) Oxidation (M); (16) Oxidation (M)	FALSE	TRUE	TRUE	TRUE	TRUE	TRUE	TRUE	TRUE	433900	307000	931100	445900	1825000	1803000	2067000	1769000		0	0	0		0	0	0
Car-i-1_IUIS_AAO32314.1	3	QQQQEEGIRGEEMEEMVQCASDLPKECGISSR	(13) Oxidation (M); (16) Oxidation (M)	TRUE	FALSE	FALSE	FALSE	FALSE	FALSE	TRUE	FALSE	309600	258100	254700	161900	1187	97210	938500	515		0	0	0		0	0	0
Car-i-1_IUIS_AAO32314.1	3	QQQQEEGIRGEEMEEMVQCASDLPKECGISSR	(25) HydroxymethylOP (K)	FALSE	TRUE	TRUE	TRUE	FALSE	FALSE	FALSE	FALSE	71400	9631	1778000	1528000	94.09	29080	245.6	18090		0	0	0		0	0	0
Car-i-1_IUIS_AAO32314.1	4	QQQQEEGIRGEEMEEMVQCASDLPKECGISSR	(16) Oxidation (M); (25) HydroxymethylOP (K)	FALSE	FALSE	FALSE	FALSE	FALSE	TRUE	FALSE	FALSE	852.2	899.7	306.5	0	117.1	122900	32550	23750		0	0	0		0	0	0
Car-i-1_IUIS_AAO32314.1	3	QQQQEEGIRGEEMEEMVQCASDLPKECGISSR	(16) Oxidation (M); (25) HydroxymethylOP (K)	FALSE	FALSE	FALSE	FALSE	FALSE	TRUE	FALSE	FALSE	1133	1271	1008	1541	145.5	251900	22370	463.1		0	0	0		0	0	0
Car-i-1_IUIS_AAO32314.1	3	QQQQEEGIRGEEMEEMVQCASDLPKECGISSR	(13) Oxidation (M); (25) HydroxymethylOP (K)	FALSE	FALSE	TRUE	TRUE	TRUE	FALSE	FALSE	FALSE	705	673.5	495000	687900	334400	7215	1018	1278		0	0	0		0	0	0
Car-i-1_IUIS_AAO32314.1	4	QQQQEEGIRGEEMEEMVQCASDLPKECGISSR	(13) Oxidation (M); (16) Oxidation (M); (25) HydroxymethylOP (K)	FALSE	FALSE	FALSE	FALSE	TRUE	TRUE	FALSE	FALSE	0	1530	2280	5753	168000	156000	179200	12920		0	0	0		0	0	0
Car-i-1_IUIS_AAO32314.1	3	QQQQEEGIRGEEMEEMVQCASDLPKECGISSR	(13) Oxidation (M); (16) Oxidation (M); (25) HydroxymethylOP (K)	FALSE	FALSE	FALSE	FALSE	TRUE	TRUE	TRUE	TRUE	5255	3829	16620	9631	1636000	1533000	897600	706400		0	0	0		0	0	0
Car-i-1_IUIS_AAO32314.1	4	QQQQEEGIRGEEMEEMVQCASDLPKECGISSR	(25) Hex (KR)	TRUE	TRUE	TRUE	TRUE	TRUE	FALSE	FALSE	FALSE	7394000	4424000	25300000	20910000	994700	153500	197800	24470		0	0	0		0	0	0
Car-i-1_IUIS_AAO32314.1	3	QQQQEEGIRGEEMEEMVQCASDLPKECGISSR	(25) Hex (KR)	FALSE	FALSE	TRUE	FALSE	FALSE	FALSE	FALSE	FALSE	60820	48660	644900	569200	184900	1911	44690	0		0	0	0		0	0	0
Car-i-1_IUIS_AAO32314.1	4	QQQQEEGIRGEEMEEMVQCASDLPKECGISSR	(16) Oxidation (M); (25) Hex (KR)	TRUE	TRUE	TRUE	TRUE	TRUE	TRUE	TRUE	TRUE	793700	724300	7869000	6495000	3995000	4469000	633100	460000		1	0	0		0	0	0
Car-i-1_IUIS_AAO32314.1	3	QQQQEEGIRGEEMEEMVQCASDLPKECGISSR	(16) Oxidation (M); (25) Hex (KR)	FALSE	FALSE	FALSE	FALSE	TRUE	FALSE	TRUE	TRUE	773	468.6	1957	22150	232100	4855	168600	144700		0	0	0		0	0	0
Car-i-1_IUIS_AAO32314.1	4	QQQQEEGIRGEEMEEMVQCASDLPKECGISSR	(13) Oxidation (M); (25) Hex (KR)	FALSE	FALSE	TRUE	FALSE	TRUE	TRUE	TRUE	FALSE	793500	722400	5819000	4479000	733100	379000	853100	152500		0	0	0		0	0	0
Car-i-1_IUIS_AAO32314.1	3	QQQQEEGIRGEEMEEMVQCASDLPKECGISSR	(13) Oxidation (M); (25) Hex (KR)	FALSE	FALSE	TRUE	TRUE	FALSE	FALSE	FALSE	FALSE	29520	20620	166300	235000	29980	7115	0	0		0	0	0		0	0	0
Car-i-1_IUIS_AAO32314.1	4	QQQQEEGIRGEEMEEMVQCASDLPKECGISSR	(13) Oxidation (M); (16) Oxidation (M); (25) Hex (KR)	FALSE	FALSE	TRUE	TRUE	TRUE	TRUE	TRUE	TRUE	316900000	240000000	251000000	228500000	3548000	4870000	3581000	2725000		0	0	0		1	0	0
Car-i-1_IUIS_AAO32314.1	3	QQQQEEGIRGEEMEEMVQCASDLPKECGISSR	(13) Oxidation (M); (16) Oxidation (M); (25) Hex (KR)	FALSE	FALSE	FALSE	FALSE	TRUE	FALSE	FALSE	FALSE	351.8	212.8	8863	0	277900	1786	2441	0		0	0	0		0	0	0
Car-i-1_IUIS_AAO32314.1	4	QQQQEEGIRGEEMEEMVQCASDLPKECGISSR	(9) Hex (KR); (25) Hex (KR)	TRUE	FALSE	FALSE	FALSE	FALSE	FALSE	FALSE	FALSE	1248000	741800	891400	747500	177.9	11850	710.7	17900		0	0	0		0	0	0
Car-i-1_IUIS_AAO32314.1	3	QQYLNRCQDYLR	(6) G-H1 (R)	FALSE	FALSE	FALSE	FALSE	FALSE	TRUE	FALSE	FALSE	0	23750	150200	95290	4939	14810	6621	0		0	0	0		0	0	0
Car-i-1_IUIS_AAO32314.1	5	QQQQEEGIRGEEMEEMVQCASDLPK	(9) G-H1 (R)	TRUE	FALSE	TRUE	TRUE	FALSE	TRUE	TRUE	TRUE	777500	121700	828800	455100	9851	1200000	381500	146200		0	0	0		0	0	0
Car-i-1_IUIS_AAO32314.1	4	QQQQEEGIRGEEMEEMVQCASDLPK	(9) G-H1 (R)	TRUE	TRUE	TRUE	TRUE	TRUE	TRUE	TRUE	TRUE	2579000	1728000	1186000	1918000	1302000	2339000	1090000	723600		1	0	0		0	0	0
Car-i-1_IUIS_AAO32314.1	3	QQQQEEGIRGEEMEEMVQCASDLPK	(9) G-H1 (R)	FALSE	TRUE	TRUE	FALSE	TRUE	TRUE	FALSE	FALSE	677600	318200	10160000	160700	2076000	646800	765100	13520		0	0	0		0	0	0
Car-i-1_IUIS_AAO32314.1	2	QQQQEEGIRGEEMEEMVQCASDLPK	(9) G-H1 (R)	TRUE	TRUE	TRUE	TRUE	FALSE	TRUE	TRUE	TRUE	1182000	1000000	517200	433700	63000	23060	44860	113400		0	0	0		0	0	0
Car-i-1_IUIS_AAO32314.1	5	QQQQEEGIRGEEMEEMVQCASDLPK	(9) G-H1 (R); (16) Oxidation (M)	FALSE	FALSE	FALSE	FALSE	FALSE	FALSE	TRUE	FALSE	1700	1499	1698	4523	488.5	2416	437300	9494		0	0	0		0	0	0
Car-i-1_IUIS_AAO32314.1	4	QQQQEEGIRGEEMEEMVQCASDLPK	(9) G-H1 (R); (16) Oxidation (M)	TRUE	FALSE	FALSE	FALSE	TRUE	TRUE	TRUE	TRUE	330600	133800	87600	188500	3185000	4037000	3708000	2726000		0	0	0		0	0	0
Car-i-1_IUIS_AAO32314.1	4	QQQQEEGIRGEEMEEMVQCASDLPK	(9) G-H1 (R); (13) Oxidation (M)	TRUE	FALSE	FALSE	FALSE	FALSE	FALSE	FALSE	FALSE	168000	133500	87890	181600	3659	29450	426200	9284		0	0	0		0	0	0
Car-i-1_IUIS_AAO32314.1	3	QQQQEEGIRGEEMEEMVQCASDLPK	(9) G-H1 (R); (16) Oxidation (M)	TRUE	TRUE	TRUE	TRUE	TRUE	TRUE	TRUE	FALSE	7108000	6586000	8258000	7967000	7139000	12770000	17180000	29630		0	0	0		0	0	0
Car-i-1_IUIS_AAO32314.1	2	QQQQEEGIRGEEMEEMVQCASDLPK	(9) G-H1 (R); (16) Oxidation (M)	FALSE	FALSE	FALSE	TRUE	FALSE	FALSE	FALSE	FALSE	0	69.31	0	0	0	0	0	0		0	0	0		0	0	0
Car-i-1_IUIS_AAO32314.1	3	QQQQEEGIRGEEMEEMVQCASDLPK	(9) G-H1 (R); (13) Oxidation (M)	FALSE	FALSE	FALSE	FALSE	FALSE	TRUE	FALSE	FALSE	548.6	53.98	2708	1806	10590	1452000	36660	180.7		0	0	0		0	0	0
Car-i-1_IUIS_AAO32314.1	4	QQQQEEGIRGEEMEEMVQCASDLPK	(9) G-H1 (R); (13) Oxidation (M); (16) Oxidation (M)	FALSE	FALSE	FALSE	FALSE	FALSE	FALSE	TRUE	FALSE	302300	238800	111500	109000	7252	73390	775200	7413000		0	0	0		0	0	0
Car-i-1_IUIS_AAO32314.1	3	QQQQEEGIRGEEMEEMVQCASDLPK	(9) G-H1 (R); (13) Oxidation (M); (16) Oxidation (M)	FALSE	FALSE	FALSE	FALSE	FALSE	FALSE	TRUE	FALSE	684100	683300	1034000	1007000	4540	2466	44760	336700		0	0	0		0	0	0
Car-i-1_IUIS_AAO32314.1	4	QAVRQQQQEEGIRGEEMEEMVQCASDLPK	(13) G-H1 (R); (17) Oxidation (M); (20) Oxidation (M)	FALSE	FALSE	FALSE	FALSE	TRUE	FALSE	FALSE	FALSE	14000	19610	2292	1139	52410	2389	28020	1078		0	0	0		0	0	0
Car-i-1_IUIS_AAO32314.1	4	QQQQEEGIRGEEMEEMVQCASDLPKECGISSR	(25) Carboxymethyl (K)	TRUE	TRUE	TRUE	TRUE	FALSE	FALSE	FALSE	FALSE	770900	591400	981700	887100	249	3230	12700	10380		0	0	0		0	0	0
Car-i-1_IUIS_AAO32314.1	3	QQQQEEGIRGEEMEEMVQCASDLPKECGISSR	(25) Carboxymethyl (K)	FALSE	TRUE	TRUE	FALSE	FALSE	FALSE	FALSE	FALSE	149100	112600	98550	53440	27580	0	0	797.7		0	0	0		0	0	0
Car-i-1_IUIS_AAO32314.1	4	QQQQEEGIRGEEMEEMVQCASDLPKECGISSR	(25) Carboxyethyl (K)	FALSE	FALSE	TRUE	FALSE	FALSE	FALSE	FALSE	FALSE	12500	16560	284100	251500	471.4	258.9	3446	342.2		0	0	0		0	0	0
Car-i-1_IUIS_AAO32314.1	4	QQQQEEGIRGEEMEEMVQCASDLPKECGISSR	(16) Oxidation (M); (25) Carboxymethyl (K)	FALSE	FALSE	TRUE	TRUE	TRUE	TRUE	FALSE	TRUE	176900	137500	517400	343300	235000	166900	135700	88730		0	0	0		0	0	0
Car-i-1_IUIS_AAO32314.1	4	QQQQEEGIRGEEMEEMVQCASDLPKECGISSR	(16) Oxidation (M); (25) Carboxyethyl (K)	FALSE	FALSE	TRUE	TRUE	FALSE	FALSE	TRUE	TRUE	5218	229200	162900	126000	567000	995.9	190900	143600		0	0	0		0	0	0
Car-i-1_IUIS_AAO32314.1	4	QQQQEEGIRGEEMEEMVQCASDLPKECGISSR	(13) Oxidation (M); (25) Carboxyethyl (K)	FALSE	FALSE	FALSE	FALSE	TRUE	TRUE	FALSE	FALSE	1172	1383	2858	881.3	276500	236700	191200	5147		0	0	0		0	0	0
Car-i-1_IUIS_AAO32314.1	4	QQQQEEGIRGEEMEEMVQCASDLPKECGISSR	(13) Oxidation (M); (16) Oxidation (M); (25) Carboxymethyl (K)	FALSE	FALSE	FALSE	FALSE	TRUE	FALSE	TRUE	FALSE	7495	3210	78630	63430	234900	2371	294100	5966		0	0	0		0	0	0
Car-i-1_IUIS_AAO32314.1	4	QQQQEEGIRGEEMEEMVQCASDLPKECGISSR	(13) Oxidation (M); (16) Oxidation (M); (25) Carboxyethyl (K)	FALSE	FALSE	FALSE	FALSE	FALSE	TRUE	FALSE	FALSE	504.6	943.2	1262	602.3	3135	180100	350600	233.1		0	0	0		0	0	0
Car-i-1_IUIS_AAO32314.1	3	CQDYLRQQCR	(6) Delta:H(2)C(3)O(1) (R)	FALSE	FALSE	FALSE	FALSE	FALSE	FALSE	TRUE	FALSE	819.5	207.8	3566	70240	2961	4583	372500	2619		0	0	0		0	0	0
Car-i-1_IUIS_AAO32314.1	2	CQDYLRQQCR	(6) Delta:H(2)C(3)O(1) (R)	FALSE	FALSE	FALSE	FALSE	TRUE	TRUE	FALSE	TRUE	1639	3132	14080	2354	156500	141600	177.9	61480		0	0	0		0	0	0
Car-i-1_IUIS_AAO32314.1	3	CQDYLRQQCR	(10) Delta:H(2)C(3)O(1) (R)	FALSE	FALSE	FALSE	FALSE	TRUE	TRUE	TRUE	FALSE	447.1	4450	15840	2186	278100	148900	301300	2862		0	0	0		0	0	0
Car-i-1_IUIS_AAO32314.1	3	ECGISSRSCEIR	(7) Delta:H(2)C(3)O(1) (R)	FALSE	FALSE	FALSE	TRUE	TRUE	TRUE	TRUE	TRUE	490200	103.9	8539	53960	796300	1977000	1561000	1612000		0	0	0		0	0	0
Car-i-1_IUIS_AAO32314.1	2	ECGISSRSCEIR	(7) Delta:H(2)C(3)O(1) (R)	FALSE	FALSE	FALSE	TRUE	TRUE	TRUE	TRUE	TRUE	316400	46910	16330	36650	739200	494000	394400	405500		0	0	0		0	0	0
Car-i-1_IUIS_AAO32314.1	3	EQIQRQQYLNR	(5) Delta:H(2)C(3)O(1) (R)	FALSE	FALSE	FALSE	FALSE	TRUE	TRUE	TRUE	TRUE	24050	31070	74280	8374	1131000	3599000	4028000	3177000		0	0	0		0	0	0
Car-i-1_IUIS_AAO32314.1	2	EQIQRQQYLNR	(5) Delta:H(2)C(3)O(1) (R)	FALSE	FALSE	FALSE	FALSE	TRUE	TRUE	TRUE	TRUE	41760	888900	426800	137700	1247000	737200	817100	674800		0	0	0		0	0	0
Car-i-1_IUIS_AAO32314.1	3	QQYLNRCQDYLR	(6) Delta:H(2)C(3)O(1) (R)	FALSE	FALSE	FALSE	FALSE	FALSE	TRUE	TRUE	FALSE	3328	797.5	14480	17960	12550	1103000	853900	2770		0	0	0		0	0	0
Car-i-1_IUIS_AAO32314.1	2	QQYLNRCQDYLR	(6) Delta:H(2)C(3)O(1) (R)	FALSE	FALSE	FALSE	FALSE	FALSE	TRUE	TRUE	FALSE	32630	35920	113100	95270	71050	193200	164400	1477		0	0	0		0	0	0
Car-i-1_IUIS_AAO32314.1	4	QQQQEEGIRGEEMEEMVQCASDLPK	(9) Carbamyl (R)	FALSE	TRUE	TRUE	FALSE	TRUE	FALSE	FALSE	FALSE	13840000	12420000	3234000	2675000	129600	72470	112500	138100		0	0	0		0	0	0
Car-i-1_IUIS_AAO32314.1	3	QQQQEEGIRGEEMEEMVQCASDLPK	(9) Carbamyl (R)	TRUE	TRUE	TRUE	TRUE	TRUE	TRUE	TRUE	FALSE	5756000	5261000	660800	490900	119500	86600	7677	6823		0	0	0		0	0	0
Car-i-1_IUIS_AAO32314.1	3	QCCQQLSQMEEQCQCEGLRQAVR	(9) Oxidation (M); (19) Delta:H(2)C(3)O(1) (R)	FALSE	FALSE	FALSE	FALSE	TRUE	TRUE	FALSE	FALSE	14190000	62670	198400	111200	102200000	109500000	95570	512.9		0	0	0		0	0	0
Car-i-1_IUIS_AAO32314.1	3	QQQQEEGIRGEEMEEMVQCASDLPK	(9) Delta:H(2)C(3)O(1) (R)	FALSE	FALSE	TRUE	TRUE	TRUE	FALSE	FALSE	TRUE	302200	246100	472300	410100	522000	8242	3066	94330		0	0	0		0	0	0
Car-i-1_IUIS_AAO32314.1	4	QQQQEEGIRGEEMEEMVQCASDLPK	(9) Carbamyl (R); (13) Oxidation (M)	FALSE	FALSE	FALSE	FALSE	FALSE	FALSE	TRUE	FALSE	1084000	1103000	118400	115400	218.5	15590	150700	232300		0	0	0		0	0	0
Car-i-1_IUIS_AAO32314.1	4	QQQQEEGIRGEEMEEMVQCASDLPK	(9) Carbamyl (R); (16) Oxidation (M)	FALSE	TRUE	FALSE	FALSE	FALSE	FALSE	FALSE	FALSE	228200	314800	2218	363.4	788.5	99320	196700	19290		0	0	0		0	0	0
Car-i-1_IUIS_AAO32314.1	3	QQQQEEGIRGEEMEEMVQCASDLPK	(9) Carbamyl (R); (16) Oxidation (M)	TRUE	TRUE	FALSE	FALSE	TRUE	TRUE	FALSE	TRUE	6740000	4883000	503400	197100	51520	1699000	547500	200000		0	0	0		0	0	0
Car-i-1_IUIS_AAO32314.1	3	QQQQEEGIRGEEMEEMVQCASDLPK	(9) Carbamyl (R); (13) Oxidation (M)	FALSE	FALSE	FALSE	FALSE	FALSE	TRUE	FALSE	FALSE	3678	2596	1481	636	1305	266700	33970	170.6		0	0	0		0	0	0
Car-i-1_IUIS_AAO32314.1	3	QQQQEEGIRGEEMEEMVQCASDLPK	(9) Delta:H(2)C(3)O(1) (R); (16) Oxidation (M)	FALSE	FALSE	FALSE	FALSE	TRUE	TRUE	TRUE	TRUE	231200	269100	3261	163.7	681900	722200	140600	416000		0	0	0		0	0	0
Car-i-1_IUIS_AAO32314.1	3	QQQQEEGIRGEEMEEMVQCASDLPK	(9) Delta:H(2)C(3)O(1) (R); (13) Oxidation (M); (16) Oxidation (M)	FALSE	FALSE	FALSE	FALSE	TRUE	TRUE	TRUE	TRUE	2027000	2184000	327100	811800	882300	942100	1070000	939400		0	0	0		0	0	0
Car-i-1_IUIS_AAO32314.1	4	QAVRQQQQEEGIRGEEMEEMVQCASDLPK	(4) Delta:H(2)C(3)O(1) (R)	FALSE	FALSE	FALSE	TRUE	FALSE	FALSE	TRUE	FALSE	74400	45340	476000	383100	33290	0	112900	42920		0	0	0		0	0	0
Car-i-1_IUIS_AAO32314.1	4	QAVRQQQQEEGIRGEEMEEMVQCASDLPK	(13) Delta:H(2)C(3)O(1) (R)	FALSE	FALSE	FALSE	FALSE	TRUE	TRUE	FALSE	FALSE	9359	3463	561.6	268.4	500300	440700	3481	37930		0	0	0		0	0	0
Car-i-1_IUIS_AAO32314.1	4	QAVRQQQQEEGIRGEEMEEMVQCASDLPK	(13) Delta:H(2)C(3)O(1) (R); (20) Oxidation (M)	FALSE	FALSE	FALSE	FALSE	TRUE	TRUE	FALSE	TRUE	6251000	29410	16370	11170	840500	661900	1026000	26880		0	0	0		0	0	0
Car-i-1_IUIS_AAO32314.1	4	QAVRQQQQEEGIRGEEMEEMVQCASDLPK	(13) Delta:H(2)C(3)O(1) (R); (17) Oxidation (M)	FALSE	FALSE	FALSE	FALSE	FALSE	TRUE	FALSE	FALSE	2759	4318	16150	21340	193200	677500	329.8	5414		0	0	0		0	0	0
Car-i-1_IUIS_AAO32314.1	4	QAVRQQQQEEGIRGEEMEEMVQCASDLPK	(4) Delta:H(2)C(3)O(1) (R); (20) Oxidation (M)	FALSE	FALSE	FALSE	FALSE	FALSE	FALSE	TRUE	TRUE	224700	198200	446300	395400	990500	5375	1800000	330400		0	0	0		0	0	0
Car-i-1_IUIS_AAO32314.1	4	QAVRQQQQEEGIRGEEMEEMVQCASDLPK	(4) Delta:H(2)C(3)O(1) (R); (17) Oxidation (M); (20) Oxidation (M)	FALSE	FALSE	FALSE	FALSE	TRUE	TRUE	TRUE	FALSE	14110	0	7639	3402	202800	240300	125600	743.2		0	0	0		0	0	0
Car-i-1_IUIS_AAO32314.1	4	QAVRQQQQEEGIRGEEMEEMVQCASDLPK	(13) Delta:H(2)C(3)O(1) (R); (17) Oxidation (M); (20) Oxidation (M)	FALSE	FALSE	FALSE	FALSE	TRUE	TRUE	TRUE	TRUE	6686	320.3	7566	144900	1135000	1336000	1707000	1098000		0	0	0		0	0	0
Car-i-1_IUIS_AAO32314.1	3	QAVRQQQQEEGIRGEEMEEMVQCASDLPK	(4) Carbamyl (R); (13) Carbamyl (R); (17) Oxidation (M); (20) Oxidation (M)	FALSE	FALSE	FALSE	FALSE	FALSE	TRUE	FALSE	FALSE	115.5	378.1	0	0	40.78	14410	2482	485.6		0	0	0		0	0	0
Car-i-1_IUIS_AAO32314.1	3	QQQQEEGIRGEEMEEMVQCASDLPKECGISSR	(13) Oxidation (M); (16) Oxidation (M); (25) Carbamyl (K)	FALSE	FALSE	FALSE	FALSE	FALSE	FALSE	FALSE	TRUE	1787	1132	934.8	707.1	179	8446	4274	372200		0	0	0		0	0	0
Car-i-1_IUIS_AAO32314.1	3	QQQQEEGIRGEEMEEMVQCASDLPKECGISSR	(25) Delta:H(2)C(3)O(1) (K); (32) Delta:H(2)C(3)O(1) (R)	FALSE	TRUE	TRUE	TRUE	FALSE	FALSE	FALSE	FALSE	71400	9631	1778000	1528000	94.09	29080	245.6	18090		0	0	0		0	0	0
Car-i-1_IUIS_AAO32314.1	3	QQQQEEGIRGEEMEEMVQCASDLPKECGISSR	(13) Oxidation (M); (25) Delta:H(2)C(3)O(1) (K); (32) Delta:H(2)C(3)O(1) (R)	FALSE	FALSE	FALSE	TRUE	FALSE	TRUE	FALSE	FALSE	705	1271	493700	686400	5803	252000	38320	1278		0	0	0		0	0	0
Car-i-1_IUIS_AAO32314.1	4	QQQQEEGIRGEEMEEMVQCASDLPKECGISSR	(16) Oxidation (M); (25) Delta:H(2)C(3)O(1) (K); (32) Delta:H(2)C(3)O(1) (R)	FALSE	FALSE	FALSE	FALSE	FALSE	TRUE	FALSE	FALSE	852.2	899.7	306.5	0	117.1	122900	32550	23750		0	0	0		0	0	0
Car-i-1_IUIS_AAO32314.1	3	QQQQEEGIRGEEMEEMVQCASDLPKECGISSR	(16) Oxidation (M); (25) Delta:H(2)C(3)O(1) (K); (32) Delta:H(2)C(3)O(1) (R)	FALSE	FALSE	TRUE	FALSE	FALSE	FALSE	FALSE	FALSE	705	673.5	495100	686700	5635	7215	38320	1278		0	0	0		0	0	0
Car-i-1_IUIS_AAO32314.1	4	QQQQEEGIRGEEMEEMVQCASDLPKECGISSR	(13) Oxidation (M); (16) Oxidation (M); (25) Delta:H(2)C(3)O(1) (K); (32) Delta:H(2)C(3)O(1) (R)	FALSE	FALSE	FALSE	FALSE	TRUE	TRUE	FALSE	FALSE	0	1530	2280	5753	168000	156000	179200	12920		0	0	0		0	0	0
Car-i-1_IUIS_AAO32314.1	3	QQQQEEGIRGEEMEEMVQCASDLPKECGISSR	(13) Oxidation (M); (16) Oxidation (M); (25) Delta:H(2)C(3)O(1) (K); (32) Delta:H(2)C(3)O(1) (R)	FALSE	FALSE	FALSE	FALSE	TRUE	TRUE	FALSE	FALSE	5255	3829	511.8	9631	1636000	1532000	5438	705.6		0	0	0		0	0	0
Car-i-1_IUIS_AAO32314.1	4	QQQQEEGIRGEEMEEMVQCASDLPKECGISSR	(9) Delta:H(2)C(3)O(1) (R); (13) Oxidation (M); (25) Delta:H(2)C(3)O(1) (K); (32) Delta:H(2)C(3)O(1) (R)	FALSE	FALSE	FALSE	FALSE	TRUE	FALSE	FALSE	FALSE	14120	3004	14390	4365	3192000	12510	56690	902.5		0	0	0		0	0	0
Car-i-1_IUIS_AAO32314.1	4	QQQQEEGIRGEEMEEMVQCASDLPKECGISSR	(9) Delta:H(2)C(3)O(1) (R); (13) Oxidation (M); (16) Oxidation (M); (25) Delta:H(2)C(3)O(1) (K); (32) Delta:H(2)C(3)O(1) (R)	FALSE	FALSE	FALSE	FALSE	TRUE	FALSE	TRUE	FALSE	6281000	5468000	8677000	8139000	3562000	4140000	2101000	0		0	0	0		0	0	0
Car-i-2_IUIS_ABV49590.1	2	SSGGPISLK		TRUE	TRUE	TRUE	TRUE	TRUE	TRUE	TRUE	TRUE	76700000	62720000	108800000	119100000	18650000	45280000	37560000	31580000		0	1	0		0	0	0		all	*Car-i-1*	19
Car-i-2_IUIS_ABV49590.1	1	SSGGPISLK		FALSE	FALSE	FALSE	FALSE	FALSE	FALSE	TRUE	FALSE	1787	3119	3083	1645	512.5	162100	11230000	10710000		0	0	0		0	0	0		only heated	*Car-i-1*	3
Car-i-2_IUIS_ABV49590.1	2	EEIVDPR		TRUE	TRUE	TRUE	TRUE	TRUE	TRUE	TRUE	TRUE	15640000	12880000	20800000	18840000	28850000	33440000	56930000	54980000		0	1	0		0	0	0
Car-i-2_IUIS_ABV49590.1	2	LVGFGINGK		TRUE	TRUE	TRUE	TRUE	TRUE	TRUE	TRUE	TRUE	90040000	82820000	116400000	106800000	22100000	24170000	17390000	16880000		0	1	0		0	0	0
Car-i-2_IUIS_ABV49590.1	2	LEEEQRK		TRUE	TRUE	TRUE	TRUE	TRUE	TRUE	TRUE	TRUE	525600	385300	2093000	1568000	2953000	1904000	2842000	1990000		0	1	0		0	0	0		all	*Car-i-2*	68
Car-i-2_IUIS_ABV49590.1	2	ASQEKLR	(5) HydroxymethylOP (K)	FALSE	FALSE	FALSE	FALSE	FALSE	FALSE	TRUE	FALSE	2944	0	31190	35630	736700	215.9	38110	1636000		0	0	0		0	0	0		only heated	*Car-i-2*	19
Car-i-2_IUIS_ABV49590.1	2	QQPQCER		TRUE	TRUE	FALSE	TRUE	FALSE	TRUE	FALSE	FALSE	35110	22610	79980	74320	31430	51190	49670	12290		0	0	0		0	0	0
Car-i-2_IUIS_ABV49590.1	2	HESGEGEVK		FALSE	FALSE	TRUE	TRUE	TRUE	TRUE	TRUE	FALSE	18990	7661	286200	282500	53570	18100	78560	1966		0	0	0		0	0	0
Car-i-2_IUIS_ABV49590.1	2	RCEEQLR		TRUE	TRUE	TRUE	TRUE	TRUE	TRUE	TRUE	TRUE	8150000	5137000	9755000	5513000	8002000	7498000	4903000	4763000		0	1	0		0	0	0		all	*Car-i-4*	59
Car-i-2_IUIS_ABV49590.1	1	RCEEQLR		FALSE	FALSE	FALSE	FALSE	FALSE	FALSE	FALSE	TRUE	0	0	0	0	0	0	0	1290000		0	0	0		0	0	0		only heated	*Car-i-4*	5
Car-i-2_IUIS_ABV49590.1	2	FEEEQRR		TRUE	TRUE	TRUE	TRUE	TRUE	TRUE	TRUE	TRUE	486100	334200	421800	317700	687700	1182000	633500	575800		0	1	0		0	0	0
Car-i-2_IUIS_ABV49590.1	2	ELSFNMPR		TRUE	TRUE	TRUE	TRUE	TRUE	TRUE	TRUE	TRUE	121900000	61680000	106500000	75550000	10900000	14750000	4240000	4627000		0	1	0		0	0	0
Car-i-2_IUIS_ABV49590.1	2	RSSGGPISLK		FALSE	FALSE	FALSE	FALSE	TRUE	FALSE	FALSE	FALSE	0	0	1160	104.5	72730	0	11400	0		0	0	0		0	0	0
Car-i-2_IUIS_ABV49590.1	2	ELSFNMPR	(6) Oxidation (M)	TRUE	TRUE	TRUE	TRUE	TRUE	TRUE	TRUE	TRUE	31080000	32810000	56850000	47240000	21310000	28540000	26040000	16500000		0	1	0		0	0	0
Car-i-2_IUIS_ABV49590.1	2	QCQEHCR		FALSE	FALSE	FALSE	FALSE	FALSE	FALSE	FALSE	TRUE	115.4	12.85	337.8	42.73	360.4	29.92	35.11	8765		0	0	0		0	0	0
Car-i-2_IUIS_ABV49590.1	2	GQEQQLCR		TRUE	TRUE	TRUE	TRUE	TRUE	TRUE	TRUE	TRUE	3239000	2400000	4376000	2955000	4522000	4596000	3419000	2906000		0	1	0		0	0	0
Car-i-2_IUIS_ABV49590.1	2	DAESVIVVTR		TRUE	TRUE	TRUE	TRUE	TRUE	TRUE	TRUE	TRUE	142800000	181800000	181700000	209200000	25000000	28840000	25350000	25230000		0	1	0		0	0	0
Car-i-2_IUIS_ABV49590.1	1	DAESVIVVTR		TRUE	TRUE	TRUE	TRUE	TRUE	FALSE	FALSE	FALSE	117200000	149500000	145800000	157500000	15020000	0	0	0		0	0	0		0	0	0
Car-i-2_IUIS_ABV49590.1	2	QFQEQQER		TRUE	TRUE	TRUE	TRUE	TRUE	TRUE	TRUE	TRUE	7418000	4585000	8511000	5569000	9233000	8296000	5326000	4417000		0	1	0		0	0	0
Car-i-2_IUIS_ABV49590.1	1	QFQEQQER		FALSE	TRUE	FALSE	FALSE	FALSE	FALSE	FALSE	FALSE	10890000	6627000	12600000	7975000	14760000	13360000	9400000	52920		0	0	0		0	0	0
Car-i-2_IUIS_ABV49590.1	2	FFDQQEQR		TRUE	TRUE	TRUE	TRUE	TRUE	TRUE	TRUE	TRUE	140300000	124000000	246800000	225300000	58670000	122600000	109800000	108400000		0	1	0		0	0	0
Car-i-2_IUIS_ABV49590.1	1	FFDQQEQR		FALSE	TRUE	TRUE	TRUE	FALSE	FALSE	FALSE	FALSE	3869	55830000	104600000	65840000	17100000	17410000	0	0		0	0	0		0	0	0
Car-i-2_IUIS_ABV49590.1	2	KQYEQCR	(1) HydroxymethylOP (K)	FALSE	FALSE	FALSE	FALSE	TRUE	TRUE	TRUE	TRUE	83520	1832000	1310000	2599000	23030000	1362000	31240000	28850000		0	0	0		0	0	0
Car-i-2_IUIS_ABV49590.1	2	CEEQLRER		FALSE	FALSE	FALSE	TRUE	TRUE	TRUE	TRUE	FALSE	2155000	1151000	3309000	1357000	1917000	1521000	1191000	61770		0	0	0		0	0	0
Car-i-2_IUIS_ABV49590.1	2	EWGPDQASPR		TRUE	TRUE	TRUE	TRUE	TRUE	TRUE	TRUE	TRUE	5505000	5789000	8822000	8209000	3162000	3060000	14660000	6826000		0	1	0		0	0	0
Car-i-2_IUIS_ABV49590.1	1	EWGPDQASPR		TRUE	TRUE	FALSE	TRUE	FALSE	FALSE	FALSE	FALSE	1394000	1185000	2013000	1931000	0	743900	36130	0		0	0	0		0	0	0
Car-i-2_IUIS_ABV49590.1	3	EREEIVDPR		TRUE	TRUE	TRUE	TRUE	TRUE	TRUE	TRUE	TRUE	44820000	44350000	49930000	45170000	52580000	64670000	43480000	66580000		0	1	0		0	0	0
Car-i-2_IUIS_ABV49590.1	2	EREEIVDPR		TRUE	TRUE	TRUE	TRUE	TRUE	TRUE	TRUE	TRUE	309600000	294200000	300100000	279000000	340000000	371200000	307700000	373600000		0	1	0		0	0	0
Car-i-2_IUIS_ABV49590.1	1	EREEIVDPR		FALSE	FALSE	FALSE	FALSE	TRUE	TRUE	FALSE	FALSE	6718000	6508000	7085000	0	7957000	7020000	0	0		0	0	0		0	0	0
Car-i-2_IUIS_ABV49590.1	2	QYKEQQGR	(3) HydroxymethylOP (K)	FALSE	FALSE	FALSE	TRUE	TRUE	TRUE	TRUE	TRUE	601000	696300	85190	424200	15410000	16570000	956500	18310000		0	0	0		0	0	0
Car-i-2_IUIS_ABV49590.1	2	ATLTFVSQER		TRUE	TRUE	TRUE	TRUE	TRUE	TRUE	TRUE	TRUE	208400000	211800000	342100000	320400000	89280000	112300000	86900000	83600000		0	1	0		0	0	0
Car-i-2_IUIS_ABV49590.1	1	ATLTFVSQER		TRUE	TRUE	TRUE	TRUE	TRUE	FALSE	TRUE	TRUE	78290000	80370000	100500000	91250000	16590000	184900	13510000	13780000		0	0	0		0	0	0
Car-i-2_IUIS_ABV49590.1	3	FTERTELLR		FALSE	FALSE	TRUE	TRUE	FALSE	TRUE	TRUE	TRUE	274.6	91.65	43340	57800	296	47610	73810	95290		0	0	0		0	0	0
Car-i-2_IUIS_ABV49590.1	2	FTERTELLR		FALSE	FALSE	TRUE	TRUE	FALSE	FALSE	FALSE	FALSE	3644	4827	59120	47070	43.06	405.1	496.6	870.5		0	0	0		0	0	0
Car-i-2_IUIS_ABV49590.1	3	RGQEQQLCR		TRUE	TRUE	TRUE	TRUE	TRUE	TRUE	TRUE	FALSE	46530	21600	49520	26890	57460	46960	0	3339		0	0	0		0	0	0
Car-i-2_IUIS_ABV49590.1	2	RGQEQQLCR		FALSE	FALSE	TRUE	TRUE	TRUE	TRUE	TRUE	TRUE	2387000	1784000	3158000	1559000	3240000	2550000	1480000	1358000		0	0	0		0	1	0
Car-i-2_IUIS_ABV49590.1	2	EEIEEIFER		TRUE	TRUE	TRUE	TRUE	TRUE	TRUE	TRUE	TRUE	303300000	281600000	333800000	313100000	105200000	97960000	73860000	71560000		0	1	0		0	0	0
Car-i-2_IUIS_ABV49590.1	1	EEIEEIFER		TRUE	TRUE	FALSE	FALSE	TRUE	FALSE	FALSE	FALSE	47740000	45480000	40920000	38630000	9753000	16900	16300	0		0	0	0		0	0	0
Car-i-2_IUIS_ABV49590.1	3	QDPQQQYHR		TRUE	TRUE	TRUE	TRUE	TRUE	TRUE	TRUE	TRUE	314800	248100	526500	301200	194300	209800	168700	188100		0	1	0		0	0	0
Car-i-2_IUIS_ABV49590.1	2	QDPQQQYHR		TRUE	TRUE	TRUE	TRUE	TRUE	TRUE	TRUE	FALSE	1295000	974600	2375000	1246000	1148000	684300	945900	5657		0	0	0		0	0	0
Car-i-2_IUIS_ABV49590.1	3	SRHESGEGEVK		FALSE	TRUE	TRUE	TRUE	FALSE	TRUE	TRUE	TRUE	2186000	1655000	3024000	1331000	362900	118500	156600	102400		0	0	0		0	0	0
Car-i-2_IUIS_ABV49590.1	2	SRHESGEGEVK		TRUE	TRUE	TRUE	TRUE	FALSE	TRUE	TRUE	TRUE	7952000	4956000	10380000	3740000	1083000	312200	446800	303900		0	0	0		0	0	0
Car-i-2_IUIS_ABV49590.1	3	SSGGPISLKSQR		TRUE	TRUE	FALSE	TRUE	TRUE	TRUE	TRUE	TRUE	56870	67770	322700	277900	151600	181800	196900	200500		0	0	0		0	0	0
Car-i-2_IUIS_ABV49590.1	2	SSGGPISLKSQR		FALSE	FALSE	FALSE	TRUE	FALSE	FALSE	FALSE	FALSE	2753	2618	2845	314600	12.26	3.215	2.745	0		0	0	0		0	0	0
Car-i-2_IUIS_ABV49590.1	3	GAMMVPHYNSK		TRUE	TRUE	TRUE	TRUE	FALSE	FALSE	FALSE	FALSE	86630	68060	60270	45840	15740	2904	7992	0		0	0	0		0	0	0
Car-i-2_IUIS_ABV49590.1	2	GAMMVPHYNSK		FALSE	TRUE	FALSE	TRUE	FALSE	FALSE	FALSE	FALSE	4769	175600	935.6	104400	493800	8303	1462000	436.1		0	0	0		0	0	0
Car-i-2_IUIS_ABV49590.1	3	EEIVDPREPR		TRUE	TRUE	TRUE	TRUE	TRUE	TRUE	TRUE	TRUE	6001000	5611000	9426000	9584000	6398000	20730000	27550000	24140000		0	1	0		0	0	0
Car-i-2_IUIS_ABV49590.1	2	EEIVDPREPR		TRUE	TRUE	TRUE	TRUE	TRUE	TRUE	TRUE	TRUE	8598000	4784000	10050000	11330000	7659000	6232000	8531000	7861000		0	1	0		0	0	0
Car-i-2_IUIS_ABV49590.1	3	GAMMVPHYNSK	(4) Oxidation (M)	TRUE	TRUE	TRUE	TRUE	TRUE	TRUE	FALSE	TRUE	1912000	1891000	2034000	1775000	91430	182900	49750	10530		0	0	0		0	0	0
Car-i-2_IUIS_ABV49590.1	2	GAMMVPHYNSK	(4) Oxidation (M)	TRUE	TRUE	TRUE	TRUE	FALSE	FALSE	FALSE	FALSE	1256000	1160000	1534000	1154000	201200	218300	73210	56150		0	0	0		0	0	0
Car-i-2_IUIS_ABV49590.1	3	GAMMVPHYNSK	(3) Oxidation (M)	TRUE	FALSE	TRUE	TRUE	FALSE	FALSE	FALSE	FALSE	1925000	292.8	2011000	1592000	91920	69670	94	1910		0	0	0		0	0	0
Car-i-2_IUIS_ABV49590.1	2	GAMMVPHYNSK	(3) Oxidation (M)	TRUE	TRUE	TRUE	TRUE	FALSE	FALSE	FALSE	FALSE	2096000	2050000	1825000	2254000	87580	134900	73460	75140		0	0	0		0	0	0
Car-i-2_IUIS_ABV49590.1	2	CQTQEQSPER		TRUE	TRUE	TRUE	TRUE	TRUE	TRUE	TRUE	TRUE	6575000	2842000	7464000	2784000	5988000	3369000	3691000	2515000		0	1	0		0	0	0
Car-i-2_IUIS_ABV49590.1	3	GAMMVPHYNSK	(3) Oxidation (M); (4) Oxidation (M)	TRUE	TRUE	TRUE	TRUE	FALSE	TRUE	FALSE	FALSE	717200	709500	829600	770500	0	0	3803	0		0	0	0		0	0	0
Car-i-2_IUIS_ABV49590.1	2	GAMMVPHYNSK	(3) Oxidation (M); (4) Oxidation (M)	TRUE	TRUE	TRUE	TRUE	TRUE	TRUE	TRUE	TRUE	275200	142700	464300	331700	114500	56670	39890	0		0	1	0		0	0	0
Car-i-2_IUIS_ABV49590.1	2	ETCEKQDPR	(5) HydroxymethylOP (K)	FALSE	FALSE	FALSE	FALSE	TRUE	TRUE	TRUE	TRUE	89830000	82810000	79740000	27310000	29010000	43180000	37550000	36290000		0	0	0		0	0	0
Car-i-2_IUIS_ABV49590.1	3	RCEEQLRER		TRUE	TRUE	TRUE	TRUE	FALSE	FALSE	FALSE	FALSE	69000	54430	62930	21100	17750	14690	0	426.8		0	0	0		0	0	0
Car-i-2_IUIS_ABV49590.1	2	RCEEQLRER		TRUE	TRUE	TRUE	FALSE	FALSE	FALSE	FALSE	FALSE	145900	0	113100	0	63980	0	0	136.1		0	0	0		0	0	0
Car-i-2_IUIS_ABV49590.1	2	WEFQQCQER		TRUE	TRUE	TRUE	TRUE	TRUE	TRUE	TRUE	TRUE	149500000	176400000	274300000	245000000	162200000	264900000	241700000	225600000		0	1	0		0	0	0
Car-i-2_IUIS_ABV49590.1	1	WEFQQCQER		TRUE	TRUE	TRUE	TRUE	TRUE	TRUE	TRUE	TRUE	20870000	20270000	21330000	21080000	21130000	21310000	17970000	16970000		0	1	0		0	0	0
Car-i-2_IUIS_ABV49590.1	3	EAKELSFNMPR		FALSE	FALSE	TRUE	TRUE	TRUE	TRUE	TRUE	TRUE	10590	6640	36190	32270	30650	28920	23600	16410		0	0	0		0	1	0
Car-i-2_IUIS_ABV49590.1	3	SSGGPISLKSQR	(9) HydroxymethylOP (K)	FALSE	FALSE	FALSE	FALSE	TRUE	TRUE	FALSE	FALSE	271.2	1427	31120	3200	11650	32350	447.2	0		0	0	0		0	0	0
Car-i-2_IUIS_ABV49590.1	2	SSGGPISLKSQR	(9) HydroxymethylOP (K)	FALSE	FALSE	TRUE	TRUE	TRUE	TRUE	TRUE	TRUE	53890	1591000	2014000	1977000	3800000	3619000	2206000	2043000		0	0	0		0	1	0
Car-i-2_IUIS_ABV49590.1	3	EAKELSFNMPR	(9) Oxidation (M)	FALSE	FALSE	FALSE	FALSE	TRUE	TRUE	TRUE	TRUE	215900	524.7	652300	263500	59270	21020	239300	203400		0	0	0		0	0	0
Car-i-2_IUIS_ABV49590.1	2	EAKELSFNMPR	(9) Oxidation (M)	FALSE	FALSE	FALSE	FALSE	TRUE	TRUE	FALSE	TRUE	84270	71450	295900	503500	48800	67370	530.1	25500		0	0	0		0	0	0
Car-i-2_IUIS_ABV49590.1	3	ATVVVYVVEGTGR		FALSE	FALSE	FALSE	TRUE	FALSE	FALSE	FALSE	FALSE	262600	175500	115900	1691	38.06	108.8	2074	256.4		0	0	0		0	0	0
Car-i-2_IUIS_ABV49590.1	2	ATVVVYVVEGTGR		TRUE	TRUE	TRUE	TRUE	TRUE	TRUE	TRUE	TRUE	148100000	113700000	179500000	172300000	3549000	4159000	3451000	2882000		0	1	0		0	0	0
Car-i-2_IUIS_ABV49590.1	1	ATVVVYVVEGTGR		TRUE	TRUE	FALSE	FALSE	FALSE	FALSE	FALSE	FALSE	16850000	9682000	17470000	16390000	0	0	0	0		0	0	0		0	0	0
Car-i-2_IUIS_ABV49590.1	2	EEIEEIFER	(9) Hex (KR)	FALSE	FALSE	FALSE	FALSE	FALSE	TRUE	TRUE	TRUE	146500	6331	59280	13190	256.8	384200	60200	260000		0	0	0		0	0	0
Car-i-2_IUIS_ABV49590.1	2	GRATLTFVSQER		TRUE	TRUE	TRUE	TRUE	TRUE	TRUE	FALSE	FALSE	103700	91750	153800	169300	35690	28470	15720	224		0	0	0		0	0	0
Car-i-2_IUIS_ABV49590.1	3	EEIVDPREPRK		TRUE	FALSE	TRUE	FALSE	TRUE	TRUE	TRUE	TRUE	6137000	5917000	9087000	3662	1487000	1500000	30400	1379000		0	0	0		0	0	0
Car-i-2_IUIS_ABV49590.1	2	EEIVDPREPRK		FALSE	TRUE	FALSE	FALSE	FALSE	FALSE	TRUE	FALSE	1674000	1449000	1866000	33.71	216000	158500	41630	1021		0	0	0		0	0	0
Car-i-2_IUIS_ABV49590.1	3	RSSGGPISLKSQR		FALSE	FALSE	TRUE	TRUE	FALSE	FALSE	FALSE	FALSE	36070	7752	32220	19240	6197	4031	808.5	32740		0	0	0		0	0	0
Car-i-2_IUIS_ABV49590.1	3	CEERLEEEQR		TRUE	TRUE	TRUE	TRUE	TRUE	TRUE	TRUE	TRUE	540200	361800	653800	435900	775100	711300	432900	502700		0	1	0		0	0	0
Car-i-2_IUIS_ABV49590.1	2	CEERLEEEQR		TRUE	TRUE	TRUE	TRUE	TRUE	TRUE	TRUE	TRUE	2772000	2073000	3171000	2205000	3909000	4186000	2507000	2681000		0	1	0		0	0	0
Car-i-2_IUIS_ABV49590.1	3	QFQEQQERER		TRUE	FALSE	FALSE	TRUE	TRUE	FALSE	FALSE	TRUE	249300	129500	585300	190400	206900	113300	86220	92250		0	0	0		0	0	0
Car-i-2_IUIS_ABV49590.1	2	QFQEQQERER		TRUE	TRUE	TRUE	TRUE	TRUE	TRUE	TRUE	TRUE	1296000	743200	2825000	1064000	855500	754100	507900	340300		0	1	0		0	0	0
Car-i-2_IUIS_ABV49590.1	3	SSGGPISLKSQR	(9) Hex (KR)	FALSE	FALSE	TRUE	FALSE	TRUE	TRUE	TRUE	TRUE	21970	166300	649600	483800	44210	223900	407300	215300		0	0	0		0	0	0
Car-i-2_IUIS_ABV49590.1	2	SSGGPISLKSQR	(9) Hex (KR)	FALSE	FALSE	FALSE	TRUE	TRUE	FALSE	TRUE	FALSE	46	69830	206400	673800	52500	2286	66350	412.6		0	0	0		0	0	0
Car-i-2_IUIS_ABV49590.1	3	LLQPVNNPGQFR		FALSE	TRUE	TRUE	TRUE	FALSE	FALSE	FALSE	FALSE	3152	14720	5625	4143	93.73	131.4	462.6	184.4		0	0	0		0	0	0
Car-i-2_IUIS_ABV49590.1	2	LLQPVNNPGQFR		TRUE	TRUE	TRUE	TRUE	TRUE	TRUE	TRUE	TRUE	360100000	330500000	391000000	368900000	39460000	39360000	34510000	32430000		0	1	0		0	0	0
Car-i-2_IUIS_ABV49590.1	2	QVESYFVPMER		TRUE	TRUE	TRUE	TRUE	TRUE	TRUE	TRUE	TRUE	275400000	247200000	394100000	351900000	9152000	9299000	4294000	3281000		0	1	0		0	0	0
Car-i-2_IUIS_ABV49590.1	1	QVESYFVPMER		TRUE	FALSE	FALSE	TRUE	FALSE	FALSE	FALSE	FALSE	18440000	17420000	20530000	17860000	97.48	0	0	0		0	0	0		0	0	0
Car-i-2_IUIS_ABV49590.1	2	QVESYFVPMER	(9) Oxidation (M)	TRUE	TRUE	TRUE	TRUE	TRUE	TRUE	TRUE	TRUE	138600000	131200000	204600000	190000000	114200000	114500000	112400000	104700000		0	1	0		0	0	0
Car-i-2_IUIS_ABV49590.1	1	QVESYFVPMER	(9) Oxidation (M)	FALSE	FALSE	TRUE	FALSE	FALSE	FALSE	FALSE	FALSE	9291000	9303000	14420000	12950000	0	0	0	0		0	0	0		0	0	0
Car-i-2_IUIS_ABV49590.1	3	RGAMMVPHYNSK	(5) Oxidation (M)	FALSE	TRUE	TRUE	TRUE	FALSE	FALSE	FALSE	FALSE	25000	27900	106700	110800	64430	26930	26750	1438		0	0	0		0	0	0
Car-i-2_IUIS_ABV49590.1	3	CEERFEEEQR		TRUE	TRUE	TRUE	TRUE	TRUE	TRUE	TRUE	TRUE	3324000	3041000	3265000	2506000	4175000	3653000	2313000	3178000		0	1	0		0	0	0
Car-i-2_IUIS_ABV49590.1	2	CEERFEEEQR		TRUE	TRUE	TRUE	TRUE	TRUE	TRUE	TRUE	TRUE	14900000	11360000	16180000	11740000	19050000	17620000	9422000	14030000		0	1	0		0	0	0
Car-i-2_IUIS_ABV49590.1	1	CEERFEEEQR		TRUE	TRUE	TRUE	TRUE	TRUE	TRUE	TRUE	TRUE	1039000	760100	959300	714100	927800	1024000	612400	849600		0	1	0		0	0	0
Car-i-2_IUIS_ABV49590.1	3	LVGFGINGKNNQR		TRUE	FALSE	TRUE	TRUE	TRUE	TRUE	TRUE	TRUE	27260	66120	104800	102200	82480	86100	105400	70320		0	0	0		0	0	0
Car-i-2_IUIS_ABV49590.1	2	LVGFGINGKNNQR		TRUE	TRUE	TRUE	TRUE	TRUE	TRUE	TRUE	TRUE	34760	117600	232100	205000	62960	67900	75990	84420		0	1	0		0	0	0
Car-i-2_IUIS_ABV49590.1	3	RCQTQEQSPER		TRUE	TRUE	TRUE	TRUE	TRUE	FALSE	TRUE	TRUE	224600	103900	305900	0	316100	81360	158000	78350		0	0	0		0	0	0
Car-i-2_IUIS_ABV49590.1	2	RCQTQEQSPER		TRUE	TRUE	TRUE	TRUE	TRUE	TRUE	TRUE	TRUE	2647000	1328000	2723000	825400	2470000	992000	1372000	792500		0	1	0		0	0	0
Car-i-2_IUIS_ABV49590.1	3	EREREEIVDPR		TRUE	TRUE	TRUE	TRUE	TRUE	TRUE	TRUE	TRUE	89620000	89870000	94260000	92690000	103300000	99700000	3418000	90110000		0	1	0		0	0	0
Car-i-2_IUIS_ABV49590.1	2	EREREEIVDPR		TRUE	TRUE	FALSE	FALSE	TRUE	TRUE	TRUE	TRUE	19120000	18890000	17380000	16580000	19300000	17980000	5523000	17830000		0	0	0		0	0	0
Car-i-2_IUIS_ABV49590.1	2	YEQCQQQCER		TRUE	TRUE	TRUE	TRUE	TRUE	TRUE	TRUE	TRUE	9553000	6851000	14690000	7138000	10800000	8392000	7301000	6116000		0	1	0		0	0	0
Car-i-2_IUIS_ABV49590.1	1	YEQCQQQCER		TRUE	FALSE	TRUE	FALSE	FALSE	FALSE	FALSE	FALSE	2798000	1797000	4398000	1814000	3402000	2883000	2289000	10740		0	0	0		0	0	0
Car-i-2_IUIS_ABV49590.1	3	EAKELSFNMPR	(3) HydroxymethylOP (K)	FALSE	FALSE	FALSE	FALSE	TRUE	TRUE	FALSE	FALSE	35180	32910	37230	34280	5355	12000	26180	4821		0	0	0		0	0	0
Car-i-2_IUIS_ABV49590.1	2	EAKELSFNMPR	(3) HydroxymethylOP (K)	FALSE	FALSE	TRUE	TRUE	TRUE	TRUE	TRUE	TRUE	10860000	6630	779700	669500	1245000	1000000	459200	346400		0	0	0		0	1	0
Car-i-2_IUIS_ABV49590.1	2	ESFNLEYGDVIR		TRUE	TRUE	TRUE	TRUE	TRUE	TRUE	TRUE	TRUE	464500000	459800000	652600000	607900000	62980000	72480000	49010000	44340000		0	1	0		0	0	0
Car-i-2_IUIS_ABV49590.1	1	ESFNLEYGDVIR		TRUE	TRUE	TRUE	TRUE	FALSE	FALSE	FALSE	FALSE	18940000	17240000	19520000	17010000	0	0	0	0		0	0	0		0	0	0
Car-i-2_IUIS_ABV49590.1	3	EAKELSFNMPR	(3) HydroxymethylOP (K); (9) Oxidation (M)	FALSE	FALSE	FALSE	FALSE	TRUE	TRUE	FALSE	FALSE	24580	1276	319.7	131.1	12440	5451	0	8425		0	0	0		0	0	0
Car-i-2_IUIS_ABV49590.1	2	EAKELSFNMPR	(3) HydroxymethylOP (K); (9) Oxidation (M)	FALSE	FALSE	TRUE	TRUE	TRUE	TRUE	TRUE	TRUE	1947000	1216000	52490000	1002000	2894000	2734000	2695000	2290000		0	0	0		0	1	0
Car-i-2_IUIS_ABV49590.1	2	DRQDPQQQYHR		TRUE	TRUE	TRUE	TRUE	TRUE	FALSE	FALSE	TRUE	91520	0	241800	91220	60950	51000	35750	0		0	0	0		0	0	0
Car-i-2_IUIS_ABV49590.1	2	WEFQQCQER	(9) Hex (KR)	FALSE	FALSE	FALSE	FALSE	TRUE	TRUE	FALSE	FALSE	45970	1487	2033	34990	89290	834400	3358	54700		0	0	0		0	0	0
Car-i-2_IUIS_ABV49590.1	3	EAKELSFNMPR	(3) Hex (KR)	TRUE	TRUE	TRUE	TRUE	TRUE	TRUE	TRUE	TRUE	200500	176400	902000	856500	136300	133900	243600	33520		0	1	0		0	0	0
Car-i-2_IUIS_ABV49590.1	2	EAKELSFNMPR	(3) Hex (KR)	FALSE	TRUE	FALSE	FALSE	TRUE	TRUE	FALSE	FALSE	85860	83330	311800	336000	49730	38810	162.2	6032		0	0	0		0	0	0
Car-i-2_IUIS_ABV49590.1	3	EAKELSFNMPR	(3) Hex (KR); (9) Oxidation (M)	FALSE	FALSE	TRUE	TRUE	TRUE	TRUE	TRUE	TRUE	25970	1154	161800	158100	129400	402300	479300	182600		0	0	0		0	1	0
Car-i-2_IUIS_ABV49590.1	2	EAKELSFNMPR	(3) Hex (KR); (9) Oxidation (M)	FALSE	FALSE	TRUE	FALSE	TRUE	TRUE	TRUE	FALSE	50880	0	84150	67510	103000	91290	21650	1158		0	0	0		0	0	0
Car-i-2_IUIS_ABV49590.1	3	CEERLEEEQRK		TRUE	TRUE	TRUE	TRUE	TRUE	TRUE	TRUE	TRUE	3547000	2176000	6230000	2772000	4958000	3577000	3076000	2704000		0	1	0		0	0	0
Car-i-2_IUIS_ABV49590.1	2	CEERLEEEQRK		TRUE	TRUE	TRUE	TRUE	TRUE	TRUE	TRUE	TRUE	5958000	3364000	12090000	4473000	7837000	6482000	5100000	4228000		0	1	0		0	0	0
Car-i-2_IUIS_ABV49590.1	1	CEERLEEEQRK		FALSE	FALSE	TRUE	FALSE	FALSE	FALSE	FALSE	FALSE	221300	0	777800	239200	254700	125300	136600	0		0	0	0		0	0	0
Car-i-2_IUIS_ABV49590.1	4	HNPYYFHSQGLR		TRUE	TRUE	TRUE	TRUE	TRUE	TRUE	TRUE	TRUE	1884000	2000000	2286000	2303000	258400	2437000	1866000	1750000		0	1	0		0	0	0
Car-i-2_IUIS_ABV49590.1	3	HNPYYFHSQGLR		TRUE	TRUE	TRUE	TRUE	TRUE	TRUE	TRUE	TRUE	63690000	64420000	95250000	73680000	15160000	45810000	34580000	34570000		0	1	0		0	0	0
Car-i-2_IUIS_ABV49590.1	2	HNPYYFHSQGLR		TRUE	TRUE	TRUE	TRUE	TRUE	TRUE	TRUE	TRUE	40930000	36900000	45640000	40170000	7317000	2571000	1824000	1889000		0	1	0		0	0	0
Car-i-2_IUIS_ABV49590.1	4	EREEIVDPREPR		TRUE	TRUE	TRUE	TRUE	TRUE	TRUE	TRUE	TRUE	1921000	2193000	3246000	3594000	2552000	3932000	7366000	5658000		0	1	0		0	0	0
Car-i-2_IUIS_ABV49590.1	3	EREEIVDPREPR		TRUE	TRUE	TRUE	TRUE	TRUE	TRUE	TRUE	TRUE	139800000	149200000	184700000	188000000	145300000	180200000	282100000	211800000		0	1	0		0	0	0
Car-i-2_IUIS_ABV49590.1	2	EREEIVDPREPR		TRUE	TRUE	TRUE	TRUE	TRUE	TRUE	TRUE	TRUE	29170000	29030000	25850000	23800000	15490000	10880000	8099000	8352000		0	1	0		0	0	0
Car-i-2_IUIS_ABV49590.1	3	LVGFGINGKNNQR	(9) HydroxymethylOP (K)	FALSE	FALSE	FALSE	FALSE	TRUE	FALSE	FALSE	FALSE	28100	22000	14090	5594	17290	2577	1483	18090000		0	0	0		0	0	0
Car-i-2_IUIS_ABV49590.1	2	LVGFGINGKNNQR	(9) HydroxymethylOP (K)	FALSE	FALSE	TRUE	TRUE	TRUE	TRUE	TRUE	TRUE	280400	255200	2011000	2005000	3927000	4204000	2848000	2735000		0	0	0		0	1	0
Car-i-2_IUIS_ABV49590.1	2	QYEQCRETCEK		TRUE	TRUE	TRUE	TRUE	TRUE	FALSE	TRUE	TRUE	322900	190100	1168000	516600	0	0	61270	30730		0	0	0		0	0	0
Car-i-2_IUIS_ABV49590.1	3	HESGEGEVKYLER		FALSE	TRUE	TRUE	TRUE	TRUE	TRUE	TRUE	FALSE	26.03	1167	151700	166200	200900	434100	614200	1126		0	0	0		0	0	0
Car-i-2_IUIS_ABV49590.1	2	HESGEGEVKYLER		FALSE	FALSE	FALSE	FALSE	TRUE	FALSE	TRUE	FALSE	13230	78690	18780	175000	68930	0	4420	32150		0	0	0		0	0	0
Car-i-2_IUIS_ABV49590.1	2	FEEEQRRQEER		FALSE	TRUE	TRUE	TRUE	FALSE	TRUE	TRUE	TRUE	337900	243800	707700	259900	448900	505200	275300	255300		0	0	0		0	0	0
Car-i-2_IUIS_ABV49590.1	2	RCEQQRQQEER		TRUE	FALSE	FALSE	FALSE	FALSE	FALSE	FALSE	FALSE	0	58050	139800	78500	1937	27830	29140	590.8		0	0	0		0	0	0
Car-i-2_IUIS_ABV49590.1	2	QVESYFVPMER	(9) Oxidation (M); (11) Hex (KR)	FALSE	FALSE	FALSE	FALSE	FALSE	FALSE	FALSE	TRUE	854.5	2124	1836	620.3	124.8	704.6	517.9	43770		0	0	0		0	0	0
Car-i-2_IUIS_ABV49590.1	3	CEERFEEEQRR		FALSE	FALSE	FALSE	FALSE	FALSE	FALSE	FALSE	TRUE	0	15	0	0	0	0	0	1424000		0	0	0		0	0	0
Car-i-2_IUIS_ABV49590.1	2	CEERFEEEQRR		FALSE	TRUE	FALSE	TRUE	FALSE	FALSE	FALSE	FALSE	1625000	1278000	2239000	1216000	1818000	2080000	1432000	1686000		0	0	0		0	0	0
Car-i-2_IUIS_ABV49590.1	3	LVGFGINGKNNQR	(9) Hex (KR)	FALSE	FALSE	FALSE	FALSE	TRUE	FALSE	FALSE	TRUE	47070	396.8	148.1	695.1	268100	53890	953.5	335600		0	0	0		0	0	0
Car-i-2_IUIS_ABV49590.1	2	LVGFGINGKNNQR	(9) Hex (KR)	FALSE	FALSE	TRUE	TRUE	TRUE	FALSE	FALSE	FALSE	144.2	3181	249900	259000	58960	23780	1009	3863		0	0	0		0	0	0
Car-i-2_IUIS_ABV49590.1	3	LEEEQRKQEER	(7) HydroxymethylOP (K)	FALSE	FALSE	FALSE	FALSE	FALSE	FALSE	FALSE	TRUE	1818	24610	43180	449.2	283.6	6175	460.6	2072000		0	0	0		0	0	0
Car-i-2_IUIS_ABV49590.1	2	LEEEQRKQEER	(7) HydroxymethylOP (K)	FALSE	FALSE	FALSE	FALSE	TRUE	FALSE	TRUE	TRUE	4034	11770	2594	531400	1497000	5263	414800	656200		0	0	0		0	0	0
Car-i-2_IUIS_ABV49590.1	3	EQYRQCEEHCR		FALSE	FALSE	TRUE	FALSE	FALSE	FALSE	FALSE	FALSE	0	805.3	72480	21090	0	4302	0	841		0	0	0		0	0	0
Car-i-2_IUIS_ABV49590.1	3	RESFNLEYGDVIR		TRUE	TRUE	TRUE	TRUE	TRUE	TRUE	TRUE	TRUE	75350000	79110000	123700000	117100000	8071000	8052000	7786000	276400		0	1	0		0	0	0
Car-i-2_IUIS_ABV49590.1	2	RESFNLEYGDVIR		TRUE	TRUE	TRUE	TRUE	TRUE	TRUE	TRUE	FALSE	29460000	30970000	47080000	43160000	4538000	4143000	3255000	22520		0	0	0		0	0	0
Car-i-2_IUIS_ABV49590.1	2	CEERLEEEQRK	(11) HydroxymethylOP (K)	FALSE	FALSE	FALSE	FALSE	FALSE	FALSE	TRUE	FALSE	790.2	4899	526.4	1269	1890	113.6	360.3	1001		0	0	0		0	0	0
Car-i-2_IUIS_ABV49590.1	3	VFSNDILVAALNTPR		TRUE	TRUE	TRUE	TRUE	TRUE	TRUE	TRUE	FALSE	2822000	2350000	4583000	4659000	425700	350900	210700	19660		0	0	0		0	0	0
Car-i-2_IUIS_ABV49590.1	2	VFSNDILVAALNTPR		TRUE	TRUE	TRUE	TRUE	TRUE	TRUE	TRUE	TRUE	1252000000	1122000000	1460000000	1343000000	89700000	85690000	50700000	38000000		0	1	0		0	0	0
Car-i-2_IUIS_ABV49590.1	3	HESGEGEVKYLER	(9) HydroxymethylOP (K)	FALSE	FALSE	FALSE	FALSE	TRUE	TRUE	TRUE	TRUE	4400	3888	7045	3455	115300	103100	122600	97040		0	0	0		0	0	0
Car-i-2_IUIS_ABV49590.1	2	HESGEGEVKYLER	(9) HydroxymethylOP (K)	FALSE	FALSE	TRUE	FALSE	TRUE	TRUE	TRUE	TRUE	761900	14300	356700	348700	1046000	1134000	852800	764700		0	0	0		0	0	0
Car-i-2_IUIS_ABV49590.1	2	EQEEEESSTGQFQK		TRUE	TRUE	TRUE	TRUE	TRUE	TRUE	FALSE	FALSE	10780000	7544000	126300000	68300000	3074000	2733000	831200	1632000		0	0	0		0	0	0
Car-i-2_IUIS_ABV49590.1	3	HESGEGEVKYLER	(9) Hex (KR)	FALSE	FALSE	TRUE	TRUE	TRUE	TRUE	TRUE	TRUE	135700	88.56	1690000	23580	35460	947000	362400	79490		0	0	0		0	1	0
Car-i-2_IUIS_ABV49590.1	2	HESGEGEVKYLER	(9) Hex (KR)	FALSE	FALSE	TRUE	FALSE	FALSE	FALSE	FALSE	FALSE	213.1	264.3	553900	424.8	362.4	5108	300.5	0		0	0	0		0	0	0
Car-i-2_IUIS_ABV49590.1	3	EYYAAGAQSTESYLR		FALSE	FALSE	TRUE	FALSE	FALSE	FALSE	FALSE	FALSE	4172	233700	458800	248100	499.7	4321	780.4	111100		0	0	0		0	0	0
Car-i-2_IUIS_ABV49590.1	2	EYYAAGAQSTESYLR		TRUE	TRUE	TRUE	TRUE	TRUE	TRUE	TRUE	TRUE	527100000	501400000	774400000	705400000	170600000	168700000	146600000	150800000		0	1	0		0	0	0
Car-i-2_IUIS_ABV49590.1	3	EQQGREWGPDQASPR		TRUE	TRUE	TRUE	TRUE	TRUE	FALSE	FALSE	FALSE	69560	54980	287800	669800	101300	6026	19680	1294000		0	0	0		0	0	0
Car-i-2_IUIS_ABV49590.1	2	EQQGREWGPDQASPR		FALSE	TRUE	TRUE	FALSE	FALSE	FALSE	FALSE	FALSE	277100	609800	225300	7725	530500	632500	568000	10530		0	0	0		0	0	0
Car-i-2_IUIS_ABV49590.1	3	NFLAGQNNIINQLER		FALSE	TRUE	TRUE	TRUE	FALSE	FALSE	FALSE	FALSE	58750	73630	59600	37030	91.16	6693	221	173400		0	0	0		0	0	0
Car-i-2_IUIS_ABV49590.1	2	NFLAGQNNIINQLER		TRUE	TRUE	TRUE	TRUE	TRUE	TRUE	TRUE	TRUE	1390000000	1281000000	1663000000	1551000000	118800000	102900000	60460000	42080000		0	1	0		0	0	0
Car-i-2_IUIS_ABV49590.1	4	ALSQHAMSAGQRPWGR		FALSE	FALSE	TRUE	FALSE	FALSE	FALSE	TRUE	FALSE	744.1	442.7	45950	4227	3426	3903	20490	11610		0	0	0		0	0	0
Car-i-2_IUIS_ABV49590.1	3	ALSQHAMSAGQRPWGR		TRUE	FALSE	TRUE	TRUE	FALSE	FALSE	FALSE	FALSE	50200	8018	81200	70200	3421	367.5	944	11180		0	0	0		0	0	0
Car-i-2_IUIS_ABV49590.1	3	FFDQQEQREGVIIR		FALSE	FALSE	TRUE	TRUE	TRUE	FALSE	TRUE	FALSE	65030	51320	387500	320200	32970	52940	56630	547.1		0	0	0		0	0	0
Car-i-2_IUIS_ABV49590.1	2	FFDQQEQREGVIIR		FALSE	FALSE	TRUE	FALSE	FALSE	FALSE	FALSE	FALSE	11730	3570	135900	70690	562	117.7	365	23440		0	0	0		0	0	0
Car-i-2_IUIS_ABV49590.1	2	KQYEQCRETCEK	(1) HydroxymethylOP (K)	FALSE	FALSE	FALSE	FALSE	TRUE	FALSE	FALSE	FALSE	310.4	2036	228	72050	26080	23380	237.7	0		0	0	0		0	0	0
Car-i-2_IUIS_ABV49590.1	4	ALSQHAMSAGQRPWGR	(7) Oxidation (M)	TRUE	TRUE	FALSE	TRUE	FALSE	FALSE	FALSE	FALSE	490900	468000	500800	731500	354400	375700	290900	4973		0	0	0		0	0	0
Car-i-2_IUIS_ABV49590.1	3	ALSQHAMSAGQRPWGR	(7) Oxidation (M)	TRUE	FALSE	TRUE	TRUE	FALSE	FALSE	FALSE	FALSE	645900	7643	531200	575400	25370	203300	421800	3942		0	0	0		0	0	0
Car-i-2_IUIS_ABV49590.1	2	ALSQHAMSAGQRPWGR	(7) Oxidation (M)	FALSE	TRUE	FALSE	FALSE	FALSE	FALSE	FALSE	FALSE	0	136200	0	0	13620	1492	0	0		0	0	0		0	0	0
Car-i-2_IUIS_ABV49590.1	4	SRHESGEGEVKYLER		FALSE	FALSE	TRUE	TRUE	FALSE	TRUE	TRUE	TRUE	14430	27500	351000	366900	257400	406400	797000	561800		0	0	0		0	0	0
Car-i-2_IUIS_ABV49590.1	3	SRHESGEGEVKYLER		FALSE	FALSE	FALSE	TRUE	TRUE	TRUE	TRUE	TRUE	9435	15780	281000	806800	162200	179300	93730	175800		0	0	0		0	0	0
Car-i-2_IUIS_ABV49590.1	2	SRHESGEGEVKYLER		FALSE	FALSE	TRUE	FALSE	FALSE	FALSE	FALSE	FALSE	439.9	1122	0	0	0	0	0	509.7		0	0	0		0	0	0
Car-i-2_IUIS_ABV49590.1	3	QLQEMDVLVNYAEIK		TRUE	FALSE	TRUE	FALSE	FALSE	FALSE	FALSE	FALSE	19960	27810	29830	13230	372.1	838.1	13060	3218		0	0	0		0	0	0
Car-i-2_IUIS_ABV49590.1	2	QLQEMDVLVNYAEIK		TRUE	TRUE	TRUE	TRUE	TRUE	TRUE	TRUE	TRUE	256000000	222700000	217500000	196600000	2695000	2167000	460400	220700		0	1	0		0	0	0
Car-i-2_IUIS_ABV49590.1	2	QLQEMDVLVNYAEIK	(5) Oxidation (M)	TRUE	TRUE	TRUE	TRUE	TRUE	TRUE	TRUE	TRUE	172100000	148500000	180100000	169100000	22450000	20380000	16270000	15270000		0	1	0		0	0	0
Car-i-2_IUIS_ABV49590.1	2	REQEEEESSTGQFQK		FALSE	FALSE	FALSE	FALSE	FALSE	FALSE	FALSE	TRUE	0	0	0	0	0	0	166500	170400		0	0	0		0	0	0
Car-i-2_IUIS_ABV49590.1	3	VPAGATEYVINQDSNER		TRUE	FALSE	TRUE	FALSE	FALSE	FALSE	FALSE	FALSE	4381000	4360000	5014000	4528000	727.8	531.4	7108	31380		0	0	0		0	0	0
Car-i-2_IUIS_ABV49590.1	2	VPAGATEYVINQDSNER		TRUE	TRUE	TRUE	TRUE	TRUE	TRUE	TRUE	TRUE	207700000	202600000	316100000	294600000	112000000	116500000	102000000	99520000		0	1	0		0	0	0
Car-i-2_IUIS_ABV49590.1	4	SRHESGEGEVKYLER	(11) HydroxymethylOP (K)	FALSE	FALSE	FALSE	FALSE	FALSE	TRUE	FALSE	TRUE	34340	0	280300	5732	16710	110000	67940	196900		0	0	0		0	0	0
Car-i-2_IUIS_ABV49590.1	3	SRHESGEGEVKYLER	(11) HydroxymethylOP (K)	FALSE	FALSE	FALSE	TRUE	TRUE	TRUE	TRUE	TRUE	1036000	813200	1106000	1036000	1101000	2099000	1539000	1258000		0	0	0		0	0	0
Car-i-2_IUIS_ABV49590.1	2	SRHESGEGEVKYLER	(11) HydroxymethylOP (K)	FALSE	FALSE	TRUE	TRUE	TRUE	TRUE	FALSE	TRUE	1826	32850	154500	186700	470200	264000	184200	129000		0	0	0		0	0	0
Car-i-2_IUIS_ABV49590.1	4	SRHESGEGEVKYLER	(11) Hex (KR)	FALSE	FALSE	TRUE	TRUE	FALSE	FALSE	TRUE	FALSE	435600	27220	5370000	5299000	628200	433100	1053000	147500		0	0	0		0	0	0
Car-i-2_IUIS_ABV49590.1	3	SRHESGEGEVKYLER	(11) Hex (KR)	FALSE	FALSE	TRUE	TRUE	FALSE	FALSE	FALSE	FALSE	303800	888	3521000	3285000	357100	292400	73.88	0		0	0	0		0	0	0
Car-i-2_IUIS_ABV49590.1	3	QLQEMDVLVNYAEIKR		TRUE	TRUE	TRUE	TRUE	TRUE	TRUE	FALSE	TRUE	12820000	9055000	9698000	8851000	240700	202000	16480	45620		0	0	0		0	0	0
Car-i-2_IUIS_ABV49590.1	2	QLQEMDVLVNYAEIKR		TRUE	TRUE	FALSE	TRUE	TRUE	TRUE	FALSE	FALSE	1222000	950700	880900	794000	70070	0	944.1	14950		0	0	0		0	0	0
Car-i-2_IUIS_ABV49590.1	3	VVILEANPNTFVLPYHK		TRUE	TRUE	TRUE	TRUE	TRUE	TRUE	TRUE	TRUE	615300000	543200000	525000000	506800000	21720000	17800000	10260000	7212000		0	1	0		0	0	0
Car-i-2_IUIS_ABV49590.1	2	VVILEANPNTFVLPYHK		TRUE	TRUE	TRUE	TRUE	TRUE	TRUE	TRUE	TRUE	122800000	109600000	106100000	97780000	2017000	1729000	996700	681000		0	1	0		0	0	0
Car-i-2_IUIS_ABV49590.1	3	QLQEMDVLVNYAEIKR	(5) Oxidation (M)	TRUE	TRUE	TRUE	TRUE	TRUE	TRUE	TRUE	TRUE	2296000	2089000	3041000	2830000	683500	791300	471800	421800		0	1	0		0	0	0
Car-i-2_IUIS_ABV49590.1	2	QLQEMDVLVNYAEIKR	(5) Oxidation (M)	TRUE	FALSE	TRUE	FALSE	TRUE	FALSE	FALSE	FALSE	70000	51100	61620	258700	38220	71960	175500	173500		0	0	0		0	0	0
Car-i-2_IUIS_ABV49590.1	3	LEMVKLLQPVNNPGQFR		FALSE	FALSE	TRUE	TRUE	FALSE	TRUE	FALSE	FALSE	101200	49440	826400	776100	30650	39960	37.54	952.8		0	0	0		0	0	0
Car-i-2_IUIS_ABV49590.1	2	LEMVKLLQPVNNPGQFR		FALSE	FALSE	FALSE	TRUE	TRUE	FALSE	FALSE	FALSE	13210	14750	14330	87.13	678.5	32.67	128.4	98.94		0	0	0		0	0	0
Car-i-2_IUIS_ABV49590.1	3	LEMVKLLQPVNNPGQFR	(3) Oxidation (M)	FALSE	FALSE	TRUE	TRUE	TRUE	TRUE	TRUE	TRUE	261800	209000	443800	357700	60270	67240	74960	69780		0	0	0		0	1	0
Car-i-2_IUIS_ABV49590.1	2	LEMVKLLQPVNNPGQFR	(3) Oxidation (M)	FALSE	FALSE	TRUE	FALSE	FALSE	FALSE	FALSE	FALSE	12070	7923	212.5	12590	305.6	434	266.8	37.05		0	0	0		0	0	0
Car-i-2_IUIS_ABV49590.1	2	DPEQRYEQCQQQCER		FALSE	FALSE	TRUE	TRUE	TRUE	TRUE	FALSE	TRUE	94000	0	343900	207100	159600	170500	74700	141800		0	0	0		0	0	0
Car-i-2_IUIS_ABV49590.1	3	LEMVKLLQPVNNPGQFR	(5) Propionamide (K)	FALSE	FALSE	FALSE	FALSE	TRUE	TRUE	FALSE	FALSE	8296	3284	1346	11150	9575	7443	339.3	420100		0	0	0		0	0	0
Car-i-2_IUIS_ABV49590.1	2	QLQEMDVLVNYAEIKR	(15) HydroxymethylOP (K)	FALSE	FALSE	FALSE	TRUE	FALSE	FALSE	FALSE	FALSE	259.3	22.73	33320	19010	48320	0	34650	311.4		0	0	0		0	0	0
Car-i-2_IUIS_ABV49590.1	3	LEMVKLLQPVNNPGQFR	(3) Oxidation (M); (5) Propionamide (K)	FALSE	FALSE	FALSE	FALSE	TRUE	TRUE	TRUE	TRUE	22170	0	12570	8769	41650	39850	45210	21990		0	0	0		0	0	0
Car-i-2_IUIS_ABV49590.1	2	LEMVKLLQPVNNPGQFR	(3) Oxidation (M); (5) Propionamide (K)	FALSE	FALSE	FALSE	FALSE	FALSE	FALSE	FALSE	TRUE	31.16	59.78	581.9	71.28	6.696	61	15.44	8379		0	0	0		0	0	0
Car-i-2_IUIS_ABV49590.1	3	NFLAGQNNIINQLEREAK		TRUE	TRUE	TRUE	TRUE	FALSE	FALSE	FALSE	FALSE	1134000	975800	1804000	1653000	275.1	5218	230.8	767.1		0	0	0		0	0	0
Car-i-2_IUIS_ABV49590.1	2	NFLAGQNNIINQLEREAK		FALSE	TRUE	FALSE	FALSE	FALSE	FALSE	FALSE	FALSE	70750	60830	654800	564700	0	153.6	59.44	1040		0	0	0		0	0	0
Car-i-2_IUIS_ABV49590.1	2	QLQEMDVLVNYAEIKR	(5) Oxidation (M); (15) HydroxymethylOP (K)	FALSE	FALSE	FALSE	FALSE	TRUE	FALSE	FALSE	FALSE	0	1312	320	473.1	18170	1724	141.1	30.68		0	0	0		0	0	0
Car-i-2_IUIS_ABV49590.1	3	FEMACPHDVSSQSYEYK		TRUE	TRUE	TRUE	TRUE	TRUE	TRUE	TRUE	TRUE	35310000	32080000	57600000	58440000	6505000	7630000	2946000	2218000		0	1	0		0	0	0
Car-i-2_IUIS_ABV49590.1	2	FEMACPHDVSSQSYEYK		TRUE	TRUE	TRUE	TRUE	TRUE	TRUE	FALSE	TRUE	34560000	29800000	33240000	32460000	2296000	2096000	635800	532800		0	0	0		0	0	0
Car-i-2_IUIS_ABV49590.1	3	EQEEEESSTGQFQKVTAR		TRUE	TRUE	TRUE	TRUE	FALSE	TRUE	FALSE	TRUE	1199000	1121000	62580	78650	86230	70970	346600	113300		0	0	0		0	0	0
Car-i-2_IUIS_ABV49590.1	2	EQEEEESSTGQFQKVTAR		FALSE	FALSE	TRUE	FALSE	TRUE	TRUE	FALSE	TRUE	598500	29480	103300	369800	61410	50220	4318	67520		0	0	0		0	0	0
Car-i-2_IUIS_ABV49590.1	3	LEMVKLLQPVNNPGQFR	(5) HydroxymethylOP (K)	FALSE	FALSE	TRUE	TRUE	TRUE	FALSE	FALSE	FALSE	92650	0	377500	633700	19730	57560	1069	2448		0	0	0		0	0	0
Car-i-2_IUIS_ABV49590.1	2	LEMVKLLQPVNNPGQFR	(5) HydroxymethylOP (K)	FALSE	FALSE	TRUE	TRUE	TRUE	TRUE	FALSE	FALSE	95960	6511	4308000	3690000	21710	13020	457.5	1411		0	0	0		0	0	0
Car-i-2_IUIS_ABV49590.1	3	FEMACPHDVSSQSYEYK	(3) Oxidation (M)	TRUE	TRUE	TRUE	TRUE	TRUE	TRUE	TRUE	TRUE	37340000	41040000	68870000	58480000	17530000	32510000	20040000	19940000		0	1	0		0	0	0
Car-i-2_IUIS_ABV49590.1	2	FEMACPHDVSSQSYEYK	(3) Oxidation (M)	TRUE	TRUE	TRUE	TRUE	TRUE	TRUE	TRUE	TRUE	21640000	23070000	23560000	21760000	9007000	7000000	5490000	176100		0	1	0		0	0	0
Car-i-2_IUIS_ABV49590.1	3	LEMVKLLQPVNNPGQFR	(3) Oxidation (M); (5) HydroxymethylOP (K)	FALSE	FALSE	TRUE	FALSE	FALSE	FALSE	TRUE	TRUE	30720	0	70170	165300	12430	606700	102400	25200		0	0	0		0	0	0
Car-i-2_IUIS_ABV49590.1	2	LEMVKLLQPVNNPGQFR	(3) Oxidation (M); (5) HydroxymethylOP (K)	FALSE	FALSE	TRUE	TRUE	TRUE	TRUE	TRUE	TRUE	1674000	4217	3958000	3626000	774400	636500	245300	168900		0	0	0		0	1	0
Car-i-2_IUIS_ABV49590.1	3	QLQEMDVLVNYAEIKR	(16) Hex (KR)	FALSE	FALSE	TRUE	TRUE	FALSE	FALSE	FALSE	FALSE	683400	473900	3819000	3263000	88730	4381	888	2476		0	0	0		0	0	0
Car-i-2_IUIS_ABV49590.1	2	QLQEMDVLVNYAEIKR	(16) Hex (KR)	FALSE	FALSE	TRUE	TRUE	FALSE	FALSE	FALSE	FALSE	6317	6108	248900	204700	328.3	38.02	8419	163		0	0	0		0	0	0
Car-i-2_IUIS_ABV49590.1	3	QLQEMDVLVNYAEIKR	(5) Oxidation (M); (16) Hex (KR)	FALSE	FALSE	TRUE	TRUE	TRUE	TRUE	TRUE	TRUE	179600	170700	992500	968000	19920	56500	595700	77750		0	0	0		0	1	0
Car-i-2_IUIS_ABV49590.1	3	LEMVKLLQPVNNPGQFR	(5) Hex (KR)	TRUE	TRUE	TRUE	TRUE	TRUE	TRUE	FALSE	FALSE	262000	170400	1694000	1535000	41700	34010	1591	25310		0	0	0		0	0	0
Car-i-2_IUIS_ABV49590.1	4	WEFQQCQERCQHEER		FALSE	FALSE	FALSE	FALSE	FALSE	FALSE	FALSE	TRUE	24.47	217.3	429.2	1863	2035	1180	3312	547800		0	0	0		0	0	0
Car-i-2_IUIS_ABV49590.1	3	WEFQQCQERCQHEER		FALSE	FALSE	FALSE	FALSE	FALSE	FALSE	FALSE	TRUE	131.9	1489	22450	428900	22570	253.8	555	96570		0	0	0		0	0	0
Car-i-2_IUIS_ABV49590.1	3	LEMVKLLQPVNNPGQFR	(3) Oxidation (M); (5) Hex (KR)	FALSE	FALSE	TRUE	TRUE	FALSE	TRUE	FALSE	FALSE	527400	470700	913000	883200	567.6	41300	5558	5294		0	0	0		0	0	0
Car-i-2_IUIS_ABV49590.1	2	LEMVKLLQPVNNPGQFR	(3) Oxidation (M); (5) Hex (KR)	FALSE	FALSE	FALSE	TRUE	TRUE	TRUE	TRUE	TRUE	8724	26630	671000	675100	27860	5619	50690	37970		0	0	0		0	0	0
Car-i-2_IUIS_ABV49590.1	3	ELSFNMPREEIEEIFER		TRUE	TRUE	TRUE	TRUE	FALSE	FALSE	FALSE	FALSE	140600000	125500000	192700000	179900000	5275	370700	279300	256000		0	0	0		0	0	0
Car-i-2_IUIS_ABV49590.1	2	ELSFNMPREEIEEIFER		TRUE	TRUE	TRUE	TRUE	FALSE	FALSE	FALSE	FALSE	16280000	13980000	23880000	21040000	959.3	715.1	230.1	400.4		0	0	0		0	0	0
Car-i-2_IUIS_ABV49590.1	3	ELSFNMPREEIEEIFER	(6) Oxidation (M)	TRUE	TRUE	TRUE	TRUE	TRUE	TRUE	FALSE	FALSE	148300000	135600000	322600000	289700000	309200	247500	20150	108000		0	0	0		0	0	0
Car-i-2_IUIS_ABV49590.1	2	ELSFNMPREEIEEIFER	(6) Oxidation (M)	TRUE	TRUE	TRUE	TRUE	FALSE	FALSE	FALSE	FALSE	12610000	11170000	26120000	23130000	5187	5022	9454	20340		0	0	0		0	0	0
Car-i-2_IUIS_ABV49590.1	2	EQEEEESSTGQFQKVTAR	(14) HydroxymethylOP (K)	FALSE	FALSE	FALSE	FALSE	TRUE	TRUE	TRUE	TRUE	1272000	914800	1357000	1264000	1332000	1825000	1379000	1276000		0	0	0		0	0	0
Car-i-2_IUIS_ABV49590.1	4	REQEEEESSTGQFQKVTAR		FALSE	FALSE	FALSE	FALSE	FALSE	FALSE	FALSE	TRUE	1711	122400	1325	10570	10460	228.8	275.7	32660		0	0	0		0	0	0
Car-i-2_IUIS_ABV49590.1	3	REQEEEESSTGQFQKVTAR		TRUE	FALSE	FALSE	FALSE	TRUE	TRUE	FALSE	TRUE	1338000	183800	808.8	360.1	166600	69150	158700	90990		0	0	0		0	0	0
Car-i-2_IUIS_ABV49590.1	3	EQEEEESSTGQFQKVTAR	(14) Hex (KR)	FALSE	FALSE	TRUE	FALSE	FALSE	TRUE	TRUE	FALSE	5696000	9011	89400	93390	24980	35130	53380	2292		0	0	0		0	0	0
Car-i-2_IUIS_ABV49590.1	2	EQEEEESSTGQFQKVTAR	(14) Hex (KR)	FALSE	FALSE	FALSE	TRUE	FALSE	FALSE	FALSE	FALSE	1457	918.6	1072	26480	732.7	97.24	380.4	0		0	0	0		0	0	0
Car-i-2_IUIS_ABV49590.1	3	NNQRNFLAGQNNIINQLER		FALSE	FALSE	FALSE	TRUE	TRUE	FALSE	FALSE	FALSE	3429	4530	45840	63690	11330	18.84	70680	274.5		0	0	0		0	0	0
Car-i-2_IUIS_ABV49590.1	4	VFSNDILVAALNTPRDRLER		FALSE	FALSE	FALSE	TRUE	FALSE	FALSE	FALSE	FALSE	59450	36410	169900	155100	79.19	723.7	0	825.2		0	0	0		0	0	0
Car-i-2_IUIS_ABV49590.1	3	SSYSNQFGQFFEACPEEHR		TRUE	TRUE	TRUE	TRUE	TRUE	TRUE	TRUE	TRUE	225700000	208100000	240600000	230400000	57100000	56920000	36380000	33780000		0	1	0		0	0	0
Car-i-2_IUIS_ABV49590.1	2	SSYSNQFGQFFEACPEEHR		TRUE	TRUE	TRUE	TRUE	TRUE	TRUE	TRUE	TRUE	63050000	56670000	66230000	62170000	5638000	4966000	1408000	2863000		0	1	0		0	0	0
Car-i-2_IUIS_ABV49590.1	2	REQEEEESSTGQFQKVTAR	(15) HydroxymethylOP (K)	FALSE	FALSE	FALSE	FALSE	TRUE	TRUE	FALSE	TRUE	1326	12170	45080	26570	70730	39400	43620	54630		0	0	0		0	0	0
Car-i-2_IUIS_ABV49590.1	3	FEMACPHDVSSQSYEYKGR	(17) HydroxymethylOP (K)	FALSE	FALSE	FALSE	FALSE	FALSE	TRUE	FALSE	FALSE	1039	893	2593	1802	5797	169700	691.4	9611		0	0	0		0	0	0
Car-i-2_IUIS_ABV49590.1	3	FEMACPHDVSSQSYEYKGR	(3) Oxidation (M); (17) HydroxymethylOP (K)	FALSE	FALSE	FALSE	FALSE	FALSE	TRUE	TRUE	TRUE	7265	2792	2054	1858	1065	396400	248200	196800		0	0	0		0	0	0
Car-i-2_IUIS_ABV49590.1	2	FEMACPHDVSSQSYEYKGR	(3) Oxidation (M); (17) HydroxymethylOP (K)	FALSE	FALSE	FALSE	FALSE	FALSE	TRUE	FALSE	FALSE	743.9	583.3	436000	292.5	458.2	20900	3542	146100		0	0	0		0	0	0
Car-i-2_IUIS_ABV49590.1	3	GDIFVIPAGHPIAITASQNENLR		TRUE	TRUE	TRUE	TRUE	TRUE	TRUE	TRUE	TRUE	1019000000	863200000	1164000000	1063000000	4875000	3703000	2477000	1266000		0	1	0		0	0	0
Car-i-2_IUIS_ABV49590.1	2	GDIFVIPAGHPIAITASQNENLR		TRUE	TRUE	TRUE	TRUE	FALSE	TRUE	TRUE	FALSE	142900000	119900000	171700000	147100000	131000	101100	57010	477.1		0	0	0		0	0	0
Car-i-2_IUIS_ABV49590.1	4	FEMACPHDVSSQSYEYKGR	(17) Hex (KR)	FALSE	FALSE	FALSE	TRUE	FALSE	FALSE	FALSE	FALSE	89240	126500	1104000	1251000	9376	95830	290300	369100		0	0	0		0	0	0
Car-i-2_IUIS_ABV49590.1	3	FEMACPHDVSSQSYEYKGR	(17) Hex (KR)	FALSE	FALSE	TRUE	TRUE	FALSE	FALSE	FALSE	FALSE	38070	29830	322200	289800	14870	4322	2022	2740		0	0	0		0	0	0
Car-i-2_IUIS_ABV49590.1	3	VPAGATEYVINQDSNERLEMVK		TRUE	TRUE	TRUE	TRUE	TRUE	TRUE	TRUE	TRUE	423100000	365100000	387200000	329300000	4214000	3649000	1755000	1370000		0	1	0		0	0	0
Car-i-2_IUIS_ABV49590.1	2	VPAGATEYVINQDSNERLEMVK		TRUE	TRUE	TRUE	TRUE	TRUE	TRUE	TRUE	TRUE	47610000	40090000	34210000	28270000	259400	192900	1040000	87260		0	1	0		0	0	0
Car-i-2_IUIS_ABV49590.1	3	VPAGATEYVINQDSNERLEMVK	(20) Oxidation (M)	TRUE	TRUE	TRUE	TRUE	TRUE	TRUE	TRUE	TRUE	233400000	124700000	217100000	251000000	26750000	33290000	21230000	25800000		0	1	0		0	0	0
Car-i-2_IUIS_ABV49590.1	2	VPAGATEYVINQDSNERLEMVK	(20) Oxidation (M)	TRUE	TRUE	TRUE	TRUE	TRUE	TRUE	TRUE	TRUE	24090000	24160000	18810000	20290000	1235000	1195000	842700	921600		0	1	0		0	0	0
Car-i-2_IUIS_ABV49590.1	3	EAKELSFNMPREEIEEIFER		TRUE	FALSE	TRUE	FALSE	FALSE	FALSE	FALSE	FALSE	216400	173700	198200	175700	158	133	0	59.91		0	0	0		0	0	0
Car-i-2_IUIS_ABV49590.1	4	EAKELSFNMPREEIEEIFER	(9) Oxidation (M)	FALSE	FALSE	FALSE	TRUE	FALSE	FALSE	FALSE	FALSE	8720	15160	83790	91370	2871	0	3914	647.7		0	0	0		0	0	0
Car-i-2_IUIS_ABV49590.1	3	EEIEEIFERQVESYFVPMER		FALSE	FALSE	FALSE	TRUE	FALSE	FALSE	FALSE	FALSE	231400	175600	2146000	1736000	44.59	23.98	12.49	34.5		0	0	0		0	0	0
Car-i-2_IUIS_ABV49590.1	3	EEIEEIFERQVESYFVPMER	(18) Oxidation (M)	TRUE	TRUE	TRUE	TRUE	TRUE	TRUE	FALSE	FALSE	464000	451400	8391000	7469000	192300	158000	108200	1274		0	0	0		0	0	0
Car-i-2_IUIS_ABV49590.1	2	EEIEEIFERQVESYFVPMER	(18) Oxidation (M)	FALSE	FALSE	TRUE	FALSE	FALSE	FALSE	FALSE	FALSE	190.6	1233	440900	337300	77	29.53	17.85	127.4		0	0	0		0	0	0
Car-i-2_IUIS_ABV49590.1	3	GDIFVIPAGHPIAITASQNENLR	(23) Hex (KR)	FALSE	FALSE	FALSE	TRUE	FALSE	FALSE	FALSE	FALSE	23910	4944	114100	137300	1231	3137	470.7	131		0	0	0		0	0	0
Car-i-2_IUIS_ABV49590.1	3	EAKELSFNMPREEIEEIFER	(3) HydroxymethylOP (K)	FALSE	FALSE	TRUE	FALSE	FALSE	FALSE	FALSE	FALSE	8796	12320	55430	58760	17.91	47.35	18.19	55.24		0	0	0		0	0	0
Car-i-2_IUIS_ABV49590.1	3	EAKELSFNMPREEIEEIFER	(3) HydroxymethylOP (K); (9) Oxidation (M)	FALSE	FALSE	FALSE	TRUE	FALSE	FALSE	FALSE	FALSE	1236	243.9	367700	316600	21.5	25.63	5.724	185.2		0	0	0		0	0	0
Car-i-2_IUIS_ABV49590.1	4	EAKELSFNMPREEIEEIFER	(3) Hex (KR)	FALSE	TRUE	TRUE	TRUE	FALSE	FALSE	FALSE	FALSE	1447000	1213000	6610000	5919000	0	704.2	274.8	0		0	0	0		0	0	0
Car-i-2_IUIS_ABV49590.1	3	EAKELSFNMPREEIEEIFER	(3) Hex (KR)	FALSE	FALSE	TRUE	FALSE	FALSE	FALSE	FALSE	FALSE	123700	98760	880200	833000	134.7	260.6	66.76	226.6		0	0	0		0	0	0
Car-i-2_IUIS_ABV49590.1	4	EAKELSFNMPREEIEEIFER	(3) Hex (KR); (9) Oxidation (M)	TRUE	TRUE	TRUE	TRUE	FALSE	FALSE	FALSE	FALSE	650000	652100	4928000	4285000	229.5	12810	1157	17550		0	0	0		0	0	0
Car-i-2_IUIS_ABV49590.1	4	GAMMVPHYNSKATVVVYVVEGTGR	(3) Oxidation (M); (4) Oxidation (M); (11) HydroxymethylOP (K)	FALSE	TRUE	FALSE	FALSE	FALSE	FALSE	FALSE	FALSE	43660	39100	19900	18440	2199	162.5	744.8	798.3		0	0	0		0	0	0
Car-i-2_IUIS_ABV49590.1	4	LARGDIFVIPAGHPIAITASQNENLR		TRUE	TRUE	TRUE	TRUE	FALSE	FALSE	FALSE	FALSE	659300	342300	885100	769800	334.7	91980	475.8	200.8		0	0	0		0	0	0
Car-i-2_IUIS_ABV49590.1	4	VVILEANPNTFVLPYHKDAESVIVVTR		TRUE	TRUE	TRUE	TRUE	FALSE	FALSE	FALSE	FALSE	1050000	930100	7094000	6249000	159.8	84.58	638.4	80710		0	0	0		0	0	0
Car-i-2_IUIS_ABV49590.1	3	VVILEANPNTFVLPYHKDAESVIVVTR		TRUE	FALSE	TRUE	TRUE	FALSE	FALSE	FALSE	FALSE	790700	611800	1598000	1445000	16.28	1161	56.4	87.44		0	0	0		0	0	0
Car-i-2_IUIS_ABV49590.1	3	LLQPVNNPGQFREYYAAGAQSTESYLR		TRUE	TRUE	TRUE	TRUE	FALSE	FALSE	FALSE	FALSE	284100	208700	431100	407900	136.4	195.1	308.6	832.4		0	0	0		0	0	0
Car-i-2_IUIS_ABV49590.1	4	VVILEANPNTFVLPYHKDAESVIVVTR	(17) Hex (KR)	FALSE	FALSE	TRUE	TRUE	FALSE	FALSE	FALSE	FALSE	125700	117800	27210000	24940000	163.8	51.67	328.2	1704		0	0	0		0	0	0
Car-i-2_IUIS_ABV49590.1	3	ESFNLEYGDVIRVPAGATEYVINQDSNER		TRUE	TRUE	TRUE	TRUE	FALSE	FALSE	FALSE	FALSE	30220000	27990000	67120000	59280000	1598	2201	1876	8253		0	0	0		0	0	0
Car-i-2_IUIS_ABV49590.1	4	GDIFVIPAGHPIAITASQNENLRLVGFGINGK		TRUE	TRUE	FALSE	FALSE	FALSE	FALSE	FALSE	FALSE	411700	325100	170000	182800	1203	27.93	33.94	39.91		0	0	0		0	0	0
Car-i-2_IUIS_ABV49590.1	4	ATVVVYVVEGTGRFEMACPHDVSSQSYEYK		TRUE	TRUE	TRUE	TRUE	FALSE	FALSE	FALSE	FALSE	16550000	12340000	13750000	12810000	47520	54240	43100	43390		0	0	0		0	0	0
Car-i-2_IUIS_ABV49590.1	3	ATVVVYVVEGTGRFEMACPHDVSSQSYEYK		TRUE	TRUE	TRUE	TRUE	FALSE	FALSE	FALSE	FALSE	3805000	2360000	3053000	2615000	1622	109.3	3649	152200		0	0	0		0	0	0
Car-i-2_IUIS_ABV49590.1	4	ATVVVYVVEGTGRFEMACPHDVSSQSYEYK	(16) Oxidation (M)	TRUE	TRUE	TRUE	TRUE	FALSE	FALSE	FALSE	FALSE	10270000	8805000	16450000	16380000	11610	14930	681.3	575.1		0	0	0		0	0	0
Car-i-2_IUIS_ABV49590.1	3	ATVVVYVVEGTGRFEMACPHDVSSQSYEYK	(16) Oxidation (M)	TRUE	FALSE	TRUE	TRUE	FALSE	FALSE	FALSE	FALSE	2318000	1948000	3688000	3767000	150.8	2309	0	256300		0	0	0		0	0	0
Car-i-2_IUIS_ABV49590.1	4	RESFNLEYGDVIRVPAGATEYVINQDSNER		TRUE	TRUE	TRUE	TRUE	FALSE	FALSE	FALSE	FALSE	5048000	4408000	11730000	10500000	6.419	364.6	417.5	262.3		0	0	0		0	0	0
Car-i-2_IUIS_ABV49590.1	4	ELSFNMPREEIEEIFERQVESYFVPMER	(6) Oxidation (M); (26) Oxidation (M)	FALSE	FALSE	FALSE	TRUE	FALSE	FALSE	FALSE	FALSE	1113	35790	309200	310600	50.04	44.1	64.13	23.64		0	0	0		0	0	0
Car-i-2_IUIS_ABV49590.1	4	VPAGATEYVINQDSNERLEMVKLLQPVNNPGQFR		FALSE	FALSE	TRUE	TRUE	FALSE	FALSE	FALSE	FALSE	698300	538800	5529000	4965000	147	1629	286.2	244.4		0	0	0		0	0	0
Car-i-2_IUIS_ABV49590.1	3	VPAGATEYVINQDSNERLEMVKLLQPVNNPGQFR		FALSE	FALSE	TRUE	FALSE	FALSE	FALSE	FALSE	FALSE	650600	611000	1018000	884700	0	51.81	54.68	89.08		0	0	0		0	0	0
Car-i-2_IUIS_ABV49590.1	4	VPAGATEYVINQDSNERLEMVKLLQPVNNPGQFR	(20) Oxidation (M)	TRUE	FALSE	TRUE	TRUE	FALSE	FALSE	FALSE	FALSE	480400	448000	5644000	5286000	5679	429.5	27740	1669		0	0	0		0	0	0
Car-i-2_IUIS_ABV49590.1	3	VPAGATEYVINQDSNERLEMVKLLQPVNNPGQFR	(20) Oxidation (M)	FALSE	FALSE	FALSE	TRUE	FALSE	FALSE	FALSE	FALSE	47250	47650	127400	180000	168.5	49.37	0	225.2		0	0	0		0	0	0
Car-i-2_IUIS_ABV49590.1	4	ESFNLEYGDVIRVPAGATEYVINQDSNERLEMVK		FALSE	FALSE	FALSE	TRUE	FALSE	FALSE	FALSE	FALSE	17140000	13570000	25540000	21230000	745.9	97.38	66.6	1991		0	0	0		0	0	0
Car-i-2_IUIS_ABV49590.1	4	VPAGATEYVINQDSNERLEMVKLLQPVNNPGQFR	(22) Propionamide (K)	FALSE	FALSE	TRUE	FALSE	FALSE	FALSE	FALSE	FALSE	138400	136700	4238000	3739000	75.05	108	58.16	3955		0	0	0		0	0	0
Car-i-2_IUIS_ABV49590.1	3	ESFNLEYGDVIRVPAGATEYVINQDSNERLEMVK	(32) Oxidation (M)	FALSE	FALSE	TRUE	FALSE	FALSE	FALSE	FALSE	FALSE	0	14450	245500	155000	33.22	33.79	32.37	176.3		0	0	0		0	0	0
Car-i-2_IUIS_ABV49590.1	3	VPAGATEYVINQDSNERLEMVKLLQPVNNPGQFR	(20) Oxidation (M); (22) Propionamide (K)	FALSE	FALSE	TRUE	FALSE	FALSE	FALSE	FALSE	FALSE	3291	14710	4354000	3655000	59.76	0	0	4156		0	0	0		0	0	0
Car-i-2_IUIS_ABV49590.1	4	VPAGATEYVINQDSNERLEMVKLLQPVNNPGQFR	(22) HydroxymethylOP (K)	FALSE	FALSE	TRUE	FALSE	FALSE	FALSE	FALSE	FALSE	0	978.4	371700	298800	67.04	388.9	129	2216		0	0	0		0	0	0
Car-i-2_IUIS_ABV49590.1	3	VPAGATEYVINQDSNERLEMVKLLQPVNNPGQFR	(22) HydroxymethylOP (K)	FALSE	FALSE	TRUE	TRUE	FALSE	FALSE	FALSE	FALSE	6265	894.6	4006000	3679000	175.1	29.52	130.1	57.61		0	0	0		0	0	0
Car-i-2_IUIS_ABV49590.1	4	VPAGATEYVINQDSNERLEMVKLLQPVNNPGQFR	(20) Oxidation (M); (22) HydroxymethylOP (K)	FALSE	FALSE	TRUE	FALSE	FALSE	FALSE	FALSE	FALSE	258.7	585.4	339900	325100	1773	98.04	4935	2322		0	0	0		0	0	0
Car-i-2_IUIS_ABV49590.1	3	VPAGATEYVINQDSNERLEMVKLLQPVNNPGQFR	(20) Oxidation (M); (22) HydroxymethylOP (K)	FALSE	FALSE	TRUE	TRUE	FALSE	FALSE	FALSE	FALSE	958.5	2577	4900000	4713000	677.2	846.3	1133	98.8		0	0	0		0	0	0
Car-i-2_IUIS_ABV49590.1	4	VPAGATEYVINQDSNERLEMVKLLQPVNNPGQFR	(22) Hex (KR)	TRUE	TRUE	TRUE	TRUE	FALSE	FALSE	FALSE	FALSE	892400	803300	5816000	4901000	319000	218600	1097	932		0	0	0		0	0	0
Car-i-2_IUIS_ABV49590.1	3	VPAGATEYVINQDSNERLEMVKLLQPVNNPGQFR	(22) Hex (KR)	FALSE	FALSE	TRUE	TRUE	FALSE	FALSE	FALSE	FALSE	9779	16450	677700	604200	38.21	65.39	47.98	333.3		0	0	0		0	0	0
Car-i-2_IUIS_ABV49590.1	4	VPAGATEYVINQDSNERLEMVKLLQPVNNPGQFR	(20) Oxidation (M); (22) Hex (KR)	FALSE	FALSE	TRUE	TRUE	FALSE	FALSE	FALSE	FALSE	132700	0	2409000	2241000	26900	7680	16720	645700		0	0	0		0	0	0
Car-i-2_IUIS_ABV49590.1	3	VPAGATEYVINQDSNERLEMVKLLQPVNNPGQFR	(20) Oxidation (M); (22) Hex (KR)	FALSE	FALSE	TRUE	FALSE	FALSE	FALSE	FALSE	FALSE	1954	227.3	2396000	2223000	60.59	595	193.3	0		0	0	0		0	0	0
Car-i-2_IUIS_ABV49590.1	4	SSYSNQFGQFFEACPEEHRQLQEMDVLVNYAEIK		TRUE	TRUE	TRUE	TRUE	FALSE	FALSE	FALSE	FALSE	191800000	157900000	173800000	161900000	46790	51080	2292	6596		0	0	0		0	0	0
Car-i-2_IUIS_ABV49590.1	3	SSYSNQFGQFFEACPEEHRQLQEMDVLVNYAEIK		FALSE	TRUE	TRUE	TRUE	FALSE	FALSE	FALSE	FALSE	9129000	7361000	9632000	8024000	64.01	64.55	57.12	326		0	0	0		0	0	0
Car-i-2_IUIS_ABV49590.1	4	SSYSNQFGQFFEACPEEHRQLQEMDVLVNYAEIK	(24) Oxidation (M)	TRUE	TRUE	TRUE	TRUE	FALSE	FALSE	FALSE	FALSE	136900000	128900000	215400000	194100000	308700	170900	23400	27190		0	0	0		0	0	0
Car-i-2_IUIS_ABV49590.1	3	SSYSNQFGQFFEACPEEHRQLQEMDVLVNYAEIK	(24) Oxidation (M)	TRUE	TRUE	TRUE	TRUE	FALSE	FALSE	FALSE	FALSE	7444000	6392000	12310000	10460000	235.4	74.54	845.9	255.2		0	0	0		0	0	0
Car-i-2_IUIS_ABV49590.1	5	SSYSNQFGQFFEACPEEHRQLQEMDVLVNYAEIKR		TRUE	TRUE	TRUE	TRUE	FALSE	FALSE	FALSE	FALSE	22010000	18830000	18870000	16340000	21.29	20.92	41.18	275.6		0	0	0		0	0	0
Car-i-2_IUIS_ABV49590.1	4	SSYSNQFGQFFEACPEEHRQLQEMDVLVNYAEIKR		FALSE	TRUE	FALSE	FALSE	FALSE	FALSE	FALSE	FALSE	1694000	1454000	1504000	1262000	19.45	328000	177600	26.12		0	0	0		0	0	0
Car-i-2_IUIS_ABV49590.1	5	SSYSNQFGQFFEACPEEHRQLQEMDVLVNYAEIKR	(24) Oxidation (M)	TRUE	TRUE	TRUE	TRUE	FALSE	FALSE	FALSE	FALSE	11800000	10950000	14270000	13400000	93.98	1058	13500	0		0	0	0		0	0	0
Car-i-2_IUIS_ABV49590.1	2	LVGFGINGK	(9) Carboxymethyl (K)	TRUE	FALSE	TRUE	TRUE	FALSE	FALSE	TRUE	FALSE	18160	14970	29780	20850	206900	52230	116.6	150.4		0	0	0		0	0	0
Car-i-2_IUIS_ABV49590.1	2	KQYEQCR	(1) Carboxyethyl (K)	FALSE	FALSE	FALSE	FALSE	TRUE	TRUE	TRUE	FALSE	51890	238200	120800	158000	130600	86010	295700	91760		0	0	0		0	0	0
Car-i-2_IUIS_ABV49590.1	2	ETCEKQDPR	(5) Carboxyethyl (K)	FALSE	FALSE	FALSE	FALSE	FALSE	FALSE	TRUE	FALSE	429.6	494.1	13850	0	65130	93450	322.7	181		0	0	0		0	0	0
Car-i-2_IUIS_ABV49590.1	3	SSGGPISLKSQR	(9) Carboxymethyl (K)	FALSE	FALSE	FALSE	FALSE	TRUE	TRUE	TRUE	TRUE	9035	8417	56970	55500	39600	109000	39390	102600		0	0	0		0	0	0
Car-i-2_IUIS_ABV49590.1	2	SSGGPISLKSQR	(9) Carboxymethyl (K)	FALSE	FALSE	TRUE	FALSE	FALSE	FALSE	TRUE	FALSE	875.8	59.14	49180	40440	36780	41750	27770	3068		0	0	0		0	0	0
Car-i-2_IUIS_ABV49590.1	3	SRHESGEGEVK	(11) Carboxyethyl (K)	FALSE	FALSE	FALSE	FALSE	TRUE	TRUE	FALSE	FALSE	0	0	64.26	10060	34910	79980	48910	340.6		0	0	0		0	0	0
Car-i-2_IUIS_ABV49590.1	3	SSGGPISLKSQR	(9) Carboxyethyl (K)	FALSE	FALSE	TRUE	TRUE	TRUE	TRUE	FALSE	TRUE	368000	11440	30040	27400	73430	243200	2314	245200		0	0	0		0	0	0
Car-i-2_IUIS_ABV49590.1	2	SSGGPISLKSQR	(9) Carboxyethyl (K)	FALSE	FALSE	TRUE	TRUE	TRUE	TRUE	FALSE	TRUE	86610	147400	55980	47810	99020	88930	194	77190		0	0	0		0	0	0
Car-i-2_IUIS_ABV49590.1	3	EAKELSFNMPR	(3) Carboxymethyl (K)	FALSE	FALSE	TRUE	TRUE	TRUE	TRUE	TRUE	FALSE	16030	5374	28150	23550	22300	21960	7303	2778		0	0	0		0	0	0
Car-i-2_IUIS_ABV49590.1	3	EAKELSFNMPR	(3) Carboxyethyl (K)	FALSE	FALSE	FALSE	FALSE	TRUE	TRUE	TRUE	TRUE	11500	12290	8322	7377	36070	40130	618.7	4490		0	0	0		0	0	0
Car-i-2_IUIS_ABV49590.1	3	EAKELSFNMPR	(3) Carboxyethyl (K); (9) Oxidation (M)	FALSE	FALSE	FALSE	FALSE	TRUE	TRUE	TRUE	TRUE	73.2	2034	4700	1319	39880	84240	100900	103900		0	0	0		0	0	0
Car-i-2_IUIS_ABV49590.1	2	EAKELSFNMPR	(3) Carboxyethyl (K); (9) Oxidation (M)	FALSE	FALSE	FALSE	FALSE	TRUE	TRUE	TRUE	TRUE	68140	44100	276600	44330	18450	58570	103500	17470		0	0	0		0	0	0
Car-i-2_IUIS_ABV49590.1	2	CEERFEEEQR	(4) G-H1 (R)	FALSE	FALSE	FALSE	FALSE	FALSE	FALSE	TRUE	TRUE	10400	930700	1303000	638700	200800	30970	312200	24610		0	0	0		0	0	0
Car-i-2_IUIS_ABV49590.1	3	LVGFGINGKNNQR	(9) Carboxymethyl (K)	FALSE	FALSE	TRUE	TRUE	TRUE	TRUE	TRUE	TRUE	1901000	2135000	2366000	2305000	421400	402900	131700	114500		0	0	0		0	1	0
Car-i-2_IUIS_ABV49590.1	2	LVGFGINGKNNQR	(9) Carboxymethyl (K)	FALSE	FALSE	FALSE	TRUE	FALSE	FALSE	FALSE	FALSE	545.7	0	1297	10470	104.8	103000	52980	3147		0	0	0		0	0	0
Car-i-2_IUIS_ABV49590.1	3	LVGFGINGKNNQR	(9) Carboxyethyl (K)	FALSE	FALSE	FALSE	FALSE	TRUE	TRUE	TRUE	TRUE	109600	90580	34340	36500	366200	225700	231500	239500		0	0	0		0	0	0
Car-i-2_IUIS_ABV49590.1	2	LVGFGINGKNNQR	(9) Carboxyethyl (K)	FALSE	FALSE	FALSE	FALSE	TRUE	FALSE	TRUE	TRUE	3232000	3074000	31960	29840	223200	901.9	37420	34470		0	0	0		0	0	0
Car-i-2_IUIS_ABV49590.1	2	LVGFGINGKNNQR	(9) Carboxymethyl (K); (13) G-H1 (R)	FALSE	FALSE	FALSE	FALSE	FALSE	FALSE	TRUE	TRUE	41960	78370	1233	673.4	130.1	27200	17770	14800		0	0	0		0	0	0
Car-i-2_IUIS_ABV49590.1	2	LVGFGINGKNNQR	(9) Carboxyethyl (K); (13) G-H1 (R)	FALSE	FALSE	FALSE	FALSE	FALSE	FALSE	TRUE	TRUE	256600	140200	157800	5145	131800	2748	126100	50460		0	0	0		0	0	0
Car-i-2_IUIS_ABV49590.1	3	HESGEGEVKYLER	(9) Carboxymethyl (K)	TRUE	FALSE	FALSE	TRUE	TRUE	TRUE	FALSE	TRUE	442900	63460	40680	36040	58770	101800	38230	25400		0	0	0		0	0	0
Car-i-2_IUIS_ABV49590.1	3	HESGEGEVKYLER	(9) Carboxyethyl (K)	FALSE	FALSE	TRUE	TRUE	TRUE	FALSE	FALSE	TRUE	5738	79500	2033000	1825000	81790	94370	1575	131300		0	0	0		0	0	0
Car-i-2_IUIS_ABV49590.1	4	SRHESGEGEVKYLER	(11) Carboxymethyl (K)	FALSE	FALSE	TRUE	TRUE	FALSE	TRUE	FALSE	TRUE	530800	28510	265600	108600	48850	176600	629900	223600		0	0	0		0	0	0
Car-i-2_IUIS_ABV49590.1	3	SRHESGEGEVKYLER	(11) Carboxymethyl (K)	FALSE	FALSE	TRUE	TRUE	FALSE	FALSE	FALSE	FALSE	6427	10100	62300	383500	75540	612.7	158.6	298.4		0	0	0		0	0	0
Car-i-2_IUIS_ABV49590.1	4	SRHESGEGEVKYLER	(11) Carboxyethyl (K)	FALSE	FALSE	FALSE	FALSE	TRUE	TRUE	TRUE	TRUE	245800	10430	8489	208600	204600	694100	727700	740900		0	0	0		0	0	0
Car-i-2_IUIS_ABV49590.1	2	QLQEMDVLVNYAEIK	(5) Oxidation (M); (15) Carboxymethyl (K)	FALSE	FALSE	TRUE	FALSE	FALSE	FALSE	FALSE	FALSE	1766	11820	10590	7805	20350	396900	319700	6414		0	0	0		0	0	0
Car-i-2_IUIS_ABV49590.1	3	QLQEMDVLVNYAEIKR	(15) Carboxymethyl (K)	FALSE	FALSE	TRUE	TRUE	FALSE	FALSE	FALSE	FALSE	57980	41710	90800	79670	127.3	158.1	1042	98450		0	0	0		0	0	0
Car-i-2_IUIS_ABV49590.1	2	VVILEANPNTFVLPYHK	(17) Carboxymethyl (K)	FALSE	FALSE	FALSE	TRUE	FALSE	FALSE	FALSE	FALSE	190000	81420	90510	129500	3126	10400	437	1286		0	0	0		0	0	0
Car-i-2_IUIS_ABV49590.1	3	QLQEMDVLVNYAEIKR	(15) Carboxyethyl (K)	FALSE	FALSE	FALSE	FALSE	TRUE	FALSE	FALSE	FALSE	2475	2783	1968	7560	8153	5.982	39.46	2489		0	0	0		0	0	0
Car-i-2_IUIS_ABV49590.1	3	QLQEMDVLVNYAEIKR	(5) Oxidation (M); (15) Carboxymethyl (K)	FALSE	FALSE	FALSE	FALSE	TRUE	TRUE	TRUE	TRUE	41930	227700	2497	3223	13360	25570	77390	12110		0	0	0		0	0	0
Car-i-2_IUIS_ABV49590.1	3	VVILEANPNTFVLPYHK	(17) Carboxyethyl (K)	FALSE	FALSE	TRUE	TRUE	FALSE	FALSE	FALSE	FALSE	10330	9952	274000	214000	923	8890	1261	263200		0	0	0		0	0	0
Car-i-2_IUIS_ABV49590.1	3	QLQEMDVLVNYAEIKR	(5) Oxidation (M); (15) Carboxyethyl (K)	FALSE	FALSE	FALSE	FALSE	TRUE	TRUE	TRUE	TRUE	18540	2194	2530	0	22940	24650	20500	20630		0	0	0		0	0	0
Car-i-2_IUIS_ABV49590.1	3	LEMVKLLQPVNNPGQFR	(5) Carboxymethyl (K)	TRUE	TRUE	FALSE	FALSE	FALSE	FALSE	FALSE	FALSE	142100	143500	381000	311900	2124	942.2	196.4	1.047		0	0	0		0	0	0
Car-i-2_IUIS_ABV49590.1	2	LEMVKLLQPVNNPGQFR	(5) Carboxymethyl (K)	FALSE	FALSE	TRUE	TRUE	TRUE	TRUE	TRUE	TRUE	150600	148800	1139000	956500	282900	230500	323400	220700		0	0	0		0	1	0
Car-i-2_IUIS_ABV49590.1	3	LEMVKLLQPVNNPGQFR	(5) Carboxyethyl (K)	TRUE	FALSE	TRUE	TRUE	TRUE	TRUE	TRUE	FALSE	56780	52460	1912000	1607000	127000	102200	22510	27730		0	0	0		0	0	0
Car-i-2_IUIS_ABV49590.1	2	LEMVKLLQPVNNPGQFR	(5) Carboxyethyl (K)	FALSE	FALSE	FALSE	FALSE	TRUE	TRUE	FALSE	FALSE	3407	617.9	477.8	286.9	43830	29570	4270	8.072		0	0	0		0	0	0
Car-i-2_IUIS_ABV49590.1	3	LEMVKLLQPVNNPGQFR	(3) Oxidation (M); (5) Carboxymethyl (K)	FALSE	FALSE	TRUE	TRUE	TRUE	TRUE	TRUE	TRUE	45200	39030	84190	259500	61230	30670	17600	19400		0	0	0		0	1	0
Car-i-2_IUIS_ABV49590.1	2	LEMVKLLQPVNNPGQFR	(3) Oxidation (M); (5) Carboxymethyl (K)	FALSE	FALSE	FALSE	FALSE	TRUE	TRUE	TRUE	FALSE	97560	90210	140500	122800	95500	86500	100300	35360		0	0	0		0	0	0
Car-i-2_IUIS_ABV49590.1	3	LEMVKLLQPVNNPGQFR	(3) Oxidation (M); (5) Carboxyethyl (K)	FALSE	FALSE	FALSE	TRUE	TRUE	TRUE	TRUE	TRUE	5178000	4670000	3872000	404400	411900	383900	307400	295800		0	0	0		0	0	0
Car-i-2_IUIS_ABV49590.1	2	LEMVKLLQPVNNPGQFR	(3) Oxidation (M); (5) Carboxyethyl (K)	FALSE	FALSE	TRUE	FALSE	TRUE	TRUE	TRUE	TRUE	7780	2170	6415	0	257700	216900	202700	176800		0	0	0		0	0	0
Car-i-2_IUIS_ABV49590.1	3	EQEEEESSTGQFQKVTAR	(14) Carboxyethyl (K)	FALSE	FALSE	FALSE	FALSE	FALSE	FALSE	FALSE	TRUE	51440	1812	11870	4071	68990	37830	42410	197900		0	0	0		0	0	0
Car-i-2_IUIS_ABV49590.1	4	EAKELSFNMPREEIEEIFER	(3) Carboxymethyl (K)	TRUE	TRUE	TRUE	TRUE	FALSE	FALSE	FALSE	FALSE	47200	36480	109300	85110	537.8	170.8	146.9	158.6		0	0	0		0	0	0
Car-i-2_IUIS_ABV49590.1	3	EAKELSFNMPREEIEEIFER	(3) Carboxymethyl (K)	FALSE	TRUE	FALSE	FALSE	FALSE	FALSE	FALSE	FALSE	13680	0	27130	29800	0	105.1	129.7	535.7		0	0	0		0	0	0
Car-i-2_IUIS_ABV49590.1	4	VVILEANPNTFVLPYHKDAESVIVVTR	(17) Carboxymethyl (K)	FALSE	FALSE	TRUE	TRUE	FALSE	FALSE	FALSE	FALSE	83950	48090	364500	303800	23.85	52.14	27.1	107.8		0	0	0		0	0	0
Car-i-2_IUIS_ABV49590.1	4	VVILEANPNTFVLPYHKDAESVIVVTR	(17) Carboxyethyl (K)	FALSE	FALSE	TRUE	TRUE	FALSE	FALSE	FALSE	FALSE	1091	869.9	950900	814900	853.7	1850	76.7	0.4311		0	0	0		0	0	0
Car-i-2_IUIS_ABV49590.1	3	VVILEANPNTFVLPYHKDAESVIVVTR	(17) Carboxyethyl (K)	FALSE	FALSE	TRUE	TRUE	FALSE	FALSE	FALSE	FALSE	843.3	211200	590700	214700	258.7	0	513.2	0		0	0	0		0	0	0
Car-i-2_IUIS_ABV49590.1	3	GDIFVIPAGHPIAITASQNENLRLVGFGINGK	(23) G-H1 (R); (32) Carboxymethyl (K)	FALSE	TRUE	FALSE	FALSE	FALSE	FALSE	FALSE	FALSE	0	0	0	397.8	100.6	144.7	64.41	0		0	0	0		0	0	0
Car-i-2_IUIS_ABV49590.1	4	VPAGATEYVINQDSNERLEMVKLLQPVNNPGQFR	(17) G-H1 (R); (20) Oxidation (M)	FALSE	TRUE	FALSE	FALSE	FALSE	FALSE	FALSE	FALSE	66800	141000	29870	31550	280.6	69.87	432.7	29.12		0	0	0		0	0	0
Car-i-2_IUIS_ABV49590.1	4	VPAGATEYVINQDSNERLEMVKLLQPVNNPGQFR	(22) Carboxymethyl (K)	TRUE	TRUE	TRUE	TRUE	FALSE	FALSE	FALSE	FALSE	1181000	972300	2279000	1837000	196	427.1	76.72	6485		0	0	0		0	0	0
Car-i-2_IUIS_ABV49590.1	3	VPAGATEYVINQDSNERLEMVKLLQPVNNPGQFR	(22) Carboxymethyl (K)	FALSE	FALSE	TRUE	TRUE	FALSE	FALSE	FALSE	FALSE	42030	35260	1932000	1559000	134.6	79.67	386.3	2279		0	0	0		0	0	0
Car-i-2_IUIS_ABV49590.1	4	VPAGATEYVINQDSNERLEMVKLLQPVNNPGQFR	(22) Carboxyethyl (K)	FALSE	FALSE	TRUE	TRUE	FALSE	FALSE	FALSE	FALSE	234300	213000	7323000	6425000	21.8	501.5	69.11	4098		0	0	0		0	0	0
Car-i-2_IUIS_ABV49590.1	3	VPAGATEYVINQDSNERLEMVKLLQPVNNPGQFR	(22) Carboxyethyl (K)	FALSE	FALSE	TRUE	TRUE	FALSE	FALSE	FALSE	FALSE	30470	24630	794200	709000	146.1	1765	66.07	95.27		0	0	0		0	0	0
Car-i-2_IUIS_ABV49590.1	4	VPAGATEYVINQDSNERLEMVKLLQPVNNPGQFR	(20) Oxidation (M); (22) Carboxymethyl (K)	TRUE	FALSE	TRUE	TRUE	FALSE	FALSE	FALSE	FALSE	494800	481900	1521000	1278000	337.7	87.83	16600	7580		0	0	0		0	0	0
Car-i-2_IUIS_ABV49590.1	3	VPAGATEYVINQDSNERLEMVKLLQPVNNPGQFR	(20) Oxidation (M); (22) Carboxymethyl (K)	FALSE	FALSE	TRUE	TRUE	FALSE	FALSE	FALSE	FALSE	363.9	288.6	0	2798	0	90.86	136.4	0		0	0	0		0	0	0
Car-i-2_IUIS_ABV49590.1	4	VPAGATEYVINQDSNERLEMVKLLQPVNNPGQFR	(20) Oxidation (M); (22) Carboxyethyl (K)	FALSE	FALSE	TRUE	TRUE	FALSE	FALSE	FALSE	FALSE	96340	59600	5963000	5366000	15400	1228	28730	10480		0	0	0		0	0	0
Car-i-2_IUIS_ABV49590.1	3	VPAGATEYVINQDSNERLEMVKLLQPVNNPGQFR	(20) Oxidation (M); (22) Carboxyethyl (K)	FALSE	FALSE	FALSE	TRUE	FALSE	FALSE	FALSE	FALSE	0	8866	2595000	15220	0	0	0	1153		0	0	0		0	0	0
Car-i-2_IUIS_ABV49590.1	3	VPAGATEYVINQDSNERLEMVKLLQPVNNPGQFR	(17) G-H1 (R); (20) Oxidation (M); (34) G-H1 (R)	FALSE	FALSE	TRUE	FALSE	FALSE	FALSE	FALSE	FALSE	393.1	386.9	24730	38440	50.87	110	42.14	0		0	0	0		0	0	0
Car-i-2_IUIS_ABV49590.1	3	VPAGATEYVINQDSNERLEMVKLLQPVNNPGQFR	(17) G-H1 (R); (20) Oxidation (M); (22) Carboxyethyl (K)	TRUE	TRUE	TRUE	TRUE	FALSE	FALSE	FALSE	FALSE	183200	152700	217400	208400	27.07	60.88	60.17	60.97		0	0	0		0	0	0
Car-i-2_IUIS_ABV49590.1	2	ASQEKLR	(5) Delta:H(2)C(3)O(1) (K); (7) Delta:H(2)C(3)O(1) (R)	FALSE	FALSE	FALSE	FALSE	FALSE	FALSE	TRUE	FALSE	2943	0	31180	35620	736500	215.8	38100	1636000		0	0	0		0	0	0
Car-i-2_IUIS_ABV49590.1	2	RSSGGPISLK	(1) Delta:H(2)C(3)O(1) (R)	FALSE	FALSE	FALSE	TRUE	FALSE	TRUE	TRUE	TRUE	2271	2554	53680	56840	0	122600	93540	90880		0	0	0		0	0	0
Car-i-2_IUIS_ABV49590.1	2	GREEEQQR	(2) Carbamyl (R)	FALSE	FALSE	FALSE	TRUE	TRUE	FALSE	FALSE	FALSE	198600	8380	89950	42410	89320	0	35590	19870		0	0	0		0	0	0
Car-i-2_IUIS_ABV49590.1	3	YLERFTER	(4) Delta:H(2)C(3)O(1) (R)	FALSE	FALSE	TRUE	TRUE	TRUE	TRUE	TRUE	FALSE	3856	513.5	15780	20680	14300	25630	27740	1133		0	0	0		0	0	0
Car-i-2_IUIS_ABV49590.1	2	YLERFTER	(4) Delta:H(2)C(3)O(1) (R)	FALSE	FALSE	FALSE	TRUE	TRUE	TRUE	TRUE	TRUE	939600	516600	1878000	2549000	100700	76020	350000	52300		0	0	0		0	0	0
Car-i-2_IUIS_ABV49590.1	3	EREEIVDPR	(2) Delta:H(2)C(3)O(1) (R)	FALSE	FALSE	FALSE	FALSE	FALSE	TRUE	TRUE	TRUE	1562	734.1	2225	0.6234	23.85	108400	134400	116400		0	0	0		0	0	0
Car-i-2_IUIS_ABV49590.1	2	EREEIVDPR	(2) Delta:H(2)C(3)O(1) (R)	FALSE	FALSE	FALSE	FALSE	TRUE	TRUE	TRUE	TRUE	284100	449700	13230	213100	441200	815900	1092000	853200		0	0	0		0	0	0
Car-i-2_IUIS_ABV49590.1	3	FTERTELLR	(4) Delta:H(2)C(3)O(1) (R)	FALSE	FALSE	FALSE	FALSE	TRUE	TRUE	TRUE	TRUE	9.158	33280	1465	2017	103200	176900	150500	172200		0	0	0		0	0	0
Car-i-2_IUIS_ABV49590.1	2	QCEEHCRR	(7) Delta:H(2)C(3)O(1) (R)	FALSE	FALSE	FALSE	FALSE	TRUE	TRUE	FALSE	TRUE	0	3845	2272	2319	19050	0	9364	16950		0	0	0		0	0	0
Car-i-2_IUIS_ABV49590.1	2	RGQEQQLCR	(1) Delta:H(2)C(3)O(1) (R)	FALSE	FALSE	FALSE	FALSE	TRUE	TRUE	TRUE	FALSE	9929	6199	11950	5043	99720	105200	71420	48190		0	0	0		0	0	0
Car-i-2_IUIS_ABV49590.1	2	SSGGPISLKSQR	(9) Carbamyl (K)	FALSE	FALSE	FALSE	FALSE	FALSE	FALSE	FALSE	TRUE	3070	63050	2821	15550	3004	31970	89250	271700		0	0	0		0	0	0
Car-i-2_IUIS_ABV49590.1	2	EGVIIRASQEK	(6) Delta:H(2)C(3)O(1) (R)	FALSE	FALSE	FALSE	FALSE	TRUE	TRUE	TRUE	TRUE	69.09	13280	28780	35770	198200	308600	231500	237600		0	0	0		0	0	0
Car-i-2_IUIS_ABV49590.1	3	EEIVDPREPR	(7) Delta:H(2)C(3)O(1) (R)	FALSE	FALSE	FALSE	FALSE	TRUE	FALSE	FALSE	TRUE	1666	8805	12130	10830	41440	2769	13990	20730		0	0	0		0	0	0
Car-i-2_IUIS_ABV49590.1	2	EEIVDPREPR	(7) Delta:H(2)C(3)O(1) (R)	FALSE	FALSE	FALSE	FALSE	TRUE	TRUE	TRUE	FALSE	9663000	502600	463900	9639	2139000	18750	61310	5196		0	0	0		0	0	0
Car-i-2_IUIS_ABV49590.1	3	SSGGPISLKSQR	(9) Delta:H(2)C(3)O(1) (K); (12) Delta:H(2)C(3)O(1) (R)	FALSE	FALSE	FALSE	FALSE	TRUE	TRUE	FALSE	FALSE	271.2	1427	31120	0	11650	32350	447.2	0		0	0	0		0	0	0
Car-i-2_IUIS_ABV49590.1	2	SSGGPISLKSQR	(9) Delta:H(2)C(3)O(1) (K); (12) Delta:H(2)C(3)O(1) (R)	FALSE	FALSE	TRUE	TRUE	TRUE	TRUE	TRUE	TRUE	53890	1591000	2014000	1977000	3800000	3619000	2206000	2043000		0	0	0		0	1	0
Car-i-2_IUIS_ABV49590.1	3	EWGPDQASPRR	(11) Delta:H(2)C(3)O(1) (R)	FALSE	FALSE	FALSE	FALSE	FALSE	TRUE	FALSE	FALSE	19.08	232.7	496.1	242	287.2	6991	347.7	204.6		0	0	0		0	0	0
Car-i-2_IUIS_ABV49590.1	2	DAESVIVVTRGR	(12) Delta:H(2)C(3)O(1) (R)	FALSE	FALSE	FALSE	TRUE	TRUE	TRUE	TRUE	FALSE	49950	0	3284	40080	103400	128100	85470	4322		0	0	0		0	0	0
Car-i-2_IUIS_ABV49590.1	3	ATLTFVSQERR	(11) Delta:H(2)C(3)O(1) (R)	FALSE	FALSE	TRUE	TRUE	TRUE	TRUE	TRUE	TRUE	34580	396.5	91820	80780	93290	229300	272200	256900		0	0	0		0	1	0
Car-i-2_IUIS_ABV49590.1	2	ATLTFVSQERR	(11) Delta:H(2)C(3)O(1) (R)	FALSE	FALSE	FALSE	FALSE	FALSE	FALSE	TRUE	TRUE	6987	68.89	0	18760	126200	788.1	299100	259200		0	0	0		0	0	0
Car-i-2_IUIS_ABV49590.1	2	EAKELSFNMPR	(3) Carbamyl (K)	FALSE	FALSE	TRUE	TRUE	TRUE	TRUE	TRUE	TRUE	13240	353900	34050	22490	25980	25340	68600	54840		0	0	0		0	1	0
Car-i-2_IUIS_ABV49590.1	2	EAKELSFNMPR	(3) Carbamyl (K); (9) Oxidation (M)	FALSE	FALSE	FALSE	FALSE	TRUE	TRUE	TRUE	TRUE	4881	3600	10360	986900	46090	123700	588200	647700		0	0	0		0	0	0
Car-i-2_IUIS_ABV49590.1	3	TELLRGIENYR	(5) Delta:H(2)C(3)O(1) (R)	FALSE	FALSE	TRUE	TRUE	TRUE	TRUE	TRUE	TRUE	53820	47210	145900	134300	397300	393500	332700	236600		0	0	0		0	1	0
Car-i-2_IUIS_ABV49590.1	2	TELLRGIENYR	(5) Delta:H(2)C(3)O(1) (R)	FALSE	FALSE	FALSE	FALSE	TRUE	TRUE	FALSE	TRUE	25490	29160	74040	59980	143500	112600	15080	80760		0	0	0		0	0	0
Car-i-2_IUIS_ABV49590.1	3	GRATLTFVSQER	(2) Delta:H(2)C(3)O(1) (R)	FALSE	FALSE	FALSE	FALSE	TRUE	TRUE	TRUE	TRUE	5803	36.15	15050	345	0	64640	44020	45480		0	0	0		0	0	0
Car-i-2_IUIS_ABV49590.1	2	CEERFEEEQR	(4) Carbamyl (R)	FALSE	FALSE	FALSE	FALSE	FALSE	FALSE	FALSE	TRUE	4293	932.7	1869	13210	3907	7888	8368	84930		0	0	0		0	0	0
Car-i-2_IUIS_ABV49590.1	2	LVGFGINGKNNQR	(9) Carbamyl (K)	FALSE	FALSE	FALSE	FALSE	TRUE	TRUE	TRUE	TRUE	156500	142700	39580	230200	139500	103900	403800	382500		0	0	0		0	0	0
Car-i-2_IUIS_ABV49590.1	3	CEERFEEEQR	(4) Delta:H(2)C(3)O(1) (R)	FALSE	FALSE	FALSE	FALSE	TRUE	TRUE	FALSE	TRUE	24580	56280	1581	1386	601300	540200	0	81320		0	0	0		0	0	0
Car-i-2_IUIS_ABV49590.1	2	CEERFEEEQR	(4) Delta:H(2)C(3)O(1) (R)	FALSE	FALSE	FALSE	FALSE	TRUE	TRUE	FALSE	TRUE	917.1	2794	4212	4386	836400	753200	86.48	218600		0	0	0		0	0	0
Car-i-2_IUIS_ABV49590.1	3	EREREEIVDPR	(4) Delta:H(2)C(3)O(1) (R)	FALSE	FALSE	FALSE	FALSE	TRUE	TRUE	TRUE	TRUE	10520	13420	3037	10500	742200	484100	1206000	794500		0	0	0		0	0	0
Car-i-2_IUIS_ABV49590.1	3	EREREEIVDPR	(2) Delta:H(2)C(3)O(1) (R)	FALSE	FALSE	FALSE	FALSE	FALSE	FALSE	TRUE	TRUE	304.3	12520	712.8	10210	1549	7889	614100	486800		0	0	0		0	0	0
Car-i-2_IUIS_ABV49590.1	3	LVGFGINGKNNQR	(9) Delta:H(2)C(3)O(1) (K); (13) Delta:H(2)C(3)O(1) (R)	FALSE	FALSE	FALSE	FALSE	TRUE	FALSE	FALSE	FALSE	28100	22000	14090	5594	17290	2577	1483	18090000		0	0	0		0	0	0
Car-i-2_IUIS_ABV49590.1	2	LVGFGINGKNNQR	(9) Delta:H(2)C(3)O(1) (K); (13) Delta:H(2)C(3)O(1) (R)	FALSE	FALSE	FALSE	FALSE	TRUE	TRUE	TRUE	TRUE	277900	254700	156700	143300	71430	70780	87830	78530		0	0	0		0	0	0
Car-i-2_IUIS_ABV49590.1	3	LERFFDQQEQR	(3) Delta:H(2)C(3)O(1) (R)	FALSE	FALSE	FALSE	FALSE	TRUE	FALSE	TRUE	FALSE	5241	331300	8425	3685	12130	418.3	17060	943.7		0	0	0		0	0	0
Car-i-2_IUIS_ABV49590.1	3	HESGEGEVKYLER	(9) Carbamyl (K)	FALSE	FALSE	FALSE	FALSE	FALSE	TRUE	TRUE	TRUE	5788000	25670	221600	238000	0	331100	92140	38510		0	0	0		0	0	0
Car-i-2_IUIS_ABV49590.1	3	EREEIVDPREPR	(9) Delta:H(2)C(3)O(1) (R)	FALSE	FALSE	FALSE	FALSE	TRUE	TRUE	TRUE	TRUE	305000	249800	634600	451300	244800	1418000	3708000	1202000		0	0	0		0	0	0
Car-i-2_IUIS_ABV49590.1	2	EREEIVDPREPR	(9) Delta:H(2)C(3)O(1) (R)	FALSE	FALSE	FALSE	FALSE	FALSE	TRUE	FALSE	TRUE	4274	331.1	38570	18690	82340	36380	983.8	89370		0	0	0		0	0	0
Car-i-2_IUIS_ABV49590.1	3	EREEIVDPREPR	(12) Delta:H(2)C(3)O(1) (R)	FALSE	FALSE	FALSE	FALSE	FALSE	FALSE	TRUE	FALSE	153600	3044	4073	4435	19.2	40700	1034000	24870		0	0	0		0	0	0
Car-i-2_IUIS_ABV49590.1	3	EREEIVDPREPR	(2) Delta:H(2)C(3)O(1) (R)	FALSE	FALSE	FALSE	FALSE	TRUE	FALSE	TRUE	TRUE	174500	204800	108800	2650	397600	93870	2383000	1315000		0	0	0		0	0	0
Car-i-2_IUIS_ABV49590.1	3	LEEEQRKQEER	(6) Delta:H(2)C(3)O(1) (R); (7) Delta:H(2)C(3)O(1) (K)	FALSE	FALSE	FALSE	FALSE	FALSE	FALSE	FALSE	TRUE	1818	24610	43180	449.2	283.6	6175	460.6	2072000		0	0	0		0	0	0
Car-i-2_IUIS_ABV49590.1	2	LEEEQRKQEER	(6) Delta:H(2)C(3)O(1) (R); (7) Delta:H(2)C(3)O(1) (K)	FALSE	FALSE	FALSE	FALSE	TRUE	FALSE	TRUE	TRUE	4034	11770	2594	531400	1497000	5263	414800	656200		0	0	0		0	0	0
Car-i-2_IUIS_ABV49590.1	2	CERQFQEQQER	(3) Delta:H(2)C(3)O(1) (R)	FALSE	FALSE	FALSE	FALSE	FALSE	FALSE	FALSE	TRUE	8851	2741	1110	1766000	1391	62740	685.1	125		0	0	0		0	0	0
Car-i-2_IUIS_ABV49590.1	2	CEERLEEEQRK	(10) Delta:H(2)C(3)O(1) (R); (11) Delta:H(2)C(3)O(1) (K)	FALSE	FALSE	FALSE	FALSE	FALSE	FALSE	TRUE	FALSE	790.2	4899	526.4	1269	1890	113.6	360.3	1001		0	0	0		0	0	0
Car-i-2_IUIS_ABV49590.1	3	HESGEGEVKYLER	(9) Delta:H(2)C(3)O(1) (K); (13) Delta:H(2)C(3)O(1) (R)	FALSE	FALSE	FALSE	FALSE	TRUE	TRUE	TRUE	TRUE	4401	76.06	7033	332	97110	102900	122300	96010		0	0	0		0	0	0
Car-i-2_IUIS_ABV49590.1	2	HESGEGEVKYLER	(9) Delta:H(2)C(3)O(1) (K); (13) Delta:H(2)C(3)O(1) (R)	FALSE	FALSE	TRUE	FALSE	TRUE	TRUE	TRUE	TRUE	761900	14300	356700	348700	1046000	1134000	852800	764700		0	0	0		0	0	0
Car-i-2_IUIS_ABV49590.1	3	RESFNLEYGDVIR	(1) Delta:H(2)C(3)O(1) (R)	FALSE	FALSE	FALSE	FALSE	TRUE	TRUE	TRUE	TRUE	776.7	7613	14330	10270	108500	99780	96610	85810		0	0	0		0	0	0
Car-i-2_IUIS_ABV49590.1	2	RESFNLEYGDVIR	(1) Delta:H(2)C(3)O(1) (R)	FALSE	FALSE	FALSE	FALSE	FALSE	FALSE	TRUE	FALSE	4011	0	4758	6904	7841	19270	18340	3198		0	0	0		0	0	0
Car-i-2_IUIS_ABV49590.1	2	QGQGQRQQQQCQSR	(6) Delta:H(2)C(3)O(1) (R)	FALSE	FALSE	FALSE	FALSE	FALSE	TRUE	FALSE	FALSE	4380	685.4	0	76	143000	290100	0	465.5		0	0	0		0	0	0
Car-i-2_IUIS_ABV49590.1	3	QVESYFVPMERQSR	(14) Delta:H(2)C(3)O(1) (R)	FALSE	FALSE	FALSE	FALSE	FALSE	FALSE	TRUE	FALSE	10600	2458	9847	6020	14050	496.4	22010	8755		0	0	0		0	0	0
Car-i-2_IUIS_ABV49590.1	4	HNPYYFHSQGLRSR	(14) Delta:H(2)C(3)O(1) (R)	FALSE	FALSE	FALSE	FALSE	FALSE	TRUE	FALSE	FALSE	579	245.3	601.1	30820	303.7	46850	101.6	3022		0	0	0		0	0	0
Car-i-2_IUIS_ABV49590.1	4	SRHESGEGEVKYLER	(11) Carbamyl (K)	FALSE	FALSE	FALSE	FALSE	FALSE	FALSE	TRUE	TRUE	3029	584.4	17500	12960	4050	1653	213800	129400		0	0	0		0	0	0
Car-i-2_IUIS_ABV49590.1	3	SRHESGEGEVKYLER	(11) Carbamyl (K)	FALSE	FALSE	FALSE	FALSE	FALSE	TRUE	FALSE	FALSE	4349	6183	3785	158300	113	38270	479.9	265.7		0	0	0		0	0	0
Car-i-2_IUIS_ABV49590.1	3	FFDQQEQREGVIIR	(8) Delta:H(2)C(3)O(1) (R)	FALSE	FALSE	FALSE	FALSE	TRUE	TRUE	FALSE	TRUE	7874	8134	15240	9614	114400	138600	149400	163300		0	0	0		0	0	0
Car-i-2_IUIS_ABV49590.1	3	DRLERFFDQQEQR	(5) Delta:H(2)C(3)O(1) (R)	FALSE	FALSE	FALSE	TRUE	TRUE	TRUE	TRUE	FALSE	0	71970	97490	80060	298400	231000	234200	63960		0	0	0		0	0	0
Car-i-2_IUIS_ABV49590.1	3	DRLERFFDQQEQR	(2) Delta:H(2)C(3)O(1) (R)	FALSE	FALSE	TRUE	FALSE	FALSE	FALSE	FALSE	FALSE	0	2579	89100	104800	29370	100	2623	7408		0	0	0		0	0	0
Car-i-2_IUIS_ABV49590.1	3	QVESYFVPMERQSR	(9) Oxidation (M); (11) Delta:H(2)C(3)O(1) (R)	FALSE	FALSE	FALSE	FALSE	TRUE	TRUE	TRUE	TRUE	67990	70630	48770	51340	157500	234200	133300	191300		0	0	0		0	0	0
Car-i-2_IUIS_ABV49590.1	4	SRHESGEGEVKYLER	(11) Delta:H(2)C(3)O(1) (K); (15) Delta:H(2)C(3)O(1) (R)	FALSE	FALSE	FALSE	FALSE	FALSE	TRUE	FALSE	TRUE	34310	157500	252100	274900	11.02	110800	76690	64060		0	0	0		0	0	0
Car-i-2_IUIS_ABV49590.1	3	SRHESGEGEVKYLER	(11) Delta:H(2)C(3)O(1) (K); (15) Delta:H(2)C(3)O(1) (R)	FALSE	FALSE	FALSE	TRUE	TRUE	TRUE	TRUE	TRUE	1070000	813200	1116000	1040000	1103000	2107000	1540000	1259000		0	0	0		0	0	0
Car-i-2_IUIS_ABV49590.1	2	SRHESGEGEVKYLER	(11) Delta:H(2)C(3)O(1) (K); (15) Delta:H(2)C(3)O(1) (R)	FALSE	FALSE	TRUE	TRUE	TRUE	TRUE	FALSE	TRUE	1826	32850	154500	186700	470200	264000	184200	129000		0	0	0		0	0	0
Car-i-2_IUIS_ABV49590.1	3	VFSNDILVAALNTPRDR	(17) Delta:H(2)C(3)O(1) (R)	FALSE	FALSE	FALSE	FALSE	FALSE	FALSE	FALSE	TRUE	78.82	79.9	38.95	76.75	86.56	34.09	40.2	64960		0	0	0		0	0	0
Car-i-2_IUIS_ABV49590.1	3	LEMVKLLQPVNNPGQFR	(5) Carbamyl (K)	FALSE	FALSE	TRUE	TRUE	FALSE	FALSE	FALSE	FALSE	7175	4392	153700	144400	30.43	47.98	177.3	9662		0	0	0		0	0	0
Car-i-2_IUIS_ABV49590.1	2	LEMVKLLQPVNNPGQFR	(5) Carbamyl (K)	TRUE	TRUE	TRUE	TRUE	TRUE	TRUE	TRUE	FALSE	459600	326400	1131000	945800	23300	19710	9145	1613		0	0	0		0	0	0
Car-i-2_IUIS_ABV49590.1	3	LEMVKLLQPVNNPGQFR	(3) Oxidation (M); (5) Carbamyl (K)	FALSE	FALSE	FALSE	TRUE	FALSE	FALSE	TRUE	FALSE	23210	13460	11350	28380	4827	65410	102800	36540		0	0	0		0	0	0
Car-i-2_IUIS_ABV49590.1	2	LEMVKLLQPVNNPGQFR	(3) Oxidation (M); (5) Carbamyl (K)	FALSE	FALSE	TRUE	TRUE	TRUE	TRUE	TRUE	TRUE	75730	67050	817400	805500	396500	333100	475300	403600		0	0	0		0	1	0
Car-i-2_IUIS_ABV49590.1	2	LEMVKLLQPVNNPGQFR	(3) Oxidation (M); (5) Delta:H(2)C(3)O(1) (K)	FALSE	FALSE	TRUE	TRUE	FALSE	FALSE	FALSE	FALSE	4246	7470	1695000	1401000	11.64	23.41	68.35	0		0	0	0		0	0	0
Car-i-2_IUIS_ABV49590.1	2	QLQEMDVLVNYAEIKR	(15) Delta:H(2)C(3)O(1) (K); (16) Delta:H(2)C(3)O(1) (R)	FALSE	FALSE	FALSE	TRUE	FALSE	FALSE	FALSE	FALSE	259.3	0	33340	19010	48310	0	34640	311.4		0	0	0		0	0	0
Car-i-2_IUIS_ABV49590.1	2	QLQEMDVLVNYAEIKR	(5) Oxidation (M); (15) Delta:H(2)C(3)O(1) (K); (16) Delta:H(2)C(3)O(1) (R)	FALSE	FALSE	FALSE	FALSE	TRUE	FALSE	FALSE	FALSE	0	1312	320	473.1	18170	1724	141.1	30.68		0	0	0		0	0	0
Car-i-2_IUIS_ABV49590.1	2	EQEEEESSTGQFQKVTAR	(14) Carbamyl (K)	FALSE	FALSE	FALSE	FALSE	FALSE	FALSE	TRUE	TRUE	599.7	430.8	3059	581.9	1462	2614	139800	144400		0	0	0		0	0	0
Car-i-2_IUIS_ABV49590.1	3	NFLAGQNNIINQLEREAK	(18) Delta:H(2)C(3)O(1) (K)	FALSE	FALSE	TRUE	TRUE	FALSE	FALSE	FALSE	FALSE	11350	8108	613300	546500	358.7	0	442.6	86.9		0	0	0		0	0	0
Car-i-2_IUIS_ABV49590.1	2	EQEEEESSTGQFQKVTAR	(14) Delta:H(2)C(3)O(1) (K); (18) Delta:H(2)C(3)O(1) (R)	FALSE	FALSE	FALSE	FALSE	TRUE	TRUE	TRUE	TRUE	1272000	914800	1357000	1264000	1332000	1825000	1379000	1276000		0	0	0		0	0	0
Car-i-2_IUIS_ABV49590.1	4	WEFQQCQERCQHEER	(9) Delta:H(2)C(3)O(1) (R)	FALSE	FALSE	FALSE	FALSE	FALSE	FALSE	TRUE	FALSE	96.02	69.6	105.4	584.7	1049	866.1	1257000	446.4		0	0	0		0	0	0
Car-i-2_IUIS_ABV49590.1	2	WEFQQCQERCQHEER	(9) Delta:H(2)C(3)O(1) (R)	FALSE	FALSE	FALSE	FALSE	TRUE	FALSE	FALSE	FALSE	205.2	0	291.8	2334000	48650	44730	0	0		0	0	0		0	0	0
Car-i-2_IUIS_ABV49590.1	3	ELSFNMPREEIEEIFER	(6) Oxidation (M); (8) Delta:H(2)C(3)O(1) (R)	FALSE	FALSE	FALSE	TRUE	FALSE	FALSE	FALSE	FALSE	4852	3580	95090	48260	164.2	44.18	41.64	4400		0	0	0		0	0	0
Car-i-2_IUIS_ABV49590.1	3	NNQRNFLAGQNNIINQLER	(4) Delta:H(2)C(3)O(1) (R)	FALSE	FALSE	FALSE	FALSE	FALSE	TRUE	TRUE	FALSE	1084	0	4927	3410	272.7	87540	26640	12710		0	0	0		0	0	0
Car-i-2_IUIS_ABV49590.1	2	REQEEEESSTGQFQKVTAR	(15) Delta:H(2)C(3)O(1) (K); (19) Delta:H(2)C(3)O(1) (R)	FALSE	FALSE	FALSE	FALSE	TRUE	FALSE	FALSE	TRUE	1326	12170	45080	26570	70730	39400	43620	54630		0	0	0		0	0	0
Car-i-2_IUIS_ABV49590.1	3	FEMACPHDVSSQSYEYKGR	(3) Oxidation (M); (19) Carbamyl (R)	FALSE	FALSE	FALSE	FALSE	FALSE	FALSE	TRUE	FALSE	4492	20300	105400	81390	1792	9889	104300	1792		0	0	0		0	0	0
Car-i-2_IUIS_ABV49590.1	3	FEMACPHDVSSQSYEYKGR	(3) Oxidation (M); (17) Delta:H(2)C(3)O(1) (K); (19) Delta:H(2)C(3)O(1) (R)	FALSE	FALSE	FALSE	FALSE	FALSE	TRUE	TRUE	TRUE	7265	2792	2054	1858	1065	396400	248200	196800		0	0	0		0	0	0
Car-i-2_IUIS_ABV49590.1	2	FEMACPHDVSSQSYEYKGR	(3) Oxidation (M); (17) Delta:H(2)C(3)O(1) (K); (19) Delta:H(2)C(3)O(1) (R)	FALSE	FALSE	FALSE	FALSE	FALSE	TRUE	FALSE	FALSE	743.9	583.3	436000	292.5	458.2	20900	3542	146100		0	0	0		0	0	0
Car-i-2_IUIS_ABV49590.1	3	VPAGATEYVINQDSNERLEMVK	(17) Delta:H(2)C(3)O(1) (R)	FALSE	FALSE	TRUE	TRUE	FALSE	FALSE	FALSE	FALSE	1999	2045	181100	176600	141.8	3143	2956	1152		0	0	0		0	0	0
Car-i-2_IUIS_ABV49590.1	3	VPAGATEYVINQDSNERLEMVK	(20) Oxidation (M); (22) Delta:H(2)C(3)O(1) (K)	FALSE	FALSE	FALSE	FALSE	FALSE	TRUE	TRUE	TRUE	1067000	2559	10180	3259	4000	112100	72400	97320		0	0	0		0	0	0
Car-i-2_IUIS_ABV49590.1	5	GREEEQQRHNPYYFHSQGLR	(8) Delta:H(2)C(3)O(1) (R)	FALSE	FALSE	FALSE	FALSE	TRUE	TRUE	TRUE	TRUE	30960	13420	3667	76110	107000	444600	433600	413400		0	0	0		0	0	0
Car-i-2_IUIS_ABV49590.1	4	VPAGATEYVINQDSNERLEMVKLLQPVNNPGQFR	(22) Carbamyl (K)	TRUE	FALSE	TRUE	FALSE	FALSE	FALSE	FALSE	FALSE	264300	191600	1163000	1026000	7171	814.7	24.38	1242		0	0	0		0	0	0
Car-i-2_IUIS_ABV49590.1	3	VPAGATEYVINQDSNERLEMVKLLQPVNNPGQFR	(22) Carbamyl (K)	TRUE	FALSE	TRUE	FALSE	FALSE	FALSE	FALSE	FALSE	379200	304500	2186000	1823000	61.49	0	25.04	0		0	0	0		0	0	0
Car-i-2_IUIS_ABV49590.1	4	VPAGATEYVINQDSNERLEMVKLLQPVNNPGQFR	(20) Oxidation (M); (22) Carbamyl (K)	FALSE	FALSE	TRUE	TRUE	FALSE	FALSE	FALSE	FALSE	92020	47900	766900	728200	469.9	4619	5886	179.3		0	0	0		0	0	0
Car-i-2_IUIS_ABV49590.1	3	VPAGATEYVINQDSNERLEMVKLLQPVNNPGQFR	(20) Oxidation (M); (22) Carbamyl (K)	FALSE	TRUE	TRUE	TRUE	FALSE	FALSE	FALSE	FALSE	74010	75120	3508000	3151000	210.6	205.7	79.97	2216		0	0	0		0	0	0
Car-i-2_IUIS_ABV49590.1	3	VPAGATEYVINQDSNERLEMVKLLQPVNNPGQFR	(20) Oxidation (M); (22) Delta:H(2)C(3)O(1) (K)	FALSE	FALSE	TRUE	TRUE	FALSE	FALSE	FALSE	FALSE	53580	36330	2556000	2328000	824.5	75.05	323	80.12		0	0	0		0	0	0
Car-i-2_IUIS_ABV49590.1	4	VPAGATEYVINQDSNERLEMVKLLQPVNNPGQFR	(17) Carbamyl (R); (22) Carbamyl (K)	FALSE	FALSE	TRUE	TRUE	FALSE	FALSE	FALSE	FALSE	2817	2739	1155000	1059000	780.6	432.8	203.4	209.5		0	0	0		0	0	0
Car-i-2_IUIS_ABV49590.1	3	VPAGATEYVINQDSNERLEMVKLLQPVNNPGQFR	(17) Carbamyl (R); (22) Carbamyl (K)	FALSE	FALSE	TRUE	TRUE	FALSE	FALSE	FALSE	FALSE	48750	49760	11850000	11230000	40.69	106.5	168.4	7732		0	0	0		0	0	0
Car-i-2_IUIS_ABV49590.1	4	VPAGATEYVINQDSNERLEMVKLLQPVNNPGQFR	(17) Carbamyl (R); (20) Oxidation (M); (22) Carbamyl (K)	FALSE	FALSE	TRUE	TRUE	FALSE	FALSE	FALSE	FALSE	1522	365.2	140800	112200	521.5	187.9	114.8	252.3		0	0	0		0	0	0
Car-i-2_IUIS_ABV49590.1	4	VPAGATEYVINQDSNERLEMVKLLQPVNNPGQFR	(17) Delta:H(2)C(3)O(1) (R); (22) Delta:H(2)C(3)O(1) (K)	FALSE	FALSE	TRUE	FALSE	FALSE	FALSE	FALSE	FALSE	0	978.4	371700	298800	67.04	388.9	129	2216		0	0	0		0	0	0
Car-i-2_IUIS_ABV49590.1	3	VPAGATEYVINQDSNERLEMVKLLQPVNNPGQFR	(17) Delta:H(2)C(3)O(1) (R); (22) Delta:H(2)C(3)O(1) (K)	FALSE	FALSE	TRUE	TRUE	FALSE	FALSE	FALSE	FALSE	6265	894.6	4006000	3679000	175.1	29.52	130.1	57.61		0	0	0		0	0	0
Car-i-2_IUIS_ABV49590.1	3	VPAGATEYVINQDSNERLEMVKLLQPVNNPGQFR	(17) Delta:H(2)C(3)O(1) (R); (20) Oxidation (M); (22) Delta:H(2)C(3)O(1) (K)	FALSE	FALSE	TRUE	TRUE	FALSE	FALSE	FALSE	FALSE	958.5	2577	4900000	4713000	677.2	846.3	1133	98.8		0	0	0		0	0	0
Car-i-2_IUIS_ABV49590.1	3	VPAGATEYVINQDSNERLEMVKLLQPVNNPGQFR	(17) Delta:H(2)C(3)O(1) (R); (22) Delta:H(2)C(3)O(1) (K); (34) Delta:H(2)C(3)O(1) (R)	FALSE	FALSE	FALSE	TRUE	FALSE	FALSE	FALSE	FALSE	0	528.3	127300	20760	61.9	90.93	48.86	114.2		0	0	0		0	0	0
Car-i-2_IUIS_ABV49590.1	4	VPAGATEYVINQDSNERLEMVKLLQPVNNPGQFR	(17) Delta:H(2)C(3)O(1) (R); (20) Oxidation (M); (22) Delta:H(2)C(3)O(1) (K); (34) Delta:H(2)C(3)O(1) (R)	FALSE	FALSE	TRUE	FALSE	FALSE	FALSE	FALSE	FALSE	132200	0	2474000	2255000	14030	12140	11300	659500		0	0	0		0	0	0
Car-i-2_IUIS_ABV49590.1	3	VPAGATEYVINQDSNERLEMVKLLQPVNNPGQFR	(17) Delta:H(2)C(3)O(1) (R); (20) Oxidation (M); (22) Delta:H(2)C(3)O(1) (K); (34) Delta:H(2)C(3)O(1) (R)	FALSE	FALSE	TRUE	FALSE	FALSE	FALSE	FALSE	FALSE	2120	235	2417000	2255000	55.66	579	259.9	0		0	0	0		0	0	0
Car-i-2_IUIS_ABV49590.1	5	SSYSNQFGQFFEACPEEHRQLQEMDVLVNYAEIKR	(19) Carbamyl (R); (24) Oxidation (M)	TRUE	TRUE	TRUE	TRUE	FALSE	FALSE	FALSE	FALSE	413500	374200	481500	391200	46.56	18.1	14.67	1.373		0	0	0		0	0	0
Car-i-4_comp34068_c0_seq1_chr1	3	KAGNQGFEWVAFK	(1) Carboxyethyl (K)	FALSE	FALSE	FALSE	FALSE	FALSE	FALSE	FALSE	TRUE	43.8	35.94	152.9	104.1	60.56	41.83	20.4	7359		0	0	0		0	0	0
Car-i-4_comp34068_c0_seq1_chr1	3	EGQVLTVPQNFAVIKK	(16) Carboxymethyl (K)	TRUE	TRUE	FALSE	FALSE	TRUE	TRUE	FALSE	FALSE	68360	41230	70420	61980	47960	49900	87600	264.1		0	0	0		0	0	0
Car-i-4_comp34068_c0_seq1_chr1	2	EGQVLTVPQNFAVIKK	(16) Carboxymethyl (K)	FALSE	FALSE	FALSE	FALSE	FALSE	FALSE	TRUE	FALSE	586.3	148.3	144.2	226.9	85.03	890.4	6734	116.4		0	0	0		0	0	0
Car-i-4_comp34068_c0_seq1_chr1	3	EGQVLTVPQNFAVIKK	(16) Carboxyethyl (K)	FALSE	FALSE	TRUE	TRUE	TRUE	TRUE	TRUE	TRUE	157400	95600	659400	457500	360500	310300	507300	480300		0	0	0		0	0	1
Car-i-4_comp34068_c0_seq1_chr1	2	EGQVLTVPQNFAVIKK	(16) Carboxyethyl (K)	FALSE	FALSE	FALSE	TRUE	FALSE	FALSE	TRUE	TRUE	3194	751	62330	77780	15800	6007	7231	5895		0	0	0		0	0	0
Car-i-4_comp34068_c0_seq1_chr1	3	EGQVLTVPQNFAVIKK	(15) Carboxymethyl (K); (16) Carboxymethyl (K)	FALSE	FALSE	FALSE	TRUE	FALSE	FALSE	TRUE	FALSE	1016	234.4	687500	648600	127.1	107800	191100	19860		0	0	0		0	0	0
Car-i-4_comp34068_c0_seq1_chr1	2	EGQVLTVPQNFAVIKK	(15) Carboxymethyl (K); (16) Carboxymethyl (K)	FALSE	FALSE	TRUE	TRUE	TRUE	TRUE	TRUE	TRUE	113100	85090	4175000	3908000	1447000	1081000	2721000	1830000		0	0	0		0	0	1
Car-i-4_comp34068_c0_seq1_chr1	3	EGQVLTVPQNFAVIKK	(15) Carboxyethyl (K); (16) Carboxyethyl (K)	FALSE	FALSE	TRUE	TRUE	TRUE	TRUE	TRUE	TRUE	351400	204200	213800	191600	68830	137000	168400	157700		0	0	0		0	0	1
Car-i-4_comp34068_c0_seq1_chr1	3	AGNQGFEWVAFKTNDNAMINPLAGR	(12) Carboxymethyl (K); (18) Oxidation (M)	FALSE	FALSE	FALSE	TRUE	FALSE	FALSE	FALSE	FALSE	658	1153	19330	21300	208	68.84	120.9	0		0	0	0		0	0	0
Car-i-4_comp34068_c0_seq1_chr1	2	QEARSLK	(7) Delta:H(2)C(3)O(1) (K)	FALSE	FALSE	FALSE	FALSE	TRUE	TRUE	FALSE	FALSE	1125	6945	63.49	213.5	14900	12140	64120	101700		0	0	0		0	0	0
Car-i-4_comp34068_c0_seq1_chr1	2	RFYLAGNPR	(1) Delta:H(2)C(3)O(1) (R)	FALSE	FALSE	FALSE	FALSE	TRUE	TRUE	TRUE	FALSE	842700	0	94550	115300	11040	20930	38060	17400		0	0	0		0	0	0
Car-i-4_comp34068_c0_seq1_chr1	3	LKHNIADPQR	(2) Carbamyl (K)	FALSE	FALSE	FALSE	FALSE	FALSE	FALSE	FALSE	TRUE	1161	815.3	760.2	1377	1166	77.16	73.9	58610		0	0	0		0	0	0
Car-i-4_comp34068_c0_seq1_chr1	3	YIQLSAERGVLYR	(8) Delta:H(2)C(3)O(1) (R)	FALSE	FALSE	FALSE	FALSE	TRUE	TRUE	TRUE	TRUE	22640	15640	10990	10360	69970	111900	155300	184900		0	0	0		0	0	0
Car-i-4_comp34068_c0_seq1_chr1	2	YIQLSAERGVLYR	(8) Delta:H(2)C(3)O(1) (R)	FALSE	FALSE	FALSE	FALSE	TRUE	TRUE	TRUE	TRUE	0	462.7	1004	685.6	32260	29600	87010	57360		0	0	0		0	0	0
Car-i-4_comp34068_c0_seq1_chr1	3	FYLAGNPRQQQQGGR	(8) Delta:H(2)C(3)O(1) (R)	FALSE	FALSE	FALSE	FALSE	FALSE	FALSE	TRUE	TRUE	20180	25110	441300	446800	17030	23420	179100	24420		0	0	0		0	0	0
Car-i-4_comp34068_c0_seq1_chr1	2	EGQVLTVPQNFAVIKK	(16) Carbamyl (K)	FALSE	TRUE	TRUE	TRUE	FALSE	TRUE	TRUE	FALSE	81370	48920	219600	195300	60.49	241000	208500	54.38		0	0	0		0	0	0
Car-i-4_comp34068_c0_seq1_chr1	4	YNRDETTLFSSDSSGSSRR	(19) Delta:H(2)C(3)O(1) (R)	FALSE	FALSE	FALSE	FALSE	FALSE	FALSE	TRUE	TRUE	6269	32710	20820	3441	640.2	33790	14530	6042		0	0	0		0	0	0
Car-i-4_comp34068_c0_seq1_chr1	3	YNRDETTLFSSDSSGSSRR	(19) Delta:H(2)C(3)O(1) (R)	FALSE	FALSE	FALSE	FALSE	FALSE	FALSE	FALSE	TRUE	3637	856.3	5721	22460	416.3	418.3	424	6493		0	0	0		0	0	0
Car-i-4_comp34068_c0_seq1_chr1	3	SLKYNRDETTLFSSDSSGSSR	(3) Delta:H(2)C(3)O(1) (K); (6) Delta:H(2)C(3)O(1) (R)	FALSE	FALSE	FALSE	FALSE	TRUE	TRUE	TRUE	TRUE	56130	932500	51570	48090	37560	47640	92330	99140		0	0	0		0	0	0
Car-i-4_comp34068_c0_seq1_chr1	3	ITSLNSLNLPILRYIQLSAER	(13) Delta:H(2)C(3)O(1) (R)	FALSE	FALSE	FALSE	TRUE	FALSE	FALSE	FALSE	FALSE	556.8	342.1	28880	29070	0	10.77	13.78	72.56		0	0	0		0	0	0
Car-i-4_comp34068_c0_seq1_chr1	4	EERGWDRDNGVEETFCTMR	(3) Carbamyl (R); (7) Carbamyl (R); (18) Oxidation (M)	FALSE	FALSE	FALSE	FALSE	FALSE	FALSE	TRUE	FALSE	95340	1680000	78570	78610	695800	716100	633600	58240		0	0	0		0	0	0
Car-i-4_IUIS_ABW86978	2	QESTLVR		TRUE	TRUE	TRUE	TRUE	TRUE	TRUE	TRUE	TRUE	9462000	9256000	15150000	13300000	1264000	1312000	74430	742800		0	0	1		0	0	0
Car-i-4_IUIS_ABW86978	1	QESTLVR		FALSE	FALSE	FALSE	FALSE	FALSE	FALSE	FALSE	TRUE	4507000	3945000	7279000	6104000	438800	151.2	0	267800		0	0	0		0	0	0
Car-i-4_IUIS_ABW86978	2	REFQQDR		FALSE	FALSE	TRUE	TRUE	FALSE	FALSE	FALSE	FALSE	49490	29000	0	30100	9244	2990	112.6	2741		0	0	0		0	0	0
Car-i-4_IUIS_ABW86978	2	WLQLSAER		TRUE	TRUE	TRUE	TRUE	TRUE	TRUE	TRUE	TRUE	15730000	14740000	21630000	19980000	940900	895900	575300	442100		0	0	1		0	0	0
Car-i-4_IUIS_ABW86978	2	QLQVIRPR		TRUE	TRUE	TRUE	TRUE	TRUE	FALSE	FALSE	FALSE	3350000	2795000	3164000	2585000	240500	140900	8038	1056		0	0	0		0	0	0
Car-i-4_IUIS_ABW86978	2	FGQCQLNR		TRUE	TRUE	TRUE	TRUE	TRUE	TRUE	TRUE	TRUE	10300000	10430000	9492000	8653000	721200	734100	733700	668600		0	0	1		0	0	0
Car-i-4_IUIS_ABW86978	2	LDALEPTNR		TRUE	TRUE	TRUE	TRUE	TRUE	TRUE	TRUE	TRUE	11280000	8656000	11350000	10860000	1098000	1147000	2010000	1008000		0	0	1		0	0	0
Car-i-4_IUIS_ABW86978	1	LDALEPTNR		TRUE	FALSE	TRUE	TRUE	FALSE	FALSE	FALSE	FALSE	4503000	0	4358000	3673000	431.6	0	0	0		0	0	0		0	0	0
Car-i-4_IUIS_ABW86978	2	ADIYTEEAGR		TRUE	TRUE	TRUE	TRUE	TRUE	TRUE	TRUE	TRUE	11250000	8953000	23760000	14160000	1231000	3371000	12240000	2412000		0	0	1		0	0	0
Car-i-4_IUIS_ABW86978	3	RLQSENDHR		TRUE	FALSE	FALSE	FALSE	FALSE	FALSE	FALSE	FALSE	109500	54360	132200	50330	7688	2001	2382	4430		0	0	0		0	0	0
Car-i-4_IUIS_ABW86978	2	RLQSENDHR		TRUE	TRUE	FALSE	FALSE	FALSE	FALSE	FALSE	FALSE	191400	123600	377700	193900	23090	6065	0	728.8		0	0	0		0	0	0
Car-i-4_IUIS_ABW86978	2	DEGFEWVSFK		TRUE	TRUE	TRUE	TRUE	TRUE	TRUE	TRUE	TRUE	883900	801900	1499000	1392000	18650	76480	8266	273500		0	0	1		0	0	0
Car-i-4_IUIS_ABW86978	3	FNRQESTLVR		TRUE	FALSE	FALSE	FALSE	FALSE	FALSE	FALSE	FALSE	7124	12800	4390000	445.4	547.5	127	156.7	52450		0	0	0		0	0	0
Car-i-4_IUIS_ABW86978	2	TNENAMVSPLAGR		TRUE	TRUE	TRUE	TRUE	TRUE	TRUE	TRUE	TRUE	14620000	13320000	22100000	20390000	418600	492000	123000	118800		0	0	1		0	0	0
Car-i-4_IUIS_ABW86978	2	TNENAMVSPLAGR	(6) Oxidation (M)	TRUE	TRUE	TRUE	TRUE	TRUE	TRUE	TRUE	TRUE	9687000	11910000	12980000	16580000	854200	772900	2694000	889000		0	0	1		0	0	0
Car-i-4_IUIS_ABW86978	3	ISTVNSHNLPILR		TRUE	TRUE	TRUE	TRUE	TRUE	TRUE	TRUE	TRUE	16000000	14290000	27280000	21680000	1652000	1613000	1094000	983600		0	0	1		0	0	0
Car-i-4_IUIS_ABW86978	3	ARDEGFEWVSFK		TRUE	TRUE	TRUE	TRUE	TRUE	TRUE	TRUE	TRUE	88550	82580	348500	312900	15580	15800	5608	46360		0	0	1		0	0	0
Car-i-4_IUIS_ABW86978	2	ARDEGFEWVSFK		FALSE	FALSE	TRUE	TRUE	FALSE	FALSE	FALSE	FALSE	0	0	68360	57960	2137	18070	569.8	4716		0	0	0		0	0	0
Car-i-4_IUIS_ABW86978	2	WSREEQEHEER		FALSE	FALSE	TRUE	FALSE	FALSE	FALSE	FALSE	FALSE	71590	43930	87920	23550	63720	61710	46850	78900		0	0	0		0	0	0
Car-i-4_IUIS_ABW86978	2	EGQLLTIPQNFAVVK		TRUE	TRUE	TRUE	TRUE	TRUE	TRUE	TRUE	TRUE	63580000	60370000	56110000	49090000	3788000	2897000	1078000	822700		0	0	1		0	0	0
Car-i-4_IUIS_ABW86978	3	ALPEEVLVNAFQIPR		TRUE	TRUE	TRUE	TRUE	FALSE	FALSE	FALSE	FALSE	1599000	1369000	2200000	1843000	78.29	42.51	16.42	69.3		0	0	0		0	0	0
Car-i-4_IUIS_ABW86978	2	ALPEEVLVNAFQIPR		TRUE	TRUE	TRUE	TRUE	TRUE	TRUE	TRUE	TRUE	183800000	162900000	205300000	182200000	1146000	1205000	475300	360100		0	0	1		0	0	0
Car-i-4_IUIS_ABW86978	3	ENIGDPSRADIYTEEAGR		TRUE	TRUE	TRUE	TRUE	TRUE	TRUE	TRUE	TRUE	14740000	12930000	23570000	22700000	1420000	1372000	3233000	1008000		0	0	1		0	0	0
Car-i-4_IUIS_ABW86978	2	ENIGDPSRADIYTEEAGR		TRUE	TRUE	TRUE	TRUE	TRUE	FALSE	TRUE	FALSE	8457000	8148000	8804000	8392000	331000	6734	218100	18790		0	0	0		0	0	0
Car-i-4_IUIS_ABW86978	3	FGQCQLNRLDALEPTNR		TRUE	FALSE	TRUE	FALSE	FALSE	FALSE	FALSE	FALSE	133500	117200	228600	191400	9590	16.06	260.2	702.8		0	0	0		0	0	0
Car-i-4_IUIS_ABW86978	3	GITGVLFPGCPETFEESQR		TRUE	TRUE	TRUE	TRUE	FALSE	FALSE	FALSE	FALSE	165200	154100	185500	194800	428.1	146	1070	320.1		0	0	0		0	0	0
Car-i-4_IUIS_ABW86978	2	GITGVLFPGCPETFEESQR		TRUE	TRUE	TRUE	TRUE	TRUE	TRUE	TRUE	TRUE	87580000	78180000	92290000	85680000	2709000	2070000	1111000	816700		0	0	1		0	0	0
Car-i-4_IUIS_ABW86978	2	AEVQVVDNFGQTVFDDELR		TRUE	TRUE	TRUE	TRUE	FALSE	FALSE	FALSE	FALSE	13570000	11760000	9992000	9762000	643.3	872.9	0	238.4		0	0	0		0	0	0
Car-i-4_IUIS_ABW86978	3	GRAEVQVVDNFGQTVFDDELR		TRUE	TRUE	TRUE	TRUE	FALSE	FALSE	FALSE	FALSE	9518000	8337000	6856000	5800000	866.5	13050	216500	4609		0	0	0		0	0	0
Car-i-4_IUIS_ABW86978	2	GRAEVQVVDNFGQTVFDDELR		TRUE	FALSE	TRUE	FALSE	FALSE	FALSE	FALSE	FALSE	612300	564700	397500	321500	10860	156	14340	0		0	0	0		0	0	0
Car-i-4_IUIS_ABW86978	3	TIEPNGLLLPHYSNAPQLVYIAR		TRUE	TRUE	TRUE	TRUE	TRUE	TRUE	FALSE	FALSE	182400000	164000000	180500000	167400000	629200	493600	128500	2414		0	0	0		0	0	0
Car-i-4_IUIS_ABW86978	2	TIEPNGLLLPHYSNAPQLVYIAR		TRUE	TRUE	TRUE	TRUE	FALSE	FALSE	FALSE	FALSE	8664000	7533000	8446000	7215000	117.1	0	0	17670		0	0	0		0	0	0
Car-i-4_IUIS_ABW86978	4	RTIEPNGLLLPHYSNAPQLVYIAR		FALSE	FALSE	TRUE	FALSE	FALSE	FALSE	FALSE	FALSE	12540	20740	48210	50450	38.22	986.6	387.1	29.34		0	0	0		0	0	0
Car-i-4_IUIS_ABW86978	4	GALYSDALYVPHWNLNAHSVVYALR		FALSE	TRUE	FALSE	TRUE	FALSE	FALSE	FALSE	FALSE	2034000	1630000	925100	765800	50140	2940	2967	51500		0	0	0		0	0	0
Car-i-4_IUIS_ABW86978	3	DLGNNVFSGFDAEFLADAFNVDTETAR		FALSE	TRUE	FALSE	FALSE	FALSE	FALSE	FALSE	FALSE	202700	165700	202700	146700	78.03	78.77	34.99	346.5		0	0	0		0	0	0
Car-i-4_IUIS_ABW86978	2	DLGNNVFSGFDAEFLADAFNVDTETAR		TRUE	TRUE	TRUE	TRUE	TRUE	TRUE	TRUE	FALSE	2540000	2188000	1939000	1549000	36630	20110	17420	57.91		0	0	0		0	0	0
Car-i-4_IUIS_ABW86978	3	IEAEAGVIESWDPNHQQLQCAGVAVVR		TRUE	TRUE	TRUE	TRUE	FALSE	FALSE	FALSE	FALSE	12930000	11180000	11340000	10390000	428.9	234500	87860	86190		0	0	0		0	0	0
Car-i-4_IUIS_ABW86978	3	DLGNNVFSGFDAEFLADAFNVDTETARR		FALSE	FALSE	TRUE	FALSE	TRUE	FALSE	FALSE	FALSE	6119000	4999000	6576000	5389000	28460	436	40.72	197.8		0	0	0		0	0	0
Car-i-4_IUIS_ABW86978	3	AEVQVVDNFGQTVFDDELREGQLLTIPQNFAVVK		TRUE	TRUE	TRUE	TRUE	FALSE	FALSE	FALSE	FALSE	869900	686200	593500	520200	247.3	247.1	20.08	1092		0	0	0		0	0	0
Car-i-4_IUIS_ABW86978	4	LDALEPTNRIEAEAGVIESWDPNHQQLQCAGVAVVR		TRUE	TRUE	TRUE	TRUE	FALSE	FALSE	FALSE	FALSE	10590000	9202000	9164000	8095000	739.6	941.8	593.9	676.1		0	0	0		0	0	0
Car-i-4_IUIS_ABW86978	4	GRAEVQVVDNFGQTVFDDELREGQLLTIPQNFAVVK		TRUE	TRUE	TRUE	TRUE	FALSE	FALSE	FALSE	FALSE	1143000	873400	496900	435000	86.23	0	9.491	37.71		0	0	0		0	0	0
Car-i-4_IUIS_ABW86978	4	EGDIIAFPAGVAHWCYNDGSSPVVAIFLLDTHNNANQLDQNPR		FALSE	FALSE	TRUE	TRUE	FALSE	FALSE	FALSE	FALSE	6012000	5528000	3520000	2919000	25.85	64.76	23.25	122.2		0	0	0		0	0	0
Car-i-4_IUIS_ABW86978	3	EGQLLTIPQNFAVVKR	(15) Carboxyethyl (K)	FALSE	FALSE	FALSE	TRUE	FALSE	FALSE	FALSE	FALSE	434300	356200	373700	328800	6826	306.8	1620	2314		0	0	0		0	0	0
Car-i-4_IUIS_ABW86978	2	TIEPNGLLLPHYSNAPQLVYIAR	(23) G-H1 (R)	TRUE	FALSE	TRUE	TRUE	FALSE	FALSE	FALSE	FALSE	154000000	95960000	51270000	46950000	113.7	137.7	190	163.5		0	0	0		0	0	0
Car-i-4_IUIS_ABW86978	5	ARDEGFEWVSFKTNENAMVSPLAGR	(12) Carboxyethyl (K); (18) Oxidation (M)	FALSE	TRUE	FALSE	FALSE	FALSE	FALSE	FALSE	FALSE	231.5	25380	309.1	219.3	307.6	1625	1480	203.4		0	0	0		0	0	0
Car-i-4_IUIS_ABW86978	2	TNENAMVSPLAGR	(13) Carbamyl (R)	TRUE	FALSE	TRUE	FALSE	FALSE	FALSE	FALSE	FALSE	80760000	79660000	56920000	46020000	3812000	2261	1030	547.5		0	0	0		0	0	0
Car-i-4_IUIS_ABW86978	3	TSAIRALPEEVLVNAFQIPR	(5) Carbamyl (R)	FALSE	FALSE	TRUE	FALSE	FALSE	FALSE	FALSE	FALSE	4209	3161	294.9	2966	17.94	55.67	42.77	6.219		0	0	0		0	0	0
Car-i-4_Lakota_Chr3_2nd-copy	1	ISTVNSK		TRUE	FALSE	TRUE	FALSE	FALSE	FALSE	FALSE	FALSE	3531000	1840000	2843000	1562000	374000	266500	300200	268700		0	0	0		0	0	0
Car-i-4_Lakota_Chr3_2nd-copy	2	FGECQLK		TRUE	TRUE	TRUE	TRUE	TRUE	TRUE	TRUE	TRUE	26360000	27640000	21430000	20470000	3886000	5061000	8680000	5845000		0	0	1		0	0	0
Car-i-4_Lakota_Chr3_2nd-copy	2	ENIGDPSR		TRUE	FALSE	TRUE	TRUE	TRUE	FALSE	TRUE	FALSE	669300	453100	521600	351500	104100	227100	103200	170700		0	0	0		0	0	0
Car-i-4_Lakota_Chr3_2nd-copy	2	LQSNHDNR		FALSE	TRUE	FALSE	FALSE	FALSE	FALSE	FALSE	TRUE	0	305.3	3892	53.43	2057	272.9	549.7	1599		0	0	0		0	0	0
Car-i-4_Lakota_Chr3_2nd-copy	2	LDALEPSNR		TRUE	TRUE	TRUE	TRUE	TRUE	TRUE	TRUE	TRUE	6609000	6698000	5051000	3295000	3651000	7230000	14250000	13040000		0	0	1		0	0	0
Car-i-4_Lakota_Chr3_2nd-copy	2	QRELDLER		TRUE	TRUE	TRUE	TRUE	TRUE	TRUE	TRUE	TRUE	13340000	13200000	7068000	5895000	5674000	5189000	10590000	8497000		0	0	1		0	0	0
Car-i-4_Lakota_Chr3_2nd-copy	2	ELDLERER		FALSE	FALSE	FALSE	FALSE	TRUE	FALSE	TRUE	TRUE	3844000	2303000	18560	23730	2931000	3827000	7932000	8699000		0	0	0		0	0	0
Car-i-4_Lakota_Chr3_2nd-copy	2	WSREEQER		FALSE	TRUE	FALSE	FALSE	FALSE	FALSE	FALSE	FALSE	2223000	1163000	3385000	1359000	1924000	1555000	1241000	60790		0	0	0		0	0	0
Car-i-4_Lakota_Chr3_2nd-copy	2	ADIYTEQAGR		TRUE	TRUE	TRUE	TRUE	TRUE	TRUE	TRUE	TRUE	93670000	94900000	75400000	84830000	17810000	20440000	43850000	39100000		0	0	1		0	0	0
Car-i-4_Lakota_Chr3_2nd-copy	1	ADIYTEQAGR		TRUE	FALSE	FALSE	FALSE	FALSE	FALSE	FALSE	FALSE	35830000	1265	9232	216.5	513.1	188400	5596000	239.9		0	0	0		0	0	0
Car-i-4_Lakota_Chr3_2nd-copy	3	LRENIGDPSR		TRUE	TRUE	TRUE	TRUE	TRUE	TRUE	TRUE	TRUE	36580000	34440000	28050000	26360000	6117000	6516000	134000	8675000		0	0	1		0	0	0
Car-i-4_Lakota_Chr3_2nd-copy	2	LRENIGDPSR		TRUE	TRUE	TRUE	TRUE	TRUE	TRUE	FALSE	TRUE	70190000	64920000	42310000	40310000	8219000	7680000	3458	9630000		0	0	0		0	0	0
Car-i-4_Lakota_Chr3_2nd-copy	3	RLDALEPSNR		TRUE	TRUE	TRUE	TRUE	TRUE	TRUE	TRUE	TRUE	5277000	6751000	3919000	4174000	1212000	1722000	2676000	2430000		0	0	1		0	0	0
Car-i-4_Lakota_Chr3_2nd-copy	2	RLDALEPSNR		TRUE	TRUE	TRUE	TRUE	TRUE	TRUE	TRUE	TRUE	55270000	66880000	35590000	35270000	10420000	12390000	15740000	15840000		0	0	1		0	0	0
Car-i-4_Lakota_Chr3_2nd-copy	2	FSSQETFLAR		TRUE	TRUE	TRUE	TRUE	TRUE	TRUE	TRUE	TRUE	155000000	145900000	119600000	107400000	20100000	21350000	29680000	28360000		0	0	1		0	0	0
Car-i-4_Lakota_Chr3_2nd-copy	1	FSSQETFLAR		FALSE	FALSE	FALSE	FALSE	TRUE	FALSE	FALSE	FALSE	4933	43.35	127	1088	2587000	2765	0	0		0	0	0		0	0	0
Car-i-4_Lakota_Chr3_2nd-copy	2	SRPSSTDIKR	(9) HydroxymethylOP (K)	FALSE	FALSE	FALSE	FALSE	FALSE	FALSE	TRUE	TRUE	24620	10480	14460	89450	5297	11710	897400	917000		0	0	0		0	0	0
Car-i-4_Lakota_Chr3_2nd-copy	3	VEGNLQVIRPR		TRUE	TRUE	TRUE	TRUE	TRUE	TRUE	TRUE	TRUE	59320000	47420000	41900000	35610000	5504000	6372000	7799000	9496000		0	0	1		0	0	0
Car-i-4_Lakota_Chr3_2nd-copy	2	VEGNLQVIRPR		TRUE	TRUE	TRUE	TRUE	TRUE	TRUE	TRUE	TRUE	61270000	56590000	34360000	34310000	5593000	6383000	8295000	6342000		0	0	1		0	0	0
Car-i-4_Lakota_Chr3_2nd-copy	3	QRELDLERER		TRUE	TRUE	TRUE	TRUE	TRUE	TRUE	TRUE	TRUE	4094000	3848000	2294000	2261000	889400	833800	1730000	1809000		0	0	1		0	0	0
Car-i-4_Lakota_Chr3_2nd-copy	2	QRELDLERER		FALSE	TRUE	FALSE	FALSE	FALSE	FALSE	FALSE	FALSE	655700	592400	289800	140.2	93010	55770	224800	1.467		0	0	0		0	0	0
Car-i-4_Lakota_Chr3_2nd-copy	3	TNEDAMISPLVGR		TRUE	FALSE	TRUE	FALSE	FALSE	FALSE	FALSE	FALSE	0	8728	1943	1693	117.2	458.2	0	7646		0	0	0		0	0	0
Car-i-4_Lakota_Chr3_2nd-copy	2	TNEDAMISPLVGR		TRUE	TRUE	TRUE	TRUE	TRUE	TRUE	TRUE	TRUE	219500000	197400000	129900000	122000000	3405000	3424000	3065000	1984000		0	0	1		0	0	0
Car-i-4_Lakota_Chr3_2nd-copy	2	ATEEGFEWVAFK		TRUE	TRUE	TRUE	TRUE	TRUE	TRUE	TRUE	TRUE	254100000	233600000	139100000	126000000	12330000	11060000	12390000	8698000		0	0	1		0	0	0
Car-i-4_Lakota_Chr3_2nd-copy	2	TNEDAMISPLVGR	(6) Oxidation (M)	TRUE	TRUE	TRUE	TRUE	TRUE	TRUE	TRUE	TRUE	76360000	79570000	65150000	67140000	30580000	30700000	46510000	43730000		0	0	1		0	0	0
Car-i-4_Lakota_Chr3_2nd-copy	3	IRPSFRTTSFPR		FALSE	FALSE	FALSE	FALSE	FALSE	FALSE	TRUE	FALSE	281.6	2105	0	1915	142.7	3415	25070	19670		0	0	0		0	0	0
Car-i-4_Lakota_Chr3_2nd-copy	2	FDNGLEETVCTLR		TRUE	TRUE	TRUE	TRUE	FALSE	TRUE	FALSE	TRUE	613000	551900	418700	339700	1985	76390	71410	59530		0	0	0		0	0	0
Car-i-4_Lakota_Chr3_2nd-copy	3	RATEEGFEWVAFK		TRUE	TRUE	TRUE	TRUE	TRUE	TRUE	TRUE	TRUE	31720000	24930000	29100000	24770000	714500	771800	743600	723900		0	0	1		0	0	0
Car-i-4_Lakota_Chr3_2nd-copy	2	RATEEGFEWVAFK		TRUE	TRUE	TRUE	TRUE	TRUE	TRUE	TRUE	TRUE	47940000	38590000	41830000	34990000	952700	1037000	993400	1019000		0	0	1		0	0	0
Car-i-4_Lakota_Chr3_2nd-copy	2	NLPILGWLQLSAER		TRUE	TRUE	TRUE	TRUE	TRUE	TRUE	TRUE	TRUE	191900000	169700000	78510000	72170000	74250	35360	17990	1648		0	0	1		0	0	0
Car-i-4_Lakota_Chr3_2nd-copy	2	EGQLLIIPQNFGVVK		TRUE	TRUE	TRUE	TRUE	TRUE	TRUE	TRUE	TRUE	243000000	224800000	112200000	101200000	16940000	14480000	10060000	9240000		0	0	1		0	0	0
Car-i-4_Lakota_Chr3_2nd-copy	3	AIPEEVLANAFQIPR		TRUE	TRUE	TRUE	TRUE	FALSE	FALSE	FALSE	TRUE	5800000	5443000	4381000	3498000	142.5	167.6	82760	61050		0	0	0		0	0	0
Car-i-4_Lakota_Chr3_2nd-copy	2	AIPEEVLANAFQIPR		TRUE	TRUE	TRUE	TRUE	TRUE	TRUE	TRUE	TRUE	700200000	645500000	402900000	370900000	11410000	10660000	9989000	7835000		0	0	1		0	0	0
Car-i-4_Lakota_Chr3_2nd-copy	3	EGQLLIIPQNFGVVKR		FALSE	FALSE	FALSE	FALSE	TRUE	FALSE	FALSE	FALSE	458.7	219.6	73.81	154.4	15050	737.4	193.9	477.6		0	0	0		0	0	0
Car-i-4_Lakota_Chr3_2nd-copy	2	EGQLLIIPQNFGVVKR		FALSE	FALSE	FALSE	FALSE	FALSE	FALSE	TRUE	TRUE	56470	49490	38000	30350	490.6	55.49	6418	3605		0	0	0		0	0	0
Car-i-4_Lakota_Chr3_2nd-copy	3	ENIGDPSRADIYTEQAGR		TRUE	TRUE	TRUE	TRUE	TRUE	TRUE	TRUE	TRUE	9642000	8633000	13840000	13270000	1484000	1704000	3028000	2570000		0	0	1		0	0	0
Car-i-4_Lakota_Chr3_2nd-copy	2	ENIGDPSRADIYTEQAGR		FALSE	TRUE	TRUE	TRUE	TRUE	TRUE	FALSE	TRUE	4124000	4245000	3379000	3359000	336700	258100	65750	475500		0	0	0		0	0	0
Car-i-4_Lakota_Chr3_2nd-copy	3	AIPEEVLANAFQIPREDAR		TRUE	FALSE	TRUE	TRUE	TRUE	FALSE	TRUE	FALSE	519100	452200	1659000	1408000	11230	10680	9298	511.7		0	0	0		0	0	0
Car-i-4_Lakota_Chr3_2nd-copy	2	AIPEEVLANAFQIPREDAR		FALSE	FALSE	TRUE	TRUE	FALSE	FALSE	FALSE	FALSE	7723	5626	88280	82820	199.8	180.6	1235	204.3		0	0	0		0	0	0
Car-i-4_Lakota_Chr3_2nd-copy	3	AEIQVVDNYGQTVFDDDLR		TRUE	TRUE	FALSE	FALSE	FALSE	FALSE	FALSE	FALSE	130500	115800	56690	64820	94460	160600	419400	1493000		0	0	0		0	0	0
Car-i-4_Lakota_Chr3_2nd-copy	2	AEIQVVDNYGQTVFDDDLR		TRUE	TRUE	TRUE	TRUE	TRUE	TRUE	TRUE	TRUE	73640000	66260000	26800000	24380000	111600	0	38250000	31890000		0	0	1		0	0	0
Car-i-4_Lakota_Chr3_2nd-copy	4	LRENIGDPSRADIYTEQAGR		TRUE	TRUE	TRUE	TRUE	TRUE	TRUE	TRUE	TRUE	4423000	4309000	5997000	6143000	113200	137100	287200	96320		0	0	1		0	0	0
Car-i-4_Lakota_Chr3_2nd-copy	3	LRENIGDPSRADIYTEQAGR		TRUE	TRUE	TRUE	TRUE	TRUE	FALSE	FALSE	FALSE	3393000	3630000	2695000	2571000	39040	650.4	133.6	539		0	0	0		0	0	0
Car-i-4_Lakota_Chr3_2nd-copy	2	LRENIGDPSRADIYTEQAGR		TRUE	TRUE	FALSE	FALSE	FALSE	FALSE	FALSE	FALSE	317800	369100	138500	94300	183.7	0	0	0		0	0	0		0	0	0
Car-i-4_Lakota_Chr3_2nd-copy	4	AIPEEVLANAFQIPREDARR		TRUE	FALSE	TRUE	TRUE	FALSE	FALSE	FALSE	FALSE	117800	97900	112300	106200	781.5	1213	2535	491.5		0	0	0		0	0	0
Car-i-4_Lakota_Chr3_2nd-copy	3	GRAEIQVVDNYGQTVFDDDLR		TRUE	TRUE	TRUE	TRUE	FALSE	FALSE	FALSE	FALSE	35840000	14540000	13840000	12140000	11740	21520	365900	28990		0	0	0		0	0	0
Car-i-4_Lakota_Chr3_2nd-copy	2	GRAEIQVVDNYGQTVFDDDLR		FALSE	FALSE	TRUE	TRUE	FALSE	FALSE	FALSE	FALSE	2751000	1220000	783000	643100	11600	0	171	2174		0	0	0		0	0	0
Car-i-4_Lakota_Chr3_2nd-copy	3	GITGALFPGCPETFEESQQGQSR		TRUE	TRUE	TRUE	TRUE	TRUE	TRUE	TRUE	TRUE	9535000	8296000	6314000	5970000	929200	732200	1114000	868700		0	0	1		0	0	0
Car-i-4_Lakota_Chr3_2nd-copy	2	GITGALFPGCPETFEESQQGQSR		TRUE	TRUE	TRUE	TRUE	TRUE	TRUE	TRUE	TRUE	379000000	327400000	192600000	172000000	19550000	15970000	26560000	20650000		0	0	1		0	0	0
Car-i-4_Lakota_Chr3_2nd-copy	3	ISTVNSKNLPILGWLQLSAER	(7) Hex (KR)	FALSE	FALSE	TRUE	FALSE	FALSE	FALSE	FALSE	FALSE	132100	107800	276700	254800	84.04	49.94	38.71	28.34		0	0	0		0	0	0
Car-i-4_Lakota_Chr3_2nd-copy	3	TIEPNGLLLPQYSNAPQLFYIVK		TRUE	TRUE	TRUE	TRUE	TRUE	FALSE	FALSE	FALSE	24960000	23520000	16200000	14330000	28810	1087	56.58	1093		0	0	0		0	0	0
Car-i-4_Lakota_Chr3_2nd-copy	2	TIEPNGLLLPQYSNAPQLFYIVK		TRUE	TRUE	TRUE	TRUE	TRUE	TRUE	FALSE	FALSE	515400000	505800000	259200000	232800000	386300	52080	123600	330.4		0	0	0		0	0	0
Car-i-4_Lakota_Chr3_2nd-copy	3	GRGITGALFPGCPETFEESQQGQSR		TRUE	TRUE	TRUE	TRUE	FALSE	FALSE	FALSE	FALSE	264400	240200	212900	228900	161.9	1672	317.6	248		0	0	0		0	0	0
Car-i-4_Lakota_Chr3_2nd-copy	2	GRGITGALFPGCPETFEESQQGQSR		FALSE	TRUE	FALSE	FALSE	FALSE	FALSE	FALSE	FALSE	2678	3026	42.21	0	0	0	0	0		0	0	0		0	0	0
Car-i-4_Lakota_Chr3_2nd-copy	3	RTIEPNGLLLPQYSNAPQLFYIVK		TRUE	TRUE	FALSE	FALSE	FALSE	FALSE	FALSE	FALSE	404200	300500	394500	264400	44.62	0	39.65	46.85		0	0	0		0	0	0
Car-i-4_Lakota_Chr3_2nd-copy	4	GALYSDALYVPHWNLNAHSVVYAIR		FALSE	TRUE	FALSE	TRUE	FALSE	FALSE	FALSE	FALSE	2034000	1630000	925100	765800	50140	2940	2967	51500		0	0	0		0	0	0
Car-i-4_Lakota_Chr3_2nd-copy	3	TIEPNGLLLPQYSNAPQLFYIVKGR		TRUE	TRUE	TRUE	TRUE	FALSE	FALSE	FALSE	FALSE	440000	429800	486100	475100	127.2	223.2	23.47	26.35		0	0	0		0	0	0
Car-i-4_Lakota_Chr3_2nd-copy	2	TIEPNGLLLPQYSNAPQLFYIVKGR		FALSE	TRUE	FALSE	FALSE	FALSE	FALSE	FALSE	FALSE	298200	260100	71750	69410	67.53	0	40.1	0		0	0	0		0	0	0
Car-i-4_Lakota_Chr3_2nd-copy	3	GSGNNVFSGFDAEFLADAFNVDIETAR		TRUE	FALSE	TRUE	FALSE	TRUE	TRUE	FALSE	FALSE	677100	587700	452500	327600	11020	3474	2330	17950		0	0	0		0	0	0
Car-i-4_Lakota_Chr3_2nd-copy	2	GSGNNVFSGFDAEFLADAFNVDIETAR		TRUE	TRUE	TRUE	FALSE	TRUE	TRUE	TRUE	TRUE	9705000	8743000	5057000	3193000	109300	53160	43730	17620		0	0	0		0	0	0
Car-i-4_Lakota_Chr3_2nd-copy	4	NFYLAGNPDDEFRPQGQQEYEQHR		TRUE	TRUE	TRUE	TRUE	TRUE	TRUE	TRUE	TRUE	77660000	63690000	55010000	40920000	11980000	14410000	17520000	18230000		0	0	1		0	0	0
Car-i-4_Lakota_Chr3_2nd-copy	3	NFYLAGNPDDEFRPQGQQEYEQHR		TRUE	TRUE	TRUE	TRUE	TRUE	TRUE	TRUE	TRUE	59010000	54480000	27780000	29090000	8814000	6986000	9358000	8728000		0	0	1		0	0	0
Car-i-4_Lakota_Chr3_2nd-copy	2	NFYLAGNPDDEFRPQGQQEYEQHR		FALSE	TRUE	FALSE	TRUE	FALSE	FALSE	FALSE	FALSE	1222000	1026000	269400	405900	0	0	0.8083	0		0	0	0		0	0	0
Car-i-4_Lakota_Chr3_2nd-copy	3	IEAEAGVIESWDPNNQQFQCAGVAVVR		TRUE	TRUE	TRUE	FALSE	FALSE	FALSE	FALSE	FALSE	2083000	1511000	806800	521300	76.44	116.6	175.3	10.67		0	0	0		0	0	0
Car-i-4_Lakota_Chr3_2nd-copy	2	IEAEAGVIESWDPNNQQFQCAGVAVVR		TRUE	TRUE	TRUE	TRUE	FALSE	FALSE	FALSE	FALSE	13600000	11140000	3203000	2617000	699.9	516.6	292.9	436.4		0	0	0		0	0	0
Car-i-4_Lakota_Chr3_2nd-copy	3	TIEPNGLLLPQYSNAPQLFYIVKGR	(23) Hex (KR)	FALSE	FALSE	TRUE	TRUE	FALSE	FALSE	FALSE	FALSE	4647	0	49050	60230	219.1	55.68	23.81	48.61		0	0	0		0	0	0
Car-i-4_Lakota_Chr3_2nd-copy	3	GSGNNVFSGFDAEFLADAFNVDIETARR		TRUE	TRUE	TRUE	TRUE	TRUE	FALSE	TRUE	FALSE	7840000	7102000	4327000	3250000	43770	15070	8297	125.8		0	0	0		0	0	0
Car-i-4_Lakota_Chr3_2nd-copy	2	GSGNNVFSGFDAEFLADAFNVDIETARR		FALSE	TRUE	FALSE	FALSE	FALSE	FALSE	FALSE	FALSE	1145	576.5	0	0	32.97	0	74.4	0		0	0	0		0	0	0
Car-i-4_Lakota_Chr3_2nd-copy	4	NFYLAGNPDDEFRPQGQQEYEQHRR		TRUE	FALSE	FALSE	FALSE	FALSE	FALSE	FALSE	FALSE	155800000	134200000	88020000	87050000	844.5	139.7	199.7	450.7		0	0	0		0	0	0
Car-i-4_Lakota_Chr3_2nd-copy	3	NFYLAGNPDDEFRPQGQQEYEQHRR		TRUE	TRUE	TRUE	FALSE	TRUE	TRUE	TRUE	TRUE	31050000	27500000	13830000	12930000	3684000	3189000	3298000	2826000		0	0	0		0	0	0
Car-i-4_Lakota_Chr3_2nd-copy	4	AEIQVVDNYGQTVFDDDLREGQLLIIPQNFGVVK		TRUE	FALSE	FALSE	FALSE	FALSE	FALSE	FALSE	FALSE	290400	251500	120300	84050	58.54	58.3	127.4	31.51		0	0	0		0	0	0
Car-i-4_Lakota_Chr3_2nd-copy	3	AEIQVVDNYGQTVFDDDLREGQLLIIPQNFGVVK		TRUE	TRUE	TRUE	TRUE	FALSE	FALSE	FALSE	FALSE	11330000	9366000	4743000	3921000	79.26	52.75	116.1	101.7		0	0	0		0	0	0
Car-i-4_Lakota_Chr3_2nd-copy	3	LDALEPSNRIEAEAGVIESWDPNNQQFQCAGVAVVR		TRUE	TRUE	TRUE	TRUE	FALSE	FALSE	FALSE	FALSE	3314000	2523000	1323000	1074000	75.06	127.3	50.42	0		0	0	0		0	0	0
Car-i-4_Lakota_Chr3_2nd-copy	4	GRAEIQVVDNYGQTVFDDDLREGQLLIIPQNFGVVK		TRUE	TRUE	TRUE	TRUE	FALSE	FALSE	FALSE	FALSE	6503000	5578000	1693000	1405000	16.03	92.1	84.95	1023		0	0	0		0	0	0
Car-i-4_Lakota_Chr3_2nd-copy	3	GRAEIQVVDNYGQTVFDDDLREGQLLIIPQNFGVVK		FALSE	TRUE	FALSE	FALSE	FALSE	FALSE	FALSE	FALSE	181600	142900	22800	34820	41.27	66.2	45.5	177.1		0	0	0		0	0	0
Car-i-4_Lakota_Chr3_2nd-copy	4	RLDALEPSNRIEAEAGVIESWDPNNQQFQCAGVAVVR		TRUE	TRUE	TRUE	TRUE	FALSE	FALSE	FALSE	FALSE	8578000	8297000	3564000	3441000	54380	2274	0	2346		0	0	0		0	0	0
Car-i-4_Lakota_Chr3_2nd-copy	3	EGDVIAIPAGVAHWCYNDGDTPVVIVALMDTANNANQLDQNPR		TRUE	TRUE	TRUE	TRUE	FALSE	FALSE	FALSE	FALSE	12970000	10920000	3229000	2936000	653.4	17.61	126.1	131.6		0	0	0		0	0	0
Car-i-4_Lakota_Chr3_2nd-copy	4	EGDVIAIPAGVAHWCYNDGDTPVVIVALMDTANNANQLDQNPR	(29) Oxidation (M)	TRUE	TRUE	FALSE	FALSE	FALSE	FALSE	FALSE	FALSE	391800	334000	147600	158200	0	36.31	36.46	525.6		0	0	0		0	0	0
Car-i-4_Lakota_Chr3_2nd-copy	3	EGDVIAIPAGVAHWCYNDGDTPVVIVALMDTANNANQLDQNPR	(29) Oxidation (M)	TRUE	TRUE	TRUE	TRUE	FALSE	FALSE	FALSE	FALSE	9063000	8679000	3549000	3241000	8385	104.7	12.99	868.2		0	0	0		0	0	0
Car-i-4_Lakota_Chr3_2nd-copy	5	HFREGDVIAIPAGVAHWCYNDGDTPVVIVALMDTANNANQLDQNPR		TRUE	FALSE	FALSE	FALSE	FALSE	FALSE	FALSE	FALSE	57420	31180	29010	16660	0	22.28	272.6	0		0	0	0		0	0	0
Car-i-4_Lakota_Chr3_2nd-copy	3	EGQLLIIPQNFGVVKR	(15) Carboxyethyl (K)	TRUE	TRUE	TRUE	TRUE	FALSE	FALSE	TRUE	FALSE	143200	121100	83110	70890	1244	35530	44180	250000		0	0	0		0	0	0
Car-i-4_Lakota_Chr3_2nd-copy	3	TIEPNGLLLPQYSNAPQLFYIVKGR	(23) Carboxymethyl (K)	TRUE	TRUE	TRUE	TRUE	FALSE	FALSE	FALSE	FALSE	104200	89310	96190	80850	52.61	54.4	74.33	162.2		0	0	0		0	0	0
Car-i-4_Lakota_Chr3_2nd-copy	3	TIEPNGLLLPQYSNAPQLFYIVKGR	(23) Carboxyethyl (K)	FALSE	FALSE	TRUE	TRUE	FALSE	FALSE	FALSE	FALSE	1010	0	66250	63690	28.58	26.63	65.33	0		0	0	0		0	0	0
Car-i-4_Lakota_Chr3_2nd-copy	5	IRHFREGDVIAIPAGVAHWCYNDGDTPVVIVALMDTANNANQLDQNPR	(5) G-H1 (R); (34) Oxidation (M)	TRUE	TRUE	FALSE	FALSE	FALSE	FALSE	FALSE	FALSE	189000	189500	19930	10190	114.1	25.83	289.2	4.291		0	0	0		0	0	0
Car-i-4_Lakota_Chr3_2nd-copy	2	FGECQLKR	(8) Carbamyl (R)	FALSE	FALSE	FALSE	FALSE	FALSE	FALSE	FALSE	TRUE	1845	10910	650.7	157.7	4324	1564	2244	104300		0	0	0		0	0	0
Car-i-4_Lakota_Chr3_2nd-copy	2	QRELDLER	(2) Delta:H(2)C(3)O(1) (R)	FALSE	FALSE	FALSE	FALSE	FALSE	FALSE	TRUE	FALSE	857.3	610.9	8020	0	286.8	969.6	78990	21850		0	0	0		0	0	0
Car-i-4_Lakota_Chr3_2nd-copy	2	SRPSSTDIKR	(9) Delta:H(2)C(3)O(1) (K); (10) Delta:H(2)C(3)O(1) (R)	FALSE	FALSE	FALSE	FALSE	FALSE	FALSE	FALSE	TRUE	1599	0	14440	782.8	5297	1186	56340	912400		0	0	0		0	0	0
Car-i-4_Lakota_Chr3_2nd-copy	3	ELDLERERR	(9) Delta:H(2)C(3)O(1) (R)	FALSE	FALSE	FALSE	FALSE	FALSE	FALSE	FALSE	TRUE	5071	33.1	689.1	47.27	234.8	4474	3.534	35090		0	0	0		0	0	0
Car-i-4_Lakota_Chr3_2nd-copy	3	VEGNLQVIRPR	(9) Delta:H(2)C(3)O(1) (R)	FALSE	FALSE	FALSE	FALSE	FALSE	FALSE	TRUE	FALSE	403	142.6	362.8	140.4	135.7	47580	91240	86.83		0	0	0		0	0	0
Car-i-4_Lakota_Chr3_2nd-copy	3	VEGNLQVIRPR	(11) Delta:H(2)C(3)O(1) (R)	FALSE	FALSE	FALSE	FALSE	FALSE	FALSE	TRUE	FALSE	0	142.6	362.8	140.4	135.7	5774	91240	86.83		0	0	0		0	0	0
Car-i-4_Lakota_Chr3_2nd-copy	3	FSSQETFLARSR	(12) Delta:H(2)C(3)O(1) (R)	FALSE	FALSE	FALSE	FALSE	TRUE	TRUE	TRUE	TRUE	19640	20750	12830	14090	28250	128000	136100	120300		0	0	0		0	0	0
Car-i-4_Lakota_Chr3_2nd-copy	2	FSSQETFLARSR	(12) Delta:H(2)C(3)O(1) (R)	FALSE	FALSE	FALSE	FALSE	FALSE	FALSE	TRUE	FALSE	4684	8145	1567	4898	2775	1185	13790	203.2		0	0	0		0	0	0
Car-i-4_Lakota_Chr3_2nd-copy	3	IRPSFRTTSFPR	(6) Delta:H(2)C(3)O(1) (R)	FALSE	FALSE	FALSE	FALSE	FALSE	FALSE	TRUE	FALSE	14100	407.3	19440	362.3	56730	256.9	23360	37.05		0	0	0		0	0	0
Car-i-4_Lakota_Chr3_2nd-copy	2	SRSRPSSTDIKR	(2) Carbamyl (R); (4) Carbamyl (R); (11) Delta:H(2)C(3)O(1) (K)	FALSE	TRUE	FALSE	FALSE	FALSE	FALSE	FALSE	FALSE	3245	62550	7867	6883	218.5	345.3	944.7	1061		0	0	0		0	0	0
Car-i-4_Lakota_Chr3_2nd-copy	3	RATEEGFEWVAFK	(1) Delta:H(2)C(3)O(1) (R)	FALSE	FALSE	FALSE	FALSE	FALSE	TRUE	FALSE	TRUE	642.6	6440	1717	2666	111.1	5819	7598	7105		0	0	0		0	0	0
Car-i-4_Lakota_Chr3_2nd-copy	2	EGQLLIIPQNFGVVKR	(16) Carbamyl (R)	FALSE	FALSE	TRUE	TRUE	TRUE	FALSE	TRUE	TRUE	18800	1686	75060	63740	34360	27970	52690	46750		0	0	0		0	0	0
Car-i-4_Lakota_Chr3_2nd-copy	3	ADIYTEQAGRISTVNSK	(10) Delta:H(2)C(3)O(1) (R)	FALSE	FALSE	FALSE	FALSE	FALSE	FALSE	FALSE	TRUE	132.1	856.2	3342	0	0	658.9	452	41690		0	0	0		0	0	0
Car-i-4_Lakota_Chr3_2nd-copy	3	TNEDAMISPLVGRTSAIR	(6) Oxidation (M); (18) Delta:H(2)C(3)O(1) (R)	FALSE	FALSE	FALSE	FALSE	TRUE	TRUE	TRUE	TRUE	531.8	1708	3073	95150	94530	128000	450900	466500		0	0	0		0	0	0
Car-i-4_Lakota_Chr3_2nd-copy	2	FGECQLKRLDALEPSNR	(7) Carbamyl (K); (8) Carbamyl (R); (17) Carbamyl (R)	TRUE	FALSE	FALSE	FALSE	FALSE	FALSE	FALSE	FALSE	819900	802900	514000	516900	71.69	6.405	68.67	1012		0	0	0		0	0	0
Car-i-4_Lakota_Chr3_2nd-copy	4	LRENIGDPSRADIYTEQAGR	(10) Delta:H(2)C(3)O(1) (R)	FALSE	FALSE	FALSE	FALSE	FALSE	FALSE	TRUE	FALSE	250	331.3	186.9	31.59	0	14550	40200	89.99		0	0	0		0	0	0
Car-i-4_Lakota_Chr3_2nd-copy	3	RTIEPNGLLLPQYSNAPQLFYIVK	(1) Delta:H(2)C(3)O(1) (R)	FALSE	FALSE	TRUE	TRUE	FALSE	FALSE	FALSE	FALSE	1394	1994	501500	464200	45.23	49.83	36.23	37.64		0	0	0		0	0	0
Car-i-4_Lakota_Chr3_2nd-copy	4	NFYLAGNPDDEFRPQGQQEYEQHRR	(25) Delta:H(2)C(3)O(1) (R)	FALSE	FALSE	FALSE	FALSE	TRUE	TRUE	TRUE	FALSE	93190	84810	120700	78840	84660	133700	185000	5794		0	0	0		0	0	0
Car-i-4_Lakota_Chr3_2nd-copy	3	NFYLAGNPDDEFRPQGQQEYEQHRR	(24) Carbamyl (R); (25) Delta:H(2)C(3)O(1) (R)	FALSE	FALSE	FALSE	FALSE	TRUE	FALSE	FALSE	FALSE	5547	5947	8795	7124	9964	6102	76.83	0		0	0	0		0	0	0
Car-i-4_MX87	2	NEGFEWVSFK		TRUE	TRUE	TRUE	TRUE	TRUE	TRUE	TRUE	TRUE	58440000	36640000	65900000	57020000	1848000	2099000	1073000	963800		0	0	1		0	0	0
Car-i-4_MX87	3	ARNEGFEWVSFK		TRUE	TRUE	TRUE	TRUE	TRUE	TRUE	FALSE	TRUE	1670000	1753000	2334000	2210000	21520	23690	150.6	15380		0	0	0		0	0	0
Car-i-4_MX87	3	LDALKPTNRIEAEAGVIESWDPNHQQLQCAGVAVVR		FALSE	TRUE	FALSE	FALSE	FALSE	FALSE	FALSE	FALSE	221200	227800	294000	259300	54.34	55.86	121.2	63.74		0	0	0		0	0	0
Car-i-4_Pawnee_CIL1579S0015_chr1-2nd	3	KAENQGFEWVAFK		FALSE	FALSE	FALSE	FALSE	FALSE	FALSE	FALSE	TRUE	43.8	35.94	152.9	104.1	60.56	41.83	20.4	7359		0	0	0		0	0	0
Car-i-4_Pawnee_CIL1579S0015_chr1-2nd	2	NALVAPLYNMNCQSVIYVIR		TRUE	TRUE	FALSE	TRUE	FALSE	FALSE	FALSE	FALSE	276400	238600	228100	188800	31.23	109.8	32.14	207.4		0	0	0		0	0	0
Car-i-4_Pawnee_CIL1579S0015_chr1-2nd	2	NALVAPLYNMNCQSVIYVIR	(10) Oxidation (M)	TRUE	TRUE	TRUE	TRUE	TRUE	TRUE	FALSE	FALSE	455200	440600	452800	422700	11130	8989	0	869.8		0	0	0		0	0	0
Car-i-4_Pawnee_CIL1579S0015_chr1-2nd	5	TNDNAMINPLAGWLSTMRAVPEDVLINAYR	(18) Hex (KR)	FALSE	FALSE	FALSE	TRUE	FALSE	FALSE	FALSE	FALSE	0	80.85	1904	947.3	59.93	30.46	25.35	85.84		0	0	0		0	0	0
Car-i-4_Pawnee_CIL1579S0015_chr1-2nd	2	AAIPGCPKTFQSESSSQFR	(8) Carboxymethyl (K)	TRUE	TRUE	TRUE	FALSE	FALSE	TRUE	FALSE	FALSE	2540000	2534000	1544000	1252000	2743	520500	3519	41290		0	0	0		0	0	0
Car-i-4_Pawnee_CIL1579S0015_chr1-2nd	4	EIQEGDIVAMPAGVAYWIYNDGKSQLIVKILNNTSNQANQLDENAR	(29) Carboxyethyl (K)	FALSE	FALSE	TRUE	FALSE	FALSE	FALSE	FALSE	FALSE	0	9659	57490	55480	32.15	146.8	46.79	36.01		0	0	0		0	0	0
Car-i-4_Pawnee_CIL1579S0015_chr1-2nd	2	GGRITSLNLPILR	(3) Carbamyl (R)	TRUE	TRUE	TRUE	TRUE	TRUE	TRUE	TRUE	FALSE	3151000	2988000	2995000	2981000	26810	2519	34330	13060		0	0	0		0	0	0
Car-i-4_Pawnee_CIL1579S0015_chr1-2nd	2	KAENQGFEWVAFK	(1) Carbamyl (K)	FALSE	FALSE	FALSE	FALSE	TRUE	FALSE	FALSE	FALSE	239700	173400	715000	156800	1721	427.8	0	54730		0	0	0		0	0	0
Car-i-4_Pawnee_CIL1579S0017_chr1-1st	2	VLSPQSR		TRUE	TRUE	TRUE	TRUE	TRUE	TRUE	TRUE	TRUE	1444000	1275000	1283000	1041000	641500	585500	533700	874400		0	0	1		0	0	0
Car-i-4_Pawnee_CIL1579S0017_chr1-1st	2	ADVYNER		FALSE	FALSE	TRUE	TRUE	TRUE	TRUE	TRUE	TRUE	1252000	721700	1135000	955400	157900	135500	165000	233600		0	0	0		0	0	1
Car-i-4_Pawnee_CIL1579S0017_chr1-1st	2	IDRQEAR		TRUE	TRUE	TRUE	FALSE	TRUE	FALSE	TRUE	TRUE	479800	318100	607500	385200	63280	16800	0	0		0	0	0		0	0	0
Car-i-4_Pawnee_CIL1579S0017_chr1-1st	2	CAGVDLVR		TRUE	TRUE	TRUE	TRUE	TRUE	TRUE	TRUE	TRUE	9369000	6709000	6550000	5925000	460900	713400	1385000	1407000		0	0	1		0	0	0
Car-i-4_Pawnee_CIL1579S0017_chr1-1st	2	FYLAGNPR		TRUE	TRUE	TRUE	TRUE	TRUE	TRUE	TRUE	TRUE	56990000	51380000	74470000	64310000	5992000	13010000	21000000	18940000		0	0	1		0	0	0
Car-i-4_Pawnee_CIL1579S0017_chr1-1st	1	FYLAGNPR		FALSE	TRUE	FALSE	FALSE	FALSE	FALSE	FALSE	FALSE	9622	32610000	17120000	17960000	765	707.3	0	0		0	0	0		0	0	0
Car-i-4_Pawnee_CIL1579S0017_chr1-1st	2	HNIADPQR		TRUE	TRUE	TRUE	TRUE	TRUE	TRUE	TRUE	FALSE	1651000	1217000	1466000	1009000	170700	156600	174500	156400		0	0	0		0	0	0
Car-i-4_Pawnee_CIL1579S0017_chr1-1st	2	YIQLSAER		TRUE	TRUE	TRUE	TRUE	TRUE	TRUE	TRUE	TRUE	54580000	37790000	36390000	38160000	6349000	6398000	11530000	10950000		0	0	1		0	0	0
Car-i-4_Pawnee_CIL1579S0017_chr1-1st	2	RFYLAGNPR		FALSE	TRUE	TRUE	TRUE	FALSE	FALSE	FALSE	FALSE	12550	89160	82730	102600	29000	36.01	9524	12.68		0	0	0		0	0	0
Car-i-4_Pawnee_CIL1579S0017_chr1-1st	2	SQSPEERER		TRUE	TRUE	FALSE	FALSE	FALSE	FALSE	FALSE	TRUE	248500	0	213300	182400	44990	14820	28170	73710		0	0	0		0	0	0
Car-i-4_Pawnee_CIL1579S0017_chr1-1st	2	INNLNAQEPGR		TRUE	TRUE	TRUE	TRUE	TRUE	TRUE	TRUE	TRUE	97520000	88550000	84950000	82760000	20890000	24630000	44380000	48830000		0	0	1		0	0	0
Car-i-4_Pawnee_CIL1579S0017_chr1-1st	2	GIIVTVEDELR		TRUE	TRUE	TRUE	TRUE	TRUE	TRUE	TRUE	TRUE	96380000	63300000	65040000	59050000	426300	444200	1174000	1081000		0	0	1		0	0	0
Car-i-4_Pawnee_CIL1579S0017_chr1-1st	3	LKHNIADPQR	(2) HydroxymethylOP (K)	FALSE	FALSE	FALSE	FALSE	TRUE	FALSE	FALSE	FALSE	170.2	13.15	1301	766.7	76040	71.07	269100	134.4		0	0	0		0	0	0
Car-i-4_Pawnee_CIL1579S0017_chr1-1st	2	LKHNIADPQR	(2) HydroxymethylOP (K)	FALSE	FALSE	FALSE	FALSE	FALSE	FALSE	FALSE	TRUE	2580	48.45	70.89	147.7	65650	75.7	90.12	8574		0	0	0		0	0	0
Car-i-4_Pawnee_CIL1579S0017_chr1-1st	2	AGNQGFEWVAFK		TRUE	TRUE	TRUE	TRUE	TRUE	TRUE	TRUE	TRUE	239100000	182200000	177500000	163200000	10290000	9660000	8865000	8238000		0	0	1		0	0	0
Car-i-4_Pawnee_CIL1579S0017_chr1-1st	2	ALPEDVLINAYR		TRUE	TRUE	TRUE	TRUE	TRUE	TRUE	TRUE	TRUE	431800000	323300000	354400000	318600000	37830000	34580000	55800000	49340000		0	0	1		0	0	0
Car-i-4_Pawnee_CIL1579S0017_chr1-1st	1	ALPEDVLINAYR		FALSE	TRUE	FALSE	TRUE	FALSE	FALSE	FALSE	FALSE	27380000	24860000	22450000	20100000	0	0	0	0		0	0	0		0	0	0
Car-i-4_Pawnee_CIL1579S0017_chr1-1st	3	TNDNAMINPLAGR		TRUE	TRUE	TRUE	TRUE	FALSE	FALSE	FALSE	FALSE	24650	18780	6623	8531	630.4	0	559.3	43610		0	0	0		0	0	0
Car-i-4_Pawnee_CIL1579S0017_chr1-1st	2	TNDNAMINPLAGR		TRUE	TRUE	TRUE	TRUE	TRUE	TRUE	TRUE	TRUE	143100000	90350000	111600000	101500000	1923000	1729000	1223000	847300		0	0	1		0	0	0
Car-i-4_Pawnee_CIL1579S0017_chr1-1st	2	TNDNAMINPLAGR	(6) Oxidation (M)	TRUE	TRUE	TRUE	TRUE	TRUE	TRUE	TRUE	TRUE	59750000	72990000	71120000	70650000	19630000	20160000	28940000	27790000		0	0	1		0	0	0
Car-i-4_Pawnee_CIL1579S0017_chr1-1st	3	ITSLNSLNLPILR		TRUE	TRUE	TRUE	TRUE	FALSE	FALSE	FALSE	FALSE	18220	16980	3513	4945	7.965	98.99	0	304.4		0	0	0		0	0	0
Car-i-4_Pawnee_CIL1579S0017_chr1-1st	2	ITSLNSLNLPILR		TRUE	TRUE	TRUE	TRUE	TRUE	TRUE	TRUE	TRUE	415900000	380200000	321900000	298200000	9526000	9932000	12810000	7997000		0	0	1		0	0	0
Car-i-4_Pawnee_CIL1579S0017_chr1-1st	3	KAGNQGFEWVAFK		FALSE	FALSE	TRUE	TRUE	FALSE	FALSE	TRUE	FALSE	14430	14590	40010	21000	6639	31.96	5875	99980		0	0	0		0	0	0
Car-i-4_Pawnee_CIL1579S0017_chr1-1st	2	KAGNQGFEWVAFK		FALSE	FALSE	FALSE	FALSE	FALSE	FALSE	TRUE	FALSE	874.7	1175	714.9	401.9	0	8317	6586	215.2		0	0	0		0	0	0
Car-i-4_Pawnee_CIL1579S0017_chr1-1st	2	DETTLFSSDSSGSSR		TRUE	FALSE	TRUE	TRUE	TRUE	TRUE	TRUE	TRUE	509500	350000	265100	240100	88090	2338000	1120000	946200		0	0	0		0	0	0
Car-i-4_Pawnee_CIL1579S0017_chr1-1st	2	KAGNQGFEWVAFK	(1) HydroxymethylOP (K)	FALSE	FALSE	TRUE	TRUE	TRUE	TRUE	TRUE	TRUE	188900	130300	164900	139900	63480	55230	72590	64600		0	0	0		0	0	1
Car-i-4_Pawnee_CIL1579S0017_chr1-1st	2	SVESEAGLSEYWNR		TRUE	TRUE	TRUE	TRUE	TRUE	TRUE	TRUE	TRUE	101000000	88150000	71790000	66940000	6291000	6756000	9336000	8210000		0	0	1		0	0	0
Car-i-4_Pawnee_CIL1579S0017_chr1-1st	2	EGQVLTVPQNFAVIK		TRUE	TRUE	TRUE	TRUE	TRUE	TRUE	TRUE	TRUE	585400000	517900000	393400000	365800000	54270000	39270000	49970000	34070000		0	0	1		0	0	0
Car-i-4_Pawnee_CIL1579S0017_chr1-1st	3	ALPEDVLINAYRIDR		TRUE	TRUE	TRUE	TRUE	FALSE	FALSE	FALSE	FALSE	5433000	5124000	4795000	4330000	104.4	346.5	271.7	165.1		0	0	0		0	0	0
Car-i-4_Pawnee_CIL1579S0017_chr1-1st	3	EGQVLTVPQNFAVIKK		TRUE	TRUE	TRUE	TRUE	TRUE	FALSE	TRUE	TRUE	191800	159000	606900	581700	146800	395.5	205600	187700		0	0	0		0	0	0
Car-i-4_Pawnee_CIL1579S0017_chr1-1st	2	EGQVLTVPQNFAVIKK		FALSE	FALSE	FALSE	TRUE	FALSE	FALSE	FALSE	TRUE	25460	11210	47530	61080	239.8	21.16	1015	18650		0	0	0		0	0	0
Car-i-4_Pawnee_CIL1579S0017_chr1-1st	3	LQVVGENGQNVFDGEVR		FALSE	TRUE	TRUE	FALSE	FALSE	FALSE	FALSE	FALSE	387600	281700	392400	308800	824.5	2433	1853	1754		0	0	0		0	0	0
Car-i-4_Pawnee_CIL1579S0017_chr1-1st	2	LQVVGENGQNVFDGEVR		TRUE	TRUE	TRUE	TRUE	TRUE	TRUE	TRUE	TRUE	387200000	358200000	372400000	346900000	37820000	37230000	52170000	50460000		0	0	1		0	0	0
Car-i-4_Pawnee_CIL1579S0017_chr1-1st	3	EGQVLTVPQNFAVIKK	(16) Hex (KR)	FALSE	FALSE	FALSE	FALSE	FALSE	FALSE	TRUE	TRUE	340	1001	398.5	848.7	299.6	28780	307900	357300		0	0	0		0	0	0
Car-i-4_Pawnee_CIL1579S0017_chr1-1st	3	YNRDETTLFSSDSSGSSR		TRUE	TRUE	TRUE	TRUE	TRUE	TRUE	TRUE	TRUE	59220000	41630000	77010000	62970000	13020000	23630000	33220000	25040000		0	0	1		0	0	0
Car-i-4_Pawnee_CIL1579S0017_chr1-1st	2	YNRDETTLFSSDSSGSSR		TRUE	TRUE	TRUE	TRUE	TRUE	TRUE	TRUE	TRUE	38260000	35330000	24220000	21470000	4764000	6465000	11040000	7733000		0	0	1		0	0	0
Car-i-4_Pawnee_CIL1579S0017_chr1-1st	3	GIIVTVEDELRVLSPQSR		TRUE	TRUE	TRUE	TRUE	FALSE	FALSE	FALSE	FALSE	1211000	989200	649000	560300	400.1	15.94	74.69	105.5		0	0	0		0	0	0
Car-i-4_Pawnee_CIL1579S0017_chr1-1st	3	GLLLPSFSNAPQLVYVVQGR		FALSE	TRUE	FALSE	FALSE	FALSE	FALSE	FALSE	FALSE	584700	480300	312500	225300	33.16	54.23	22.14	34.73		0	0	0		0	0	0
Car-i-4_Pawnee_CIL1579S0017_chr1-1st	2	GLLLPSFSNAPQLVYVVQGR		TRUE	TRUE	TRUE	TRUE	FALSE	TRUE	FALSE	FALSE	94230000	81220000	33490000	29890000	6081	28160	16090	399.3		0	0	0		0	0	0
Car-i-4_Pawnee_CIL1579S0017_chr1-1st	4	IQNRDDQRGIIVTVEDELR		TRUE	TRUE	TRUE	TRUE	FALSE	FALSE	FALSE	FALSE	120200	88690	427400	380900	1319	25790	29440	0		0	0	0		0	0	0
Car-i-4_Pawnee_CIL1579S0017_chr1-1st	3	RGLLLPSFSNAPQLVYVVQGR		TRUE	TRUE	TRUE	TRUE	FALSE	FALSE	FALSE	FALSE	403000	356800	429700	364500	10.08	16.64	14.04	36.72		0	0	0		0	0	0
Car-i-4_Pawnee_CIL1579S0017_chr1-1st	3	NALVAPLYNMNCHSVIYVIR		TRUE	TRUE	TRUE	TRUE	FALSE	FALSE	FALSE	FALSE	24420000	21230000	7763000	6317000	138.4	7775	16890	34.6		0	0	0		0	0	0
Car-i-4_Pawnee_CIL1579S0017_chr1-1st	2	NALVAPLYNMNCHSVIYVIR		FALSE	TRUE	FALSE	FALSE	FALSE	FALSE	FALSE	FALSE	2535000	2167000	686600	547300	197.6	0	0	0		0	0	0		0	0	0
Car-i-4_Pawnee_CIL1579S0017_chr1-1st	3	NALVAPLYNMNCHSVIYVIR	(10) Oxidation (M)	TRUE	TRUE	TRUE	TRUE	FALSE	FALSE	FALSE	FALSE	25030000	21950000	12580000	11330000	6796	34500	39110	3932		0	0	0		0	0	0
Car-i-4_Pawnee_CIL1579S0017_chr1-1st	2	NALVAPLYNMNCHSVIYVIR	(10) Oxidation (M)	TRUE	TRUE	TRUE	TRUE	FALSE	FALSE	FALSE	FALSE	2145000	1867000	875600	734700	0	0	513.1	0		0	0	0		0	0	0
Car-i-4_Pawnee_CIL1579S0017_chr1-1st	3	SVESEAGLSEYWNRNDEQFR		TRUE	TRUE	TRUE	TRUE	TRUE	TRUE	TRUE	TRUE	97180000	91210000	81350000	79780000	7518000	7034000	8407000	6446000		0	0	1		0	0	0
Car-i-4_Pawnee_CIL1579S0017_chr1-1st	2	SVESEAGLSEYWNRNDEQFR		TRUE	TRUE	TRUE	TRUE	FALSE	TRUE	TRUE	TRUE	21500000	18600000	17320000	16640000	79.55	1031000	1092000	933900		0	0	0		0	0	0
Car-i-4_Pawnee_CIL1579S0017_chr1-1st	3	SLKYNRDETTLFSSDSSGSSR	(3) HydroxymethylOP (K)	FALSE	FALSE	FALSE	FALSE	TRUE	TRUE	TRUE	TRUE	56130	932500	51570	48090	37560	47640	92330	99140		0	0	0		0	0	0
Car-i-4_Pawnee_CIL1579S0017_chr1-1st	3	GLHGAAIPGCPETFQSESSSQFR		TRUE	TRUE	TRUE	TRUE	TRUE	TRUE	TRUE	TRUE	58800000	41780000	32250000	24350000	6971000	9516000	12480000	13640000		0	0	1		0	0	0
Car-i-4_Pawnee_CIL1579S0017_chr1-1st	2	GLHGAAIPGCPETFQSESSSQFR		TRUE	TRUE	FALSE	FALSE	FALSE	TRUE	TRUE	TRUE	7806000	7425000	2844000	2909000	142	263100	568000	373000		0	0	0		0	0	0
Car-i-4_Pawnee_CIL1579S0017_chr1-1st	4	DDQRGIIVTVEDELRVLSPQSR		FALSE	FALSE	FALSE	TRUE	FALSE	FALSE	FALSE	FALSE	119400	103200	113600	107100	120.4	238	10.69	16.83		0	0	0		0	0	0
Car-i-4_Pawnee_CIL1579S0017_chr1-1st	3	AGNQGFEWVAFKTNDNAMINPLAGR		FALSE	FALSE	TRUE	FALSE	FALSE	FALSE	FALSE	FALSE	1661	4532	37190	40400	52.69	0	109.9	654.8		0	0	0		0	0	0
Car-i-4_Pawnee_CIL1579S0017_chr1-1st	3	AGNQGFEWVAFKTNDNAMINPLAGR	(12) Hex (KR)	FALSE	FALSE	TRUE	TRUE	FALSE	FALSE	FALSE	FALSE	2310	1123	184900	145800	8548	6738	5112	8574		0	0	0		0	0	0
Car-i-4_Pawnee_CIL1579S0017_chr1-1st	4	GLHGAAIPGCPETFQSESSSQFRGEQGSQR		TRUE	TRUE	TRUE	TRUE	FALSE	TRUE	TRUE	FALSE	5328000	4423000	1261000	1209000	270900	33080	21520	232800		0	0	0		0	0	0
Car-i-4_Pawnee_CIL1579S0017_chr1-1st	3	GLHGAAIPGCPETFQSESSSQFRGEQGSQR		TRUE	TRUE	TRUE	TRUE	FALSE	FALSE	FALSE	FALSE	1095000	1028000	182200	191400	377.1	0	0	0		0	0	0		0	0	0
Car-i-4_Pawnee_CIL1579S0017_chr1-1st	3	SQQSGSNLFNGFDEEFLADSFNIDNELAMR		TRUE	TRUE	TRUE	TRUE	FALSE	FALSE	FALSE	FALSE	1115000	770700	466600	323000	43.12	22.55	41.11	0		0	0	0		0	0	0
Car-i-4_Pawnee_CIL1579S0017_chr1-1st	3	SQQSGSNLFNGFDEEFLADSFNIDNELAMR	(29) Oxidation (M)	TRUE	TRUE	TRUE	TRUE	FALSE	TRUE	FALSE	TRUE	3724000	3011000	3069000	2369000	189.4	43940	46260	22430		0	0	0		0	0	0
Car-i-4_Pawnee_CIL1579S0017_chr1-1st	3	LQVVGENGQNVFDGEVREGQVLTVPQNFAVIK		TRUE	TRUE	TRUE	TRUE	FALSE	FALSE	FALSE	FALSE	2333000	1948000	9632000	8533000	112.9	63.85	316	148		0	0	0		0	0	0
Car-i-4_Pawnee_CIL1579S0017_chr1-1st	5	TNDNAMINPLAGRLSTMRALPEDVLINAYR	(17) Oxidation (M); (18) Hex (KR)	FALSE	FALSE	FALSE	TRUE	FALSE	FALSE	FALSE	FALSE	0	105.3	3010	3575	34.48	29.95	26.37	183		0	0	0		0	0	0
Car-i-4_Pawnee_CIL1579S0017_chr1-1st	3	ERSQQSGSNLFNGFDEEFLADSFNIDNELAMR	(31) Oxidation (M)	TRUE	TRUE	TRUE	TRUE	FALSE	FALSE	FALSE	FALSE	628300	530200	536100	466800	0	61.63	22.99	57.91		0	0	0		0	0	0
Car-i-4_Pawnee_CIL1579S0017_chr1-1st	4	EGDIVAMPAGVAHWIYNDGESQLIVMILYDTSNQANQLDENAR		FALSE	TRUE	TRUE	TRUE	FALSE	FALSE	FALSE	FALSE	203600	116800	87560	53600	23.05	50.21	61.92	37.24		0	0	0		0	0	0
Car-i-4_Pawnee_CIL1579S0017_chr1-1st	4	EGDIVAMPAGVAHWIYNDGESQLIVMILYDTSNQANQLDENAR	(26) Oxidation (M)	FALSE	TRUE	FALSE	TRUE	FALSE	FALSE	FALSE	FALSE	126200	237100	133500	120000	0	43.25	23.97	128.1		0	0	0		0	0	0
Car-i-4_Pawnee_CIL1579S0017_chr1-1st	4	EGDIVAMPAGVAHWIYNDGESQLIVMILYDTSNQANQLDENAR	(7) Oxidation (M)	TRUE	TRUE	TRUE	FALSE	FALSE	FALSE	FALSE	FALSE	118400	102700	108100	85820	0	19.65	23.97	101		0	0	0		0	0	0
Car-i-4_Pawnee_CIL1579S0017_chr1-1st	4	EGDIVAMPAGVAHWIYNDGESQLIVMILYDTSNQANQLDENAR	(7) Oxidation (M); (26) Oxidation (M)	TRUE	TRUE	TRUE	TRUE	FALSE	FALSE	FALSE	FALSE	71180	87190	161400	147200	476.2	53.02	136.9	79.64		0	0	0		0	0	0
Car-i-4_Pawnee_CIL1579S0017_chr1-1st	4	EGDIVAMPAGVAHWIYNDGESQLIVMILYDTSNQANQLDENARR		TRUE	TRUE	TRUE	TRUE	FALSE	FALSE	FALSE	FALSE	8043000	6566000	3578000	2500000	179.8	71.54	179.9	28.09		0	0	0		0	0	0
Car-i-4_Pawnee_CIL1579S0017_chr1-1st	4	EGDIVAMPAGVAHWIYNDGESQLIVMILYDTSNQANQLDENARR	(7) Oxidation (M)	TRUE	TRUE	TRUE	TRUE	FALSE	FALSE	FALSE	FALSE	7374000	7190000	6448000	5075000	19360	26.19	10.63	38.42		0	0	0		0	0	0
Car-i-4_Pawnee_CIL1579S0017_chr1-1st	4	EGDIVAMPAGVAHWIYNDGESQLIVMILYDTSNQANQLDENARR	(7) Oxidation (M); (26) Oxidation (M)	TRUE	FALSE	TRUE	FALSE	FALSE	FALSE	FALSE	FALSE	5071000	5411000	7726000	6731000	0	25.9	38.92	567.3		0	0	0		0	0	0
Car-i-4_Pawnee_CIL1579S0017_chr1-1st	4	EIREGDIVAMPAGVAHWIYNDGESQLIVMILYDTSNQANQLDENAR		TRUE	TRUE	TRUE	FALSE	FALSE	FALSE	FALSE	FALSE	12150	11090	43520	25710	90.33	2.556	25.11	24.2		0	0	0		0	0	0
Car-i-4_Pawnee_CIL1579S0017_chr1-1st	4	EIREGDIVAMPAGVAHWIYNDGESQLIVMILYDTSNQANQLDENAR	(10) Oxidation (M)	FALSE	FALSE	TRUE	FALSE	FALSE	FALSE	FALSE	FALSE	14100	1371	92160	66940	34.97	56.24	36.34	7.22		0	0	0		0	0	0
Car-i-4_Pawnee_CIL1579S0017_chr1-1st	4	EIREGDIVAMPAGVAHWIYNDGESQLIVMILYDTSNQANQLDENAR	(29) Oxidation (M)	FALSE	FALSE	TRUE	FALSE	FALSE	FALSE	FALSE	FALSE	7029	9130	60000	57440	138	73.22	45.55	105.1		0	0	0		0	0	0
Car-i-4_Pawnee_CIL1579S0017_chr1-1st	5	EIREGDIVAMPAGVAHWIYNDGESQLIVMILYDTSNQANQLDENARR		TRUE	FALSE	FALSE	FALSE	FALSE	FALSE	FALSE	FALSE	44690	38150	83280	63170	0	111.6	216.1	1032		0	0	0		0	0	0
Car-i-4_Pawnee_CIL1579S0017_chr1-1st	5	EIREGDIVAMPAGVAHWIYNDGESQLIVMILYDTSNQANQLDENARR	(10) Oxidation (M)	FALSE	TRUE	FALSE	FALSE	FALSE	FALSE	FALSE	FALSE	33290	26090	116500	81880	61.65	25.65	25.61	444.4		0	0	0		0	0	0
Car-i-4_Pawnee_CIL1579S0017_chr1-1st	5	EIREGDIVAMPAGVAHWIYNDGESQLIVMILYDTSNQANQLDENARR	(10) Oxidation (M); (29) Oxidation (M)	FALSE	FALSE	TRUE	FALSE	FALSE	FALSE	FALSE	FALSE	4323	11020	192200	149300	12.17	76.09	11.79	59.05		0	0	0		0	0	0
																									0	0	0

## Sheet: intensities
	z	Sequence	Modifications	Ident(Ref)	Ident(C1)	Ident(C2)	Ident(C3)	Ident(C4)	Ident(C5)	Ident(C6)	Ident(C7)	Intensity(Ref)	Intensity(C1)	Intensity(C2)	Intensity(C3)	Intensity(C4)	Intensity(C5)	Intensity(C6)	Intensity(C7)
Car-i-1_IUIS_AAO32314.1	2	ECGISSR		TRUE	TRUE	TRUE	FALSE	TRUE	FALSE	TRUE	TRUE	4956000	3294000	6892000	2572000	4656000	3710000	2851000	2361000
Car-i-1_IUIS_AAO32314.1	2	QQQQEEGIR		TRUE	TRUE	TRUE	TRUE	TRUE	TRUE	TRUE	TRUE	275800	167700	330100	225700	926800	890200	790700	893600
Car-i-1_IUIS_AAO32314.1	3	ECGISSRSCEIR		FALSE	FALSE	FALSE	FALSE	TRUE	TRUE	FALSE	TRUE	18560	1496	4468	1075	70790	61790	14160	76740
Car-i-1_IUIS_AAO32314.1	3	GEEMEEMVQCASDLPK		FALSE	FALSE	TRUE	FALSE	FALSE	FALSE	FALSE	FALSE	33210	40600	45770	52700	5126	9802	19840	3687
Car-i-1_IUIS_AAO32314.1	2	GEEMEEMVQCASDLPK		TRUE	TRUE	TRUE	TRUE	TRUE	TRUE	TRUE	TRUE	23810000	21010000	18540000	16900000	3767000	4047000	1420000	1221000
Car-i-1_IUIS_AAO32314.1	2	GEEMEEMVQCASDLPK	(4) Oxidation (M)	TRUE	TRUE	TRUE	TRUE	TRUE	TRUE	TRUE	TRUE	10580000	7432000	9461000	8304000	5438000	5503000	9303000	4468000
Car-i-1_IUIS_AAO32314.1	3	GEEMEEMVQCASDLPK	(7) Oxidation (M)	FALSE	FALSE	FALSE	TRUE	FALSE	FALSE	FALSE	FALSE	8076	5074	7197	8379	3871	11950	1714	24180
Car-i-1_IUIS_AAO32314.1	2	GEEMEEMVQCASDLPK	(7) Oxidation (M)	TRUE	TRUE	TRUE	TRUE	TRUE	TRUE	TRUE	TRUE	5154000	4913000	4391000	4032000	3772000	3294000	3738000	2668000
Car-i-1_IUIS_AAO32314.1	2	GEEMEEMVQCASDLPK	(4) Oxidation (M); (7) Oxidation (M)	TRUE	TRUE	TRUE	TRUE	TRUE	TRUE	TRUE	TRUE	3667000	4372000	4573000	4362000	17170000	21640000	38920000	38050000
Car-i-1_IUIS_AAO32314.1	3	QCCQQLSQMEEQCQCEGLR		TRUE	TRUE	TRUE	TRUE	TRUE	TRUE	TRUE	TRUE	16230000	10800000	13690000	11820000	1945000	2159000	1657000	628300			car i 1		0	12	20	24		car i 2		0	12	20	24		car i 4		0	12	20	24
Car-i-1_IUIS_AAO32314.1	2	QCCQQLSQMEEQCQCEGLR		TRUE	TRUE	TRUE	TRUE	TRUE	TRUE	TRUE	TRUE	422800000	374600000	319600000	321400000	42650000	36050000	27710000	22440000			9	sum intensity	9.62978e+09	9.5976e+09	5.28482e+09	4.06975e+09		46	sum intensity	2.26013e+10	2.81021e+10	5.29422e+09	4.75697e+09		27	sum intensity	1.52323e+10	1.08929e+10	9.96053e+08	1.40381e+09
Car-i-1_IUIS_AAO32314.1	3	QCCQQLSQMEEQCQCEGLR	(9) Oxidation (M)	TRUE	TRUE	TRUE	TRUE	TRUE	TRUE	TRUE	TRUE	13330000	7145000	13770000	13070000	5857000	15470000	14620000	9949000				sum intensity/ # tryptic peptides	1.06998e+09	1.0664e+09	5.87203e+08	4.52194e+08			sum intensity/ # tryptic peptides	2.51126e+09	3.12246e+09	5.88246e+08	5.28553e+08			sum intensity/ # tryptic peptides	1.69248e+09	1.21033e+09	1.10673e+08	1.55979e+08
Car-i-1_IUIS_AAO32314.1	2	QCCQQLSQMEEQCQCEGLR	(9) Oxidation (M)	TRUE	TRUE	TRUE	TRUE	TRUE	TRUE	TRUE	TRUE	284800000	256300000	266300000	262800000	221400000	285500000	230500000	159900000				log2(intensity/# tryptic peptides)	29.9949	29.9901	29.1293	28.7524			log2(intensity/# tryptic peptides)	31.2258	31.54	29.1318	28.9775			log2(intensity/# tryptic peptides)	30.6565	30.1727	26.7217	27.2168
Car-i-1_IUIS_AAO32314.1	3	GEEMEEMVQCASDLPKECGISSR	(4) Oxidation (M); (16) Hex (KR)	FALSE	FALSE	FALSE	FALSE	FALSE	TRUE	FALSE	FALSE	4328	1504	902.4	1566	17080	33860	9274	3756
Car-i-1_IUIS_AAO32314.1	4	QQQQEEGIRGEEMEEMVQCASDLPK		TRUE	TRUE	TRUE	TRUE	TRUE	FALSE	FALSE	FALSE	2647000	1886000	2371000	2015000	239300	23410	3585	9556
Car-i-1_IUIS_AAO32314.1	3	QQQQEEGIRGEEMEEMVQCASDLPK		TRUE	TRUE	TRUE	TRUE	TRUE	TRUE	TRUE	TRUE	2321000000	1769000000	1856000000	1685000000	316800000	294100000	135200000	108700000
Car-i-1_IUIS_AAO32314.1	2	QQQQEEGIRGEEMEEMVQCASDLPK		TRUE	TRUE	TRUE	TRUE	TRUE	TRUE	TRUE	TRUE	139600000	117600000	104700000	91860000	69200000	6071000	859200	33340000
Car-i-1_IUIS_AAO32314.1	4	QQQQEEGIRGEEMEEMVQCASDLPK	(16) Oxidation (M)	TRUE	FALSE	FALSE	TRUE	FALSE	TRUE	FALSE	TRUE	250200	264700	848000	196300	5014	975100	18030	89390
Car-i-1_IUIS_AAO32314.1	3	QQQQEEGIRGEEMEEMVQCASDLPK	(16) Oxidation (M)	TRUE	TRUE	TRUE	TRUE	TRUE	TRUE	TRUE	TRUE	855100000	550300000	998000000	721800000	494100000	762000000	454900000	427900000
Car-i-1_IUIS_AAO32314.1	2	QQQQEEGIRGEEMEEMVQCASDLPK	(16) Oxidation (M)	TRUE	TRUE	TRUE	TRUE	TRUE	TRUE	TRUE	TRUE	106300000	84440000	117500000	102500000	90850000	27790000	107600000	12770000
Car-i-1_IUIS_AAO32314.1	4	QQQQEEGIRGEEMEEMVQCASDLPK	(13) Oxidation (M)	FALSE	FALSE	TRUE	TRUE	TRUE	TRUE	TRUE	FALSE	497300	274500	862800	629500	344900	906700	365100	573400
Car-i-1_IUIS_AAO32314.1	3	QQQQEEGIRGEEMEEMVQCASDLPK	(13) Oxidation (M)	TRUE	TRUE	TRUE	TRUE	TRUE	TRUE	TRUE	TRUE	592700000	367400000	792200000	508000000	376700000	611800000	326900000	447200000						0	12	20	24
Car-i-1_IUIS_AAO32314.1	2	QQQQEEGIRGEEMEEMVQCASDLPK	(13) Oxidation (M)	TRUE	TRUE	TRUE	FALSE	TRUE	TRUE	TRUE	FALSE	50780000	37250000	54460000	42280000	26300000	83920000	10460000	130.6					car i 1	9.62978e+09	9.5976e+09	5.28482e+09	4.06975e+09		0.996659	0.5488	0.422621					0	12	20	24
Car-i-1_IUIS_AAO32314.1	4	QQQQEEGIRGEEMEEMVQCASDLPK	(13) Oxidation (M); (16) Oxidation (M)	FALSE	FALSE	FALSE	TRUE	TRUE	FALSE	TRUE	TRUE	7424000	5255000	157200	176700	162800	105900	517500	247800					car i 2	2.26013e+10	2.81021e+10	5.29422e+09	4.75697e+09		1.24338	0.234244	0.210473				car i 1	9.62978e+09	9.5976e+09	5.28482e+09	4.06975e+09
Car-i-1_IUIS_AAO32314.1	3	QQQQEEGIRGEEMEEMVQCASDLPK	(13) Oxidation (M); (16) Oxidation (M)	TRUE	TRUE	TRUE	TRUE	TRUE	TRUE	TRUE	TRUE	192700000	183400000	251900000	255100000	480500000	538800000	694600000	538400000					car i 4	1.52323e+10	1.08929e+10	9.96053e+08	1.40381e+09		0.715121	0.0653908	0.0921598				car i 2	2.26013e+10	2.81021e+10	5.29422e+09	4.75697e+09
Car-i-1_IUIS_AAO32314.1	2	QQQQEEGIRGEEMEEMVQCASDLPK	(13) Oxidation (M); (16) Oxidation (M)	TRUE	TRUE	TRUE	TRUE	TRUE	TRUE	TRUE	TRUE	21940000	22040000	11280000	18370000	37870000	36570000	55100000	42970000						0	12	20	24	0 minus 24							car i 4	1.52323e+10	1.08929e+10	9.96053e+08	1.40381e+09
Car-i-1_IUIS_AAO32314.1	3	QQQQEEGIRGEEMEEMVQCASDLPK	(9) Hex (KR)	FALSE	FALSE	TRUE	TRUE	TRUE	TRUE	TRUE	TRUE	26740	0	2008000	1783000	845000	1486000	815300	70000					car i 1	33.1649	33.16	32.2992	31.9223	1.24256	-0.00482845	-0.865647	-1.24256
Car-i-1_IUIS_AAO32314.1	3	QQQQEEGIRGEEMEEMVQCASDLPK	(9) Hex (KR); (16) Oxidation (M)	FALSE	FALSE	FALSE	FALSE	TRUE	TRUE	FALSE	FALSE	19980	21030	116200	114600	2368000	2977000	1116000	1705					car i 2	34.3957	34.71	32.3018	32.1474	2.24829	0.314272	-2.09392	-2.24829
Car-i-1_IUIS_AAO32314.1	3	QQQQEEGIRGEEMEEMVQCASDLPK	(9) Hex (KR); (13) Oxidation (M)	FALSE	FALSE	TRUE	TRUE	TRUE	TRUE	FALSE	TRUE	33410	21030	794100	879000	2789000	2295000	1060000	1235000					car i 4	33.8264	33.3427	29.8916	30.3867	3.43972	-0.483741	-3.93477	-3.43972					car i 1	car i 2	car i 4
Car-i-1_IUIS_AAO32314.1	3	QQQQEEGIRGEEMEEMVQCASDLPK	(9) Hex (KR); (13) Oxidation (M); (16) Oxidation (M)	FALSE	FALSE	FALSE	FALSE	TRUE	TRUE	TRUE	TRUE	10370	35990	21170	19160	3179000	3844000	4260000	3819000																	0	9.62978e+09	2.26013e+10	1.52323e+10
Car-i-1_IUIS_AAO32314.1	4	QAVRQQQQEEGIRGEEMEEMVQCASDLPK		FALSE	FALSE	TRUE	TRUE	TRUE	TRUE	TRUE	TRUE	304900	261500	1007000	797100	105000	72540	63810	43520																	12	9.5976e+09	2.81021e+10	1.08929e+10
Car-i-1_IUIS_AAO32314.1	4	QAVRQQQQEEGIRGEEMEEMVQCASDLPK	(17) Oxidation (M); (20) Oxidation (M)	FALSE	FALSE	FALSE	FALSE	TRUE	TRUE	TRUE	TRUE	509000	610900	20290	25630	272400	298200	565400	556500																	20	5.28482e+09	5.29422e+09	9.96053e+08
Car-i-1_IUIS_AAO32314.1	3	QAVRQQQQEEGIRGEEMEEMVQCASDLPK	(17) Oxidation (M); (20) Oxidation (M)	FALSE	FALSE	FALSE	FALSE	TRUE	FALSE	FALSE	FALSE	96.11	23040	1316	8740	47.02	326.8	161.5	536.9																	24	4.06975e+09	4.75697e+09	1.40381e+09
Car-i-1_IUIS_AAO32314.1	4	QQQQEEGIRGEEMEEMVQCASDLPKECGISSR		TRUE	TRUE	TRUE	TRUE	FALSE	FALSE	FALSE	FALSE	13000000	7689000	13320000	10700000	1368	194.8	627.4	2463
Car-i-1_IUIS_AAO32314.1	3	QQQQEEGIRGEEMEEMVQCASDLPKECGISSR		FALSE	TRUE	TRUE	FALSE	FALSE	FALSE	FALSE	FALSE	77060	40300	54410	58000	62730	500.4	0	0																		car i 1	car i 2	car i 4
Car-i-1_IUIS_AAO32314.1	4	QQQQEEGIRGEEMEEMVQCASDLPKECGISSR	(16) Oxidation (M)	TRUE	TRUE	TRUE	TRUE	TRUE	TRUE	TRUE	TRUE	2623000	2070000	4094000	3901000	1472000	1358000	977800	580800																	12	0.996659	0.5488	0.422621
Car-i-1_IUIS_AAO32314.1	3	QQQQEEGIRGEEMEEMVQCASDLPKECGISSR	(16) Oxidation (M)	FALSE	FALSE	TRUE	TRUE	FALSE	FALSE	FALSE	FALSE	1345000	1115000	965200	869100	614.1	19170	9632	1697																	20	1.24338	0.234244	0.210473
Car-i-1_IUIS_AAO32314.1	4	QQQQEEGIRGEEMEEMVQCASDLPKECGISSR	(13) Oxidation (M); (16) Oxidation (M)	FALSE	TRUE	TRUE	TRUE	TRUE	TRUE	TRUE	TRUE	433900	307000	931100	445900	1825000	1803000	2067000	1769000																	24	0.715121	0.0653908	0.0921598
Car-i-1_IUIS_AAO32314.1	3	QQQQEEGIRGEEMEEMVQCASDLPKECGISSR	(13) Oxidation (M); (16) Oxidation (M)	TRUE	FALSE	FALSE	FALSE	FALSE	FALSE	TRUE	FALSE	309600	258100	254700	161900	1187	97210	938500	515
Car-i-1_IUIS_AAO32314.1	3	QQQQEEGIRGEEMEEMVQCASDLPKECGISSR	(25) HydroxymethylOP (K)	FALSE	TRUE	TRUE	TRUE	FALSE	FALSE	FALSE	FALSE	71400	9631	1778000	1528000	94.09	29080	245.6	18090
Car-i-1_IUIS_AAO32314.1	4	QQQQEEGIRGEEMEEMVQCASDLPKECGISSR	(16) Oxidation (M); (25) HydroxymethylOP (K)	FALSE	FALSE	FALSE	FALSE	FALSE	TRUE	FALSE	FALSE	852.2	899.7	306.5	0	117.1	122900	32550	23750
Car-i-1_IUIS_AAO32314.1	3	QQQQEEGIRGEEMEEMVQCASDLPKECGISSR	(16) Oxidation (M); (25) HydroxymethylOP (K)	FALSE	FALSE	FALSE	FALSE	FALSE	TRUE	FALSE	FALSE	1133	1271	1008	1541	145.5	251900	22370	463.1
Car-i-1_IUIS_AAO32314.1	3	QQQQEEGIRGEEMEEMVQCASDLPKECGISSR	(13) Oxidation (M); (25) HydroxymethylOP (K)	FALSE	FALSE	TRUE	TRUE	TRUE	FALSE	FALSE	FALSE	705	673.5	495000	687900	334400	7215	1018	1278
Car-i-1_IUIS_AAO32314.1	4	QQQQEEGIRGEEMEEMVQCASDLPKECGISSR	(13) Oxidation (M); (16) Oxidation (M); (25) HydroxymethylOP (K)	FALSE	FALSE	FALSE	FALSE	TRUE	TRUE	FALSE	FALSE	0	1530	2280	5753	168000	156000	179200	12920
Car-i-1_IUIS_AAO32314.1	3	QQQQEEGIRGEEMEEMVQCASDLPKECGISSR	(13) Oxidation (M); (16) Oxidation (M); (25) HydroxymethylOP (K)	FALSE	FALSE	FALSE	FALSE	TRUE	TRUE	TRUE	TRUE	5255	3829	16620	9631	1636000	1533000	897600	706400
Car-i-1_IUIS_AAO32314.1	4	QQQQEEGIRGEEMEEMVQCASDLPKECGISSR	(25) Hex (KR)	TRUE	TRUE	TRUE	TRUE	TRUE	FALSE	FALSE	FALSE	7394000	4424000	25300000	20910000	994700	153500	197800	24470
Car-i-1_IUIS_AAO32314.1	3	QQQQEEGIRGEEMEEMVQCASDLPKECGISSR	(25) Hex (KR)	FALSE	FALSE	TRUE	FALSE	FALSE	FALSE	FALSE	FALSE	60820	48660	644900	569200	184900	1911	44690	0
Car-i-1_IUIS_AAO32314.1	4	QQQQEEGIRGEEMEEMVQCASDLPKECGISSR	(16) Oxidation (M); (25) Hex (KR)	TRUE	TRUE	TRUE	TRUE	TRUE	TRUE	TRUE	TRUE	793700	724300	7869000	6495000	3995000	4469000	633100	460000						0	12	20	24	0 minus 24
Car-i-1_IUIS_AAO32314.1	3	QQQQEEGIRGEEMEEMVQCASDLPKECGISSR	(16) Oxidation (M); (25) Hex (KR)	FALSE	FALSE	FALSE	FALSE	TRUE	FALSE	TRUE	TRUE	773	468.6	1957	22150	232100	4855	168600	144700					car i 1	29.9949	29.9901	29.1293	28.7524	1.24256
Car-i-1_IUIS_AAO32314.1	4	QQQQEEGIRGEEMEEMVQCASDLPKECGISSR	(13) Oxidation (M); (25) Hex (KR)	FALSE	FALSE	TRUE	FALSE	TRUE	TRUE	TRUE	FALSE	793500	722400	5819000	4479000	733100	379000	853100	152500					car i 2	31.2258	31.54	29.1318	28.9775	2.24829
Car-i-1_IUIS_AAO32314.1	3	QQQQEEGIRGEEMEEMVQCASDLPKECGISSR	(13) Oxidation (M); (25) Hex (KR)	FALSE	FALSE	TRUE	TRUE	FALSE	FALSE	FALSE	FALSE	29520	20620	166300	235000	29980	7115	0	0					car i 4	30.6565	30.1727	26.7217	27.2168	3.43972
Car-i-1_IUIS_AAO32314.1	4	QQQQEEGIRGEEMEEMVQCASDLPKECGISSR	(13) Oxidation (M); (16) Oxidation (M); (25) Hex (KR)	FALSE	FALSE	TRUE	TRUE	TRUE	TRUE	TRUE	TRUE	316900000	240000000	251000000	228500000	3548000	4870000	3581000	2725000
Car-i-1_IUIS_AAO32314.1	3	QQQQEEGIRGEEMEEMVQCASDLPKECGISSR	(13) Oxidation (M); (16) Oxidation (M); (25) Hex (KR)	FALSE	FALSE	FALSE	FALSE	TRUE	FALSE	FALSE	FALSE	351.8	212.8	8863	0	277900	1786	2441	0
Car-i-1_IUIS_AAO32314.1	4	QQQQEEGIRGEEMEEMVQCASDLPKECGISSR	(9) Hex (KR); (25) Hex (KR)	TRUE	FALSE	FALSE	FALSE	FALSE	FALSE	FALSE	FALSE	1248000	741800	891400	747500	177.9	11850	710.7	17900
Car-i-1_IUIS_AAO32314.1	3	QQYLNRCQDYLR	(6) G-H1 (R)	FALSE	FALSE	FALSE	FALSE	FALSE	TRUE	FALSE	FALSE	0	23750	150200	95290	4939	14810	6621	0
Car-i-1_IUIS_AAO32314.1	5	QQQQEEGIRGEEMEEMVQCASDLPK	(9) G-H1 (R)	TRUE	FALSE	TRUE	TRUE	FALSE	TRUE	TRUE	TRUE	777500	121700	828800	455100	9851	1200000	381500	146200
Car-i-1_IUIS_AAO32314.1	4	QQQQEEGIRGEEMEEMVQCASDLPK	(9) G-H1 (R)	TRUE	TRUE	TRUE	TRUE	TRUE	TRUE	TRUE	TRUE	2579000	1728000	1186000	1918000	1302000	2339000	1090000	723600
Car-i-1_IUIS_AAO32314.1	3	QQQQEEGIRGEEMEEMVQCASDLPK	(9) G-H1 (R)	FALSE	TRUE	TRUE	FALSE	TRUE	TRUE	FALSE	FALSE	677600	318200	10160000	160700	2076000	646800	765100	13520
Car-i-1_IUIS_AAO32314.1	2	QQQQEEGIRGEEMEEMVQCASDLPK	(9) G-H1 (R)	TRUE	TRUE	TRUE	TRUE	FALSE	TRUE	TRUE	TRUE	1182000	1000000	517200	433700	63000	23060	44860	113400
Car-i-1_IUIS_AAO32314.1	5	QQQQEEGIRGEEMEEMVQCASDLPK	(9) G-H1 (R); (16) Oxidation (M)	FALSE	FALSE	FALSE	FALSE	FALSE	FALSE	TRUE	FALSE	1700	1499	1698	4523	488.5	2416	437300	9494
Car-i-1_IUIS_AAO32314.1	4	QQQQEEGIRGEEMEEMVQCASDLPK	(9) G-H1 (R); (16) Oxidation (M)	TRUE	FALSE	FALSE	FALSE	TRUE	TRUE	TRUE	TRUE	330600	133800	87600	188500	3185000	4037000	3708000	2726000
Car-i-1_IUIS_AAO32314.1	4	QQQQEEGIRGEEMEEMVQCASDLPK	(9) G-H1 (R); (13) Oxidation (M)	TRUE	FALSE	FALSE	FALSE	FALSE	FALSE	FALSE	FALSE	168000	133500	87890	181600	3659	29450	426200	9284
Car-i-1_IUIS_AAO32314.1	3	QQQQEEGIRGEEMEEMVQCASDLPK	(9) G-H1 (R); (16) Oxidation (M)	TRUE	TRUE	TRUE	TRUE	TRUE	TRUE	TRUE	FALSE	7108000	6586000	8258000	7967000	7139000	12770000	17180000	29630
Car-i-1_IUIS_AAO32314.1	2	QQQQEEGIRGEEMEEMVQCASDLPK	(9) G-H1 (R); (16) Oxidation (M)	FALSE	FALSE	FALSE	TRUE	FALSE	FALSE	FALSE	FALSE	0	69.31	0	0	0	0	0	0
Car-i-1_IUIS_AAO32314.1	3	QQQQEEGIRGEEMEEMVQCASDLPK	(9) G-H1 (R); (13) Oxidation (M)	FALSE	FALSE	FALSE	FALSE	FALSE	TRUE	FALSE	FALSE	548.6	53.98	2708	1806	10590	1452000	36660	180.7
Car-i-1_IUIS_AAO32314.1	4	QQQQEEGIRGEEMEEMVQCASDLPK	(9) G-H1 (R); (13) Oxidation (M); (16) Oxidation (M)	FALSE	FALSE	FALSE	FALSE	FALSE	FALSE	TRUE	FALSE	302300	238800	111500	109000	7252	73390	775200	7413000
Car-i-1_IUIS_AAO32314.1	3	QQQQEEGIRGEEMEEMVQCASDLPK	(9) G-H1 (R); (13) Oxidation (M); (16) Oxidation (M)	FALSE	FALSE	FALSE	FALSE	FALSE	FALSE	TRUE	FALSE	684100	683300	1034000	1007000	4540	2466	44760	336700
Car-i-1_IUIS_AAO32314.1	4	QAVRQQQQEEGIRGEEMEEMVQCASDLPK	(13) G-H1 (R); (17) Oxidation (M); (20) Oxidation (M)	FALSE	FALSE	FALSE	FALSE	TRUE	FALSE	FALSE	FALSE	14000	19610	2292	1139	52410	2389	28020	1078
Car-i-1_IUIS_AAO32314.1	4	QQQQEEGIRGEEMEEMVQCASDLPKECGISSR	(25) Carboxymethyl (K)	TRUE	TRUE	TRUE	TRUE	FALSE	FALSE	FALSE	FALSE	770900	591400	981700	887100	249	3230	12700	10380
Car-i-1_IUIS_AAO32314.1	3	QQQQEEGIRGEEMEEMVQCASDLPKECGISSR	(25) Carboxymethyl (K)	FALSE	TRUE	TRUE	FALSE	FALSE	FALSE	FALSE	FALSE	149100	112600	98550	53440	27580	0	0	797.7
Car-i-1_IUIS_AAO32314.1	4	QQQQEEGIRGEEMEEMVQCASDLPKECGISSR	(25) Carboxyethyl (K)	FALSE	FALSE	TRUE	FALSE	FALSE	FALSE	FALSE	FALSE	12500	16560	284100	251500	471.4	258.9	3446	342.2
Car-i-1_IUIS_AAO32314.1	4	QQQQEEGIRGEEMEEMVQCASDLPKECGISSR	(16) Oxidation (M); (25) Carboxymethyl (K)	FALSE	FALSE	TRUE	TRUE	TRUE	TRUE	FALSE	TRUE	176900	137500	517400	343300	235000	166900	135700	88730
Car-i-1_IUIS_AAO32314.1	4	QQQQEEGIRGEEMEEMVQCASDLPKECGISSR	(16) Oxidation (M); (25) Carboxyethyl (K)	FALSE	FALSE	TRUE	TRUE	FALSE	FALSE	TRUE	TRUE	5218	229200	162900	126000	567000	995.9	190900	143600
Car-i-1_IUIS_AAO32314.1	4	QQQQEEGIRGEEMEEMVQCASDLPKECGISSR	(13) Oxidation (M); (25) Carboxyethyl (K)	FALSE	FALSE	FALSE	FALSE	TRUE	TRUE	FALSE	FALSE	1172	1383	2858	881.3	276500	236700	191200	5147
Car-i-1_IUIS_AAO32314.1	4	QQQQEEGIRGEEMEEMVQCASDLPKECGISSR	(13) Oxidation (M); (16) Oxidation (M); (25) Carboxymethyl (K)	FALSE	FALSE	FALSE	FALSE	TRUE	FALSE	TRUE	FALSE	7495	3210	78630	63430	234900	2371	294100	5966
Car-i-1_IUIS_AAO32314.1	4	QQQQEEGIRGEEMEEMVQCASDLPKECGISSR	(13) Oxidation (M); (16) Oxidation (M); (25) Carboxyethyl (K)	FALSE	FALSE	FALSE	FALSE	FALSE	TRUE	FALSE	FALSE	504.6	943.2	1262	602.3	3135	180100	350600	233.1
Car-i-1_IUIS_AAO32314.1	3	CQDYLRQQCR	(6) Delta:H(2)C(3)O(1) (R)	FALSE	FALSE	FALSE	FALSE	FALSE	FALSE	TRUE	FALSE	819.5	207.8	3566	70240	2961	4583	372500	2619
Car-i-1_IUIS_AAO32314.1	2	CQDYLRQQCR	(6) Delta:H(2)C(3)O(1) (R)	FALSE	FALSE	FALSE	FALSE	TRUE	TRUE	FALSE	TRUE	1639	3132	14080	2354	156500	141600	177.9	61480
Car-i-1_IUIS_AAO32314.1	3	CQDYLRQQCR	(10) Delta:H(2)C(3)O(1) (R)	FALSE	FALSE	FALSE	FALSE	TRUE	TRUE	TRUE	FALSE	447.1	4450	15840	2186	278100	148900	301300	2862
Car-i-1_IUIS_AAO32314.1	3	ECGISSRSCEIR	(7) Delta:H(2)C(3)O(1) (R)	FALSE	FALSE	FALSE	TRUE	TRUE	TRUE	TRUE	TRUE	490200	103.9	8539	53960	796300	1977000	1561000	1612000
Car-i-1_IUIS_AAO32314.1	2	ECGISSRSCEIR	(7) Delta:H(2)C(3)O(1) (R)	FALSE	FALSE	FALSE	TRUE	TRUE	TRUE	TRUE	TRUE	316400	46910	16330	36650	739200	494000	394400	405500
Car-i-1_IUIS_AAO32314.1	3	EQIQRQQYLNR	(5) Delta:H(2)C(3)O(1) (R)	FALSE	FALSE	FALSE	FALSE	TRUE	TRUE	TRUE	TRUE	24050	31070	74280	8374	1131000	3599000	4028000	3177000
Car-i-1_IUIS_AAO32314.1	2	EQIQRQQYLNR	(5) Delta:H(2)C(3)O(1) (R)	FALSE	FALSE	FALSE	FALSE	TRUE	TRUE	TRUE	TRUE	41760	888900	426800	137700	1247000	737200	817100	674800
Car-i-1_IUIS_AAO32314.1	3	QQYLNRCQDYLR	(6) Delta:H(2)C(3)O(1) (R)	FALSE	FALSE	FALSE	FALSE	FALSE	TRUE	TRUE	FALSE	3328	797.5	14480	17960	12550	1103000	853900	2770
Car-i-1_IUIS_AAO32314.1	2	QQYLNRCQDYLR	(6) Delta:H(2)C(3)O(1) (R)	FALSE	FALSE	FALSE	FALSE	FALSE	TRUE	TRUE	FALSE	32630	35920	113100	95270	71050	193200	164400	1477
Car-i-1_IUIS_AAO32314.1	4	QQQQEEGIRGEEMEEMVQCASDLPK	(9) Carbamyl (R)	FALSE	TRUE	TRUE	FALSE	TRUE	FALSE	FALSE	FALSE	13840000	12420000	3234000	2675000	129600	72470	112500	138100
Car-i-1_IUIS_AAO32314.1	3	QQQQEEGIRGEEMEEMVQCASDLPK	(9) Carbamyl (R)	TRUE	TRUE	TRUE	TRUE	TRUE	TRUE	TRUE	FALSE	5756000	5261000	660800	490900	119500	86600	7677	6823
Car-i-1_IUIS_AAO32314.1	3	QCCQQLSQMEEQCQCEGLRQAVR	(9) Oxidation (M); (19) Delta:H(2)C(3)O(1) (R)	FALSE	FALSE	FALSE	FALSE	TRUE	TRUE	FALSE	FALSE	14190000	62670	198400	111200	102200000	109500000	95570	512.9
Car-i-1_IUIS_AAO32314.1	3	QQQQEEGIRGEEMEEMVQCASDLPK	(9) Delta:H(2)C(3)O(1) (R)	FALSE	FALSE	TRUE	TRUE	TRUE	FALSE	FALSE	TRUE	302200	246100	472300	410100	522000	8242	3066	94330
Car-i-1_IUIS_AAO32314.1	4	QQQQEEGIRGEEMEEMVQCASDLPK	(9) Carbamyl (R); (13) Oxidation (M)	FALSE	FALSE	FALSE	FALSE	FALSE	FALSE	TRUE	FALSE	1084000	1103000	118400	115400	218.5	15590	150700	232300
Car-i-1_IUIS_AAO32314.1	4	QQQQEEGIRGEEMEEMVQCASDLPK	(9) Carbamyl (R); (16) Oxidation (M)	FALSE	TRUE	FALSE	FALSE	FALSE	FALSE	FALSE	FALSE	228200	314800	2218	363.4	788.5	99320	196700	19290
Car-i-1_IUIS_AAO32314.1	3	QQQQEEGIRGEEMEEMVQCASDLPK	(9) Carbamyl (R); (16) Oxidation (M)	TRUE	TRUE	FALSE	FALSE	TRUE	TRUE	FALSE	TRUE	6740000	4883000	503400	197100	51520	1699000	547500	200000
Car-i-1_IUIS_AAO32314.1	3	QQQQEEGIRGEEMEEMVQCASDLPK	(9) Carbamyl (R); (13) Oxidation (M)	FALSE	FALSE	FALSE	FALSE	FALSE	TRUE	FALSE	FALSE	3678	2596	1481	636	1305	266700	33970	170.6
Car-i-1_IUIS_AAO32314.1	3	QQQQEEGIRGEEMEEMVQCASDLPK	(9) Delta:H(2)C(3)O(1) (R); (16) Oxidation (M)	FALSE	FALSE	FALSE	FALSE	TRUE	TRUE	TRUE	TRUE	231200	269100	3261	163.7	681900	722200	140600	416000
Car-i-1_IUIS_AAO32314.1	3	QQQQEEGIRGEEMEEMVQCASDLPK	(9) Delta:H(2)C(3)O(1) (R); (13) Oxidation (M); (16) Oxidation (M)	FALSE	FALSE	FALSE	FALSE	TRUE	TRUE	TRUE	TRUE	2027000	2184000	327100	811800	882300	942100	1070000	939400
Car-i-1_IUIS_AAO32314.1	4	QAVRQQQQEEGIRGEEMEEMVQCASDLPK	(4) Delta:H(2)C(3)O(1) (R)	FALSE	FALSE	FALSE	TRUE	FALSE	FALSE	TRUE	FALSE	74400	45340	476000	383100	33290	0	112900	42920
Car-i-1_IUIS_AAO32314.1	4	QAVRQQQQEEGIRGEEMEEMVQCASDLPK	(13) Delta:H(2)C(3)O(1) (R)	FALSE	FALSE	FALSE	FALSE	TRUE	TRUE	FALSE	FALSE	9359	3463	561.6	268.4	500300	440700	3481	37930
Car-i-1_IUIS_AAO32314.1	4	QAVRQQQQEEGIRGEEMEEMVQCASDLPK	(13) Delta:H(2)C(3)O(1) (R); (20) Oxidation (M)	FALSE	FALSE	FALSE	FALSE	TRUE	TRUE	FALSE	TRUE	6251000	29410	16370	11170	840500	661900	1026000	26880
Car-i-1_IUIS_AAO32314.1	4	QAVRQQQQEEGIRGEEMEEMVQCASDLPK	(13) Delta:H(2)C(3)O(1) (R); (17) Oxidation (M)	FALSE	FALSE	FALSE	FALSE	FALSE	TRUE	FALSE	FALSE	2759	4318	16150	21340	193200	677500	329.8	5414
Car-i-1_IUIS_AAO32314.1	4	QAVRQQQQEEGIRGEEMEEMVQCASDLPK	(4) Delta:H(2)C(3)O(1) (R); (20) Oxidation (M)	FALSE	FALSE	FALSE	FALSE	FALSE	FALSE	TRUE	TRUE	224700	198200	446300	395400	990500	5375	1800000	330400
Car-i-1_IUIS_AAO32314.1	4	QAVRQQQQEEGIRGEEMEEMVQCASDLPK	(4) Delta:H(2)C(3)O(1) (R); (17) Oxidation (M); (20) Oxidation (M)	FALSE	FALSE	FALSE	FALSE	TRUE	TRUE	TRUE	FALSE	14110	0	7639	3402	202800	240300	125600	743.2
Car-i-1_IUIS_AAO32314.1	4	QAVRQQQQEEGIRGEEMEEMVQCASDLPK	(13) Delta:H(2)C(3)O(1) (R); (17) Oxidation (M); (20) Oxidation (M)	FALSE	FALSE	FALSE	FALSE	TRUE	TRUE	TRUE	TRUE	6686	320.3	7566	144900	1135000	1336000	1707000	1098000
Car-i-1_IUIS_AAO32314.1	3	QAVRQQQQEEGIRGEEMEEMVQCASDLPK	(4) Carbamyl (R); (13) Carbamyl (R); (17) Oxidation (M); (20) Oxidation (M)	FALSE	FALSE	FALSE	FALSE	FALSE	TRUE	FALSE	FALSE	115.5	378.1	0	0	40.78	14410	2482	485.6
Car-i-1_IUIS_AAO32314.1	3	QQQQEEGIRGEEMEEMVQCASDLPKECGISSR	(13) Oxidation (M); (16) Oxidation (M); (25) Carbamyl (K)	FALSE	FALSE	FALSE	FALSE	FALSE	FALSE	FALSE	TRUE	1787	1132	934.8	707.1	179	8446	4274	372200
Car-i-1_IUIS_AAO32314.1	3	QQQQEEGIRGEEMEEMVQCASDLPKECGISSR	(25) Delta:H(2)C(3)O(1) (K); (32) Delta:H(2)C(3)O(1) (R)	FALSE	TRUE	TRUE	TRUE	FALSE	FALSE	FALSE	FALSE	71400	9631	1778000	1528000	94.09	29080	245.6	18090
Car-i-1_IUIS_AAO32314.1	3	QQQQEEGIRGEEMEEMVQCASDLPKECGISSR	(13) Oxidation (M); (25) Delta:H(2)C(3)O(1) (K); (32) Delta:H(2)C(3)O(1) (R)	FALSE	FALSE	FALSE	TRUE	FALSE	TRUE	FALSE	FALSE	705	1271	493700	686400	5803	252000	38320	1278
Car-i-1_IUIS_AAO32314.1	4	QQQQEEGIRGEEMEEMVQCASDLPKECGISSR	(16) Oxidation (M); (25) Delta:H(2)C(3)O(1) (K); (32) Delta:H(2)C(3)O(1) (R)	FALSE	FALSE	FALSE	FALSE	FALSE	TRUE	FALSE	FALSE	852.2	899.7	306.5	0	117.1	122900	32550	23750
Car-i-1_IUIS_AAO32314.1	3	QQQQEEGIRGEEMEEMVQCASDLPKECGISSR	(16) Oxidation (M); (25) Delta:H(2)C(3)O(1) (K); (32) Delta:H(2)C(3)O(1) (R)	FALSE	FALSE	TRUE	FALSE	FALSE	FALSE	FALSE	FALSE	705	673.5	495100	686700	5635	7215	38320	1278
Car-i-1_IUIS_AAO32314.1	4	QQQQEEGIRGEEMEEMVQCASDLPKECGISSR	(13) Oxidation (M); (16) Oxidation (M); (25) Delta:H(2)C(3)O(1) (K); (32) Delta:H(2)C(3)O(1) (R)	FALSE	FALSE	FALSE	FALSE	TRUE	TRUE	FALSE	FALSE	0	1530	2280	5753	168000	156000	179200	12920
Car-i-1_IUIS_AAO32314.1	3	QQQQEEGIRGEEMEEMVQCASDLPKECGISSR	(13) Oxidation (M); (16) Oxidation (M); (25) Delta:H(2)C(3)O(1) (K); (32) Delta:H(2)C(3)O(1) (R)	FALSE	FALSE	FALSE	FALSE	TRUE	TRUE	FALSE	FALSE	5255	3829	511.8	9631	1636000	1532000	5438	705.6
Car-i-1_IUIS_AAO32314.1	4	QQQQEEGIRGEEMEEMVQCASDLPKECGISSR	(9) Delta:H(2)C(3)O(1) (R); (13) Oxidation (M); (25) Delta:H(2)C(3)O(1) (K); (32) Delta:H(2)C(3)O(1) (R)	FALSE	FALSE	FALSE	FALSE	TRUE	FALSE	FALSE	FALSE	14120	3004	14390	4365	3192000	12510	56690	902.5
Car-i-1_IUIS_AAO32314.1	4	QQQQEEGIRGEEMEEMVQCASDLPKECGISSR	(9) Delta:H(2)C(3)O(1) (R); (13) Oxidation (M); (16) Oxidation (M); (25) Delta:H(2)C(3)O(1) (K); (32) Delta:H(2)C(3)O(1) (R)	FALSE	FALSE	FALSE	FALSE	TRUE	FALSE	TRUE	FALSE	6281000	5468000	8677000	8139000	3562000	4140000	2101000	0
Car-i-2_IUIS_ABV49590.1	2	SSGGPISLK		TRUE	TRUE	TRUE	TRUE	TRUE	TRUE	TRUE	TRUE	76700000	62720000	108800000	119100000	18650000	45280000	37560000	31580000
Car-i-2_IUIS_ABV49590.1	1	SSGGPISLK		FALSE	FALSE	FALSE	FALSE	FALSE	FALSE	TRUE	FALSE	1787	3119	3083	1645	512.5	162100	11230000	10710000
Car-i-2_IUIS_ABV49590.1	2	EEIVDPR		TRUE	TRUE	TRUE	TRUE	TRUE	TRUE	TRUE	TRUE	15640000	12880000	20800000	18840000	28850000	33440000	56930000	54980000
Car-i-2_IUIS_ABV49590.1	2	LVGFGINGK		TRUE	TRUE	TRUE	TRUE	TRUE	TRUE	TRUE	TRUE	90040000	82820000	116400000	106800000	22100000	24170000	17390000	16880000
Car-i-2_IUIS_ABV49590.1	2	LEEEQRK		TRUE	TRUE	TRUE	TRUE	TRUE	TRUE	TRUE	TRUE	525600	385300	2093000	1568000	2953000	1904000	2842000	1990000
Car-i-2_IUIS_ABV49590.1	2	ASQEKLR	(5) HydroxymethylOP (K)	FALSE	FALSE	FALSE	FALSE	FALSE	FALSE	TRUE	FALSE	2944	0	31190	35630	736700	215.9	38110	1636000
Car-i-2_IUIS_ABV49590.1	2	QQPQCER		TRUE	TRUE	FALSE	TRUE	FALSE	TRUE	FALSE	FALSE	35110	22610	79980	74320	31430	51190	49670	12290
Car-i-2_IUIS_ABV49590.1	2	HESGEGEVK		FALSE	FALSE	TRUE	TRUE	TRUE	TRUE	TRUE	FALSE	18990	7661	286200	282500	53570	18100	78560	1966
Car-i-2_IUIS_ABV49590.1	2	RCEEQLR		TRUE	TRUE	TRUE	TRUE	TRUE	TRUE	TRUE	TRUE	8150000	5137000	9755000	5513000	8002000	7498000	4903000	4763000
Car-i-2_IUIS_ABV49590.1	1	RCEEQLR		FALSE	FALSE	FALSE	FALSE	FALSE	FALSE	FALSE	TRUE	0	0	0	0	0	0	0	1290000
Car-i-2_IUIS_ABV49590.1	2	FEEEQRR		TRUE	TRUE	TRUE	TRUE	TRUE	TRUE	TRUE	TRUE	486100	334200	421800	317700	687700	1182000	633500	575800
Car-i-2_IUIS_ABV49590.1	2	ELSFNMPR		TRUE	TRUE	TRUE	TRUE	TRUE	TRUE	TRUE	TRUE	121900000	61680000	106500000	75550000	10900000	14750000	4240000	4627000
Car-i-2_IUIS_ABV49590.1	2	RSSGGPISLK		FALSE	FALSE	FALSE	FALSE	TRUE	FALSE	FALSE	FALSE	0	0	1160	104.5	72730	0	11400	0
Car-i-2_IUIS_ABV49590.1	2	ELSFNMPR	(6) Oxidation (M)	TRUE	TRUE	TRUE	TRUE	TRUE	TRUE	TRUE	TRUE	31080000	32810000	56850000	47240000	21310000	28540000	26040000	16500000
Car-i-2_IUIS_ABV49590.1	2	QCQEHCR		FALSE	FALSE	FALSE	FALSE	FALSE	FALSE	FALSE	TRUE	115.4	12.85	337.8	42.73	360.4	29.92	35.11	8765
Car-i-2_IUIS_ABV49590.1	2	GQEQQLCR		TRUE	TRUE	TRUE	TRUE	TRUE	TRUE	TRUE	TRUE	3239000	2400000	4376000	2955000	4522000	4596000	3419000	2906000
Car-i-2_IUIS_ABV49590.1	2	DAESVIVVTR		TRUE	TRUE	TRUE	TRUE	TRUE	TRUE	TRUE	TRUE	142800000	181800000	181700000	209200000	25000000	28840000	25350000	25230000
Car-i-2_IUIS_ABV49590.1	1	DAESVIVVTR		TRUE	TRUE	TRUE	TRUE	TRUE	FALSE	FALSE	FALSE	117200000	149500000	145800000	157500000	15020000	0	0	0
Car-i-2_IUIS_ABV49590.1	2	QFQEQQER		TRUE	TRUE	TRUE	TRUE	TRUE	TRUE	TRUE	TRUE	7418000	4585000	8511000	5569000	9233000	8296000	5326000	4417000
Car-i-2_IUIS_ABV49590.1	1	QFQEQQER		FALSE	TRUE	FALSE	FALSE	FALSE	FALSE	FALSE	FALSE	10890000	6627000	12600000	7975000	14760000	13360000	9400000	52920
Car-i-2_IUIS_ABV49590.1	2	FFDQQEQR		TRUE	TRUE	TRUE	TRUE	TRUE	TRUE	TRUE	TRUE	140300000	124000000	246800000	225300000	58670000	122600000	109800000	108400000
Car-i-2_IUIS_ABV49590.1	1	FFDQQEQR		FALSE	TRUE	TRUE	TRUE	FALSE	FALSE	FALSE	FALSE	3869	55830000	104600000	65840000	17100000	17410000	0	0
Car-i-2_IUIS_ABV49590.1	2	KQYEQCR	(1) HydroxymethylOP (K)	FALSE	FALSE	FALSE	FALSE	TRUE	TRUE	TRUE	TRUE	83520	1832000	1310000	2599000	23030000	1362000	31240000	28850000
Car-i-2_IUIS_ABV49590.1	2	CEEQLRER		FALSE	FALSE	FALSE	TRUE	TRUE	TRUE	TRUE	FALSE	2155000	1151000	3309000	1357000	1917000	1521000	1191000	61770
Car-i-2_IUIS_ABV49590.1	2	EWGPDQASPR		TRUE	TRUE	TRUE	TRUE	TRUE	TRUE	TRUE	TRUE	5505000	5789000	8822000	8209000	3162000	3060000	14660000	6826000
Car-i-2_IUIS_ABV49590.1	1	EWGPDQASPR		TRUE	TRUE	FALSE	TRUE	FALSE	FALSE	FALSE	FALSE	1394000	1185000	2013000	1931000	0	743900	36130	0
Car-i-2_IUIS_ABV49590.1	3	EREEIVDPR		TRUE	TRUE	TRUE	TRUE	TRUE	TRUE	TRUE	TRUE	44820000	44350000	49930000	45170000	52580000	64670000	43480000	66580000
Car-i-2_IUIS_ABV49590.1	2	EREEIVDPR		TRUE	TRUE	TRUE	TRUE	TRUE	TRUE	TRUE	TRUE	309600000	294200000	300100000	279000000	340000000	371200000	307700000	373600000
Car-i-2_IUIS_ABV49590.1	1	EREEIVDPR		FALSE	FALSE	FALSE	FALSE	TRUE	TRUE	FALSE	FALSE	6718000	6508000	7085000	0	7957000	7020000	0	0
Car-i-2_IUIS_ABV49590.1	2	QYKEQQGR	(3) HydroxymethylOP (K)	FALSE	FALSE	FALSE	TRUE	TRUE	TRUE	TRUE	TRUE	601000	696300	85190	424200	15410000	16570000	956500	18310000
Car-i-2_IUIS_ABV49590.1	2	ATLTFVSQER		TRUE	TRUE	TRUE	TRUE	TRUE	TRUE	TRUE	TRUE	208400000	211800000	342100000	320400000	89280000	112300000	86900000	83600000
Car-i-2_IUIS_ABV49590.1	1	ATLTFVSQER		TRUE	TRUE	TRUE	TRUE	TRUE	FALSE	TRUE	TRUE	78290000	80370000	100500000	91250000	16590000	184900	13510000	13780000
Car-i-2_IUIS_ABV49590.1	3	FTERTELLR		FALSE	FALSE	TRUE	TRUE	FALSE	TRUE	TRUE	TRUE	274.6	91.65	43340	57800	296	47610	73810	95290
Car-i-2_IUIS_ABV49590.1	2	FTERTELLR		FALSE	FALSE	TRUE	TRUE	FALSE	FALSE	FALSE	FALSE	3644	4827	59120	47070	43.06	405.1	496.6	870.5
Car-i-2_IUIS_ABV49590.1	3	RGQEQQLCR		TRUE	TRUE	TRUE	TRUE	TRUE	TRUE	TRUE	FALSE	46530	21600	49520	26890	57460	46960	0	3339
Car-i-2_IUIS_ABV49590.1	2	RGQEQQLCR		FALSE	FALSE	TRUE	TRUE	TRUE	TRUE	TRUE	TRUE	2387000	1784000	3158000	1559000	3240000	2550000	1480000	1358000
Car-i-2_IUIS_ABV49590.1	2	EEIEEIFER		TRUE	TRUE	TRUE	TRUE	TRUE	TRUE	TRUE	TRUE	303300000	281600000	333800000	313100000	105200000	97960000	73860000	71560000
Car-i-2_IUIS_ABV49590.1	1	EEIEEIFER		TRUE	TRUE	FALSE	FALSE	TRUE	FALSE	FALSE	FALSE	47740000	45480000	40920000	38630000	9753000	16900	16300	0
Car-i-2_IUIS_ABV49590.1	3	QDPQQQYHR		TRUE	TRUE	TRUE	TRUE	TRUE	TRUE	TRUE	TRUE	314800	248100	526500	301200	194300	209800	168700	188100
Car-i-2_IUIS_ABV49590.1	2	QDPQQQYHR		TRUE	TRUE	TRUE	TRUE	TRUE	TRUE	TRUE	FALSE	1295000	974600	2375000	1246000	1148000	684300	945900	5657
Car-i-2_IUIS_ABV49590.1	3	SRHESGEGEVK		FALSE	TRUE	TRUE	TRUE	FALSE	TRUE	TRUE	TRUE	2186000	1655000	3024000	1331000	362900	118500	156600	102400
Car-i-2_IUIS_ABV49590.1	2	SRHESGEGEVK		TRUE	TRUE	TRUE	TRUE	FALSE	TRUE	TRUE	TRUE	7952000	4956000	10380000	3740000	1083000	312200	446800	303900
Car-i-2_IUIS_ABV49590.1	3	SSGGPISLKSQR		TRUE	TRUE	FALSE	TRUE	TRUE	TRUE	TRUE	TRUE	56870	67770	322700	277900	151600	181800	196900	200500
Car-i-2_IUIS_ABV49590.1	2	SSGGPISLKSQR		FALSE	FALSE	FALSE	TRUE	FALSE	FALSE	FALSE	FALSE	2753	2618	2845	314600	12.26	3.215	2.745	0
Car-i-2_IUIS_ABV49590.1	3	GAMMVPHYNSK		TRUE	TRUE	TRUE	TRUE	FALSE	FALSE	FALSE	FALSE	86630	68060	60270	45840	15740	2904	7992	0
Car-i-2_IUIS_ABV49590.1	2	GAMMVPHYNSK		FALSE	TRUE	FALSE	TRUE	FALSE	FALSE	FALSE	FALSE	4769	175600	935.6	104400	493800	8303	1462000	436.1
Car-i-2_IUIS_ABV49590.1	3	EEIVDPREPR		TRUE	TRUE	TRUE	TRUE	TRUE	TRUE	TRUE	TRUE	6001000	5611000	9426000	9584000	6398000	20730000	27550000	24140000
Car-i-2_IUIS_ABV49590.1	2	EEIVDPREPR		TRUE	TRUE	TRUE	TRUE	TRUE	TRUE	TRUE	TRUE	8598000	4784000	10050000	11330000	7659000	6232000	8531000	7861000
Car-i-2_IUIS_ABV49590.1	3	GAMMVPHYNSK	(4) Oxidation (M)	TRUE	TRUE	TRUE	TRUE	TRUE	TRUE	FALSE	TRUE	1912000	1891000	2034000	1775000	91430	182900	49750	10530
Car-i-2_IUIS_ABV49590.1	2	GAMMVPHYNSK	(4) Oxidation (M)	TRUE	TRUE	TRUE	TRUE	FALSE	FALSE	FALSE	FALSE	1256000	1160000	1534000	1154000	201200	218300	73210	56150
Car-i-2_IUIS_ABV49590.1	3	GAMMVPHYNSK	(3) Oxidation (M)	TRUE	FALSE	TRUE	TRUE	FALSE	FALSE	FALSE	FALSE	1925000	292.8	2011000	1592000	91920	69670	94	1910
Car-i-2_IUIS_ABV49590.1	2	GAMMVPHYNSK	(3) Oxidation (M)	TRUE	TRUE	TRUE	TRUE	FALSE	FALSE	FALSE	FALSE	2096000	2050000	1825000	2254000	87580	134900	73460	75140
Car-i-2_IUIS_ABV49590.1	2	CQTQEQSPER		TRUE	TRUE	TRUE	TRUE	TRUE	TRUE	TRUE	TRUE	6575000	2842000	7464000	2784000	5988000	3369000	3691000	2515000
Car-i-2_IUIS_ABV49590.1	3	GAMMVPHYNSK	(3) Oxidation (M); (4) Oxidation (M)	TRUE	TRUE	TRUE	TRUE	FALSE	TRUE	FALSE	FALSE	717200	709500	829600	770500	0	0	3803	0
Car-i-2_IUIS_ABV49590.1	2	GAMMVPHYNSK	(3) Oxidation (M); (4) Oxidation (M)	TRUE	TRUE	TRUE	TRUE	TRUE	TRUE	TRUE	TRUE	275200	142700	464300	331700	114500	56670	39890	0
Car-i-2_IUIS_ABV49590.1	2	ETCEKQDPR	(5) HydroxymethylOP (K)	FALSE	FALSE	FALSE	FALSE	TRUE	TRUE	TRUE	TRUE	89830000	82810000	79740000	27310000	29010000	43180000	37550000	36290000
Car-i-2_IUIS_ABV49590.1	3	RCEEQLRER		TRUE	TRUE	TRUE	TRUE	FALSE	FALSE	FALSE	FALSE	69000	54430	62930	21100	17750	14690	0	426.8
Car-i-2_IUIS_ABV49590.1	2	RCEEQLRER		TRUE	TRUE	TRUE	FALSE	FALSE	FALSE	FALSE	FALSE	145900	0	113100	0	63980	0	0	136.1
Car-i-2_IUIS_ABV49590.1	2	WEFQQCQER		TRUE	TRUE	TRUE	TRUE	TRUE	TRUE	TRUE	TRUE	149500000	176400000	274300000	245000000	162200000	264900000	241700000	225600000
Car-i-2_IUIS_ABV49590.1	1	WEFQQCQER		TRUE	TRUE	TRUE	TRUE	TRUE	TRUE	TRUE	TRUE	20870000	20270000	21330000	21080000	21130000	21310000	17970000	16970000
Car-i-2_IUIS_ABV49590.1	3	EAKELSFNMPR		FALSE	FALSE	TRUE	TRUE	TRUE	TRUE	TRUE	TRUE	10590	6640	36190	32270	30650	28920	23600	16410
Car-i-2_IUIS_ABV49590.1	3	SSGGPISLKSQR	(9) HydroxymethylOP (K)	FALSE	FALSE	FALSE	FALSE	TRUE	TRUE	FALSE	FALSE	271.2	1427	31120	3200	11650	32350	447.2	0
Car-i-2_IUIS_ABV49590.1	2	SSGGPISLKSQR	(9) HydroxymethylOP (K)	FALSE	FALSE	TRUE	TRUE	TRUE	TRUE	TRUE	TRUE	53890	1591000	2014000	1977000	3800000	3619000	2206000	2043000
Car-i-2_IUIS_ABV49590.1	3	EAKELSFNMPR	(9) Oxidation (M)	FALSE	FALSE	FALSE	FALSE	TRUE	TRUE	TRUE	TRUE	215900	524.7	652300	263500	59270	21020	239300	203400
Car-i-2_IUIS_ABV49590.1	2	EAKELSFNMPR	(9) Oxidation (M)	FALSE	FALSE	FALSE	FALSE	TRUE	TRUE	FALSE	TRUE	84270	71450	295900	503500	48800	67370	530.1	25500
Car-i-2_IUIS_ABV49590.1	3	ATVVVYVVEGTGR		FALSE	FALSE	FALSE	TRUE	FALSE	FALSE	FALSE	FALSE	262600	175500	115900	1691	38.06	108.8	2074	256.4
Car-i-2_IUIS_ABV49590.1	2	ATVVVYVVEGTGR		TRUE	TRUE	TRUE	TRUE	TRUE	TRUE	TRUE	TRUE	148100000	113700000	179500000	172300000	3549000	4159000	3451000	2882000
Car-i-2_IUIS_ABV49590.1	1	ATVVVYVVEGTGR		TRUE	TRUE	FALSE	FALSE	FALSE	FALSE	FALSE	FALSE	16850000	9682000	17470000	16390000	0	0	0	0
Car-i-2_IUIS_ABV49590.1	2	EEIEEIFER	(9) Hex (KR)	FALSE	FALSE	FALSE	FALSE	FALSE	TRUE	TRUE	TRUE	146500	6331	59280	13190	256.8	384200	60200	260000
Car-i-2_IUIS_ABV49590.1	2	GRATLTFVSQER		TRUE	TRUE	TRUE	TRUE	TRUE	TRUE	FALSE	FALSE	103700	91750	153800	169300	35690	28470	15720	224
Car-i-2_IUIS_ABV49590.1	3	EEIVDPREPRK		TRUE	FALSE	TRUE	FALSE	TRUE	TRUE	TRUE	TRUE	6137000	5917000	9087000	3662	1487000	1500000	30400	1379000
Car-i-2_IUIS_ABV49590.1	2	EEIVDPREPRK		FALSE	TRUE	FALSE	FALSE	FALSE	FALSE	TRUE	FALSE	1674000	1449000	1866000	33.71	216000	158500	41630	1021
Car-i-2_IUIS_ABV49590.1	3	RSSGGPISLKSQR		FALSE	FALSE	TRUE	TRUE	FALSE	FALSE	FALSE	FALSE	36070	7752	32220	19240	6197	4031	808.5	32740
Car-i-2_IUIS_ABV49590.1	3	CEERLEEEQR		TRUE	TRUE	TRUE	TRUE	TRUE	TRUE	TRUE	TRUE	540200	361800	653800	435900	775100	711300	432900	502700
Car-i-2_IUIS_ABV49590.1	2	CEERLEEEQR		TRUE	TRUE	TRUE	TRUE	TRUE	TRUE	TRUE	TRUE	2772000	2073000	3171000	2205000	3909000	4186000	2507000	2681000
Car-i-2_IUIS_ABV49590.1	3	QFQEQQERER		TRUE	FALSE	FALSE	TRUE	TRUE	FALSE	FALSE	TRUE	249300	129500	585300	190400	206900	113300	86220	92250
Car-i-2_IUIS_ABV49590.1	2	QFQEQQERER		TRUE	TRUE	TRUE	TRUE	TRUE	TRUE	TRUE	TRUE	1296000	743200	2825000	1064000	855500	754100	507900	340300
Car-i-2_IUIS_ABV49590.1	3	SSGGPISLKSQR	(9) Hex (KR)	FALSE	FALSE	TRUE	FALSE	TRUE	TRUE	TRUE	TRUE	21970	166300	649600	483800	44210	223900	407300	215300
Car-i-2_IUIS_ABV49590.1	2	SSGGPISLKSQR	(9) Hex (KR)	FALSE	FALSE	FALSE	TRUE	TRUE	FALSE	TRUE	FALSE	46	69830	206400	673800	52500	2286	66350	412.6
Car-i-2_IUIS_ABV49590.1	3	LLQPVNNPGQFR		FALSE	TRUE	TRUE	TRUE	FALSE	FALSE	FALSE	FALSE	3152	14720	5625	4143	93.73	131.4	462.6	184.4
Car-i-2_IUIS_ABV49590.1	2	LLQPVNNPGQFR		TRUE	TRUE	TRUE	TRUE	TRUE	TRUE	TRUE	TRUE	360100000	330500000	391000000	368900000	39460000	39360000	34510000	32430000
Car-i-2_IUIS_ABV49590.1	2	QVESYFVPMER		TRUE	TRUE	TRUE	TRUE	TRUE	TRUE	TRUE	TRUE	275400000	247200000	394100000	351900000	9152000	9299000	4294000	3281000
Car-i-2_IUIS_ABV49590.1	1	QVESYFVPMER		TRUE	FALSE	FALSE	TRUE	FALSE	FALSE	FALSE	FALSE	18440000	17420000	20530000	17860000	97.48	0	0	0
Car-i-2_IUIS_ABV49590.1	2	QVESYFVPMER	(9) Oxidation (M)	TRUE	TRUE	TRUE	TRUE	TRUE	TRUE	TRUE	TRUE	138600000	131200000	204600000	190000000	114200000	114500000	112400000	104700000
Car-i-2_IUIS_ABV49590.1	1	QVESYFVPMER	(9) Oxidation (M)	FALSE	FALSE	TRUE	FALSE	FALSE	FALSE	FALSE	FALSE	9291000	9303000	14420000	12950000	0	0	0	0
Car-i-2_IUIS_ABV49590.1	3	RGAMMVPHYNSK	(5) Oxidation (M)	FALSE	TRUE	TRUE	TRUE	FALSE	FALSE	FALSE	FALSE	25000	27900	106700	110800	64430	26930	26750	1438
Car-i-2_IUIS_ABV49590.1	3	CEERFEEEQR		TRUE	TRUE	TRUE	TRUE	TRUE	TRUE	TRUE	TRUE	3324000	3041000	3265000	2506000	4175000	3653000	2313000	3178000
Car-i-2_IUIS_ABV49590.1	2	CEERFEEEQR		TRUE	TRUE	TRUE	TRUE	TRUE	TRUE	TRUE	TRUE	14900000	11360000	16180000	11740000	19050000	17620000	9422000	14030000
Car-i-2_IUIS_ABV49590.1	1	CEERFEEEQR		TRUE	TRUE	TRUE	TRUE	TRUE	TRUE	TRUE	TRUE	1039000	760100	959300	714100	927800	1024000	612400	849600
Car-i-2_IUIS_ABV49590.1	3	LVGFGINGKNNQR		TRUE	FALSE	TRUE	TRUE	TRUE	TRUE	TRUE	TRUE	27260	66120	104800	102200	82480	86100	105400	70320
Car-i-2_IUIS_ABV49590.1	2	LVGFGINGKNNQR		TRUE	TRUE	TRUE	TRUE	TRUE	TRUE	TRUE	TRUE	34760	117600	232100	205000	62960	67900	75990	84420
Car-i-2_IUIS_ABV49590.1	3	RCQTQEQSPER		TRUE	TRUE	TRUE	TRUE	TRUE	FALSE	TRUE	TRUE	224600	103900	305900	0	316100	81360	158000	78350
Car-i-2_IUIS_ABV49590.1	2	RCQTQEQSPER		TRUE	TRUE	TRUE	TRUE	TRUE	TRUE	TRUE	TRUE	2647000	1328000	2723000	825400	2470000	992000	1372000	792500
Car-i-2_IUIS_ABV49590.1	3	EREREEIVDPR		TRUE	TRUE	TRUE	TRUE	TRUE	TRUE	TRUE	TRUE	89620000	89870000	94260000	92690000	103300000	99700000	3418000	90110000
Car-i-2_IUIS_ABV49590.1	2	EREREEIVDPR		TRUE	TRUE	FALSE	FALSE	TRUE	TRUE	TRUE	TRUE	19120000	18890000	17380000	16580000	19300000	17980000	5523000	17830000
Car-i-2_IUIS_ABV49590.1	2	YEQCQQQCER		TRUE	TRUE	TRUE	TRUE	TRUE	TRUE	TRUE	TRUE	9553000	6851000	14690000	7138000	10800000	8392000	7301000	6116000
Car-i-2_IUIS_ABV49590.1	1	YEQCQQQCER		TRUE	FALSE	TRUE	FALSE	FALSE	FALSE	FALSE	FALSE	2798000	1797000	4398000	1814000	3402000	2883000	2289000	10740
Car-i-2_IUIS_ABV49590.1	3	EAKELSFNMPR	(3) HydroxymethylOP (K)	FALSE	FALSE	FALSE	FALSE	TRUE	TRUE	FALSE	FALSE	35180	32910	37230	34280	5355	12000	26180	4821
Car-i-2_IUIS_ABV49590.1	2	EAKELSFNMPR	(3) HydroxymethylOP (K)	FALSE	FALSE	TRUE	TRUE	TRUE	TRUE	TRUE	TRUE	10860000	6630	779700	669500	1245000	1000000	459200	346400
Car-i-2_IUIS_ABV49590.1	2	ESFNLEYGDVIR		TRUE	TRUE	TRUE	TRUE	TRUE	TRUE	TRUE	TRUE	464500000	459800000	652600000	607900000	62980000	72480000	49010000	44340000
Car-i-2_IUIS_ABV49590.1	1	ESFNLEYGDVIR		TRUE	TRUE	TRUE	TRUE	FALSE	FALSE	FALSE	FALSE	18940000	17240000	19520000	17010000	0	0	0	0
Car-i-2_IUIS_ABV49590.1	3	EAKELSFNMPR	(3) HydroxymethylOP (K); (9) Oxidation (M)	FALSE	FALSE	FALSE	FALSE	TRUE	TRUE	FALSE	FALSE	24580	1276	319.7	131.1	12440	5451	0	8425
Car-i-2_IUIS_ABV49590.1	2	EAKELSFNMPR	(3) HydroxymethylOP (K); (9) Oxidation (M)	FALSE	FALSE	TRUE	TRUE	TRUE	TRUE	TRUE	TRUE	1947000	1216000	52490000	1002000	2894000	2734000	2695000	2290000
Car-i-2_IUIS_ABV49590.1	2	DRQDPQQQYHR		TRUE	TRUE	TRUE	TRUE	TRUE	FALSE	FALSE	TRUE	91520	0	241800	91220	60950	51000	35750	0
Car-i-2_IUIS_ABV49590.1	2	WEFQQCQER	(9) Hex (KR)	FALSE	FALSE	FALSE	FALSE	TRUE	TRUE	FALSE	FALSE	45970	1487	2033	34990	89290	834400	3358	54700
Car-i-2_IUIS_ABV49590.1	3	EAKELSFNMPR	(3) Hex (KR)	TRUE	TRUE	TRUE	TRUE	TRUE	TRUE	TRUE	TRUE	200500	176400	902000	856500	136300	133900	243600	33520
Car-i-2_IUIS_ABV49590.1	2	EAKELSFNMPR	(3) Hex (KR)	FALSE	TRUE	FALSE	FALSE	TRUE	TRUE	FALSE	FALSE	85860	83330	311800	336000	49730	38810	162.2	6032
Car-i-2_IUIS_ABV49590.1	3	EAKELSFNMPR	(3) Hex (KR); (9) Oxidation (M)	FALSE	FALSE	TRUE	TRUE	TRUE	TRUE	TRUE	TRUE	25970	1154	161800	158100	129400	402300	479300	182600
Car-i-2_IUIS_ABV49590.1	2	EAKELSFNMPR	(3) Hex (KR); (9) Oxidation (M)	FALSE	FALSE	TRUE	FALSE	TRUE	TRUE	TRUE	FALSE	50880	0	84150	67510	103000	91290	21650	1158
Car-i-2_IUIS_ABV49590.1	3	CEERLEEEQRK		TRUE	TRUE	TRUE	TRUE	TRUE	TRUE	TRUE	TRUE	3547000	2176000	6230000	2772000	4958000	3577000	3076000	2704000
Car-i-2_IUIS_ABV49590.1	2	CEERLEEEQRK		TRUE	TRUE	TRUE	TRUE	TRUE	TRUE	TRUE	TRUE	5958000	3364000	12090000	4473000	7837000	6482000	5100000	4228000
Car-i-2_IUIS_ABV49590.1	1	CEERLEEEQRK		FALSE	FALSE	TRUE	FALSE	FALSE	FALSE	FALSE	FALSE	221300	0	777800	239200	254700	125300	136600	0
Car-i-2_IUIS_ABV49590.1	4	HNPYYFHSQGLR		TRUE	TRUE	TRUE	TRUE	TRUE	TRUE	TRUE	TRUE	1884000	2000000	2286000	2303000	258400	2437000	1866000	1750000
Car-i-2_IUIS_ABV49590.1	3	HNPYYFHSQGLR		TRUE	TRUE	TRUE	TRUE	TRUE	TRUE	TRUE	TRUE	63690000	64420000	95250000	73680000	15160000	45810000	34580000	34570000
Car-i-2_IUIS_ABV49590.1	2	HNPYYFHSQGLR		TRUE	TRUE	TRUE	TRUE	TRUE	TRUE	TRUE	TRUE	40930000	36900000	45640000	40170000	7317000	2571000	1824000	1889000
Car-i-2_IUIS_ABV49590.1	4	EREEIVDPREPR		TRUE	TRUE	TRUE	TRUE	TRUE	TRUE	TRUE	TRUE	1921000	2193000	3246000	3594000	2552000	3932000	7366000	5658000
Car-i-2_IUIS_ABV49590.1	3	EREEIVDPREPR		TRUE	TRUE	TRUE	TRUE	TRUE	TRUE	TRUE	TRUE	139800000	149200000	184700000	188000000	145300000	180200000	282100000	211800000
Car-i-2_IUIS_ABV49590.1	2	EREEIVDPREPR		TRUE	TRUE	TRUE	TRUE	TRUE	TRUE	TRUE	TRUE	29170000	29030000	25850000	23800000	15490000	10880000	8099000	8352000
Car-i-2_IUIS_ABV49590.1	3	LVGFGINGKNNQR	(9) HydroxymethylOP (K)	FALSE	FALSE	FALSE	FALSE	TRUE	FALSE	FALSE	FALSE	28100	22000	14090	5594	17290	2577	1483	18090000
Car-i-2_IUIS_ABV49590.1	2	LVGFGINGKNNQR	(9) HydroxymethylOP (K)	FALSE	FALSE	TRUE	TRUE	TRUE	TRUE	TRUE	TRUE	280400	255200	2011000	2005000	3927000	4204000	2848000	2735000
Car-i-2_IUIS_ABV49590.1	2	QYEQCRETCEK		TRUE	TRUE	TRUE	TRUE	TRUE	FALSE	TRUE	TRUE	322900	190100	1168000	516600	0	0	61270	30730
Car-i-2_IUIS_ABV49590.1	3	HESGEGEVKYLER		FALSE	TRUE	TRUE	TRUE	TRUE	TRUE	TRUE	FALSE	26.03	1167	151700	166200	200900	434100	614200	1126
Car-i-2_IUIS_ABV49590.1	2	HESGEGEVKYLER		FALSE	FALSE	FALSE	FALSE	TRUE	FALSE	TRUE	FALSE	13230	78690	18780	175000	68930	0	4420	32150
Car-i-2_IUIS_ABV49590.1	2	FEEEQRRQEER		FALSE	TRUE	TRUE	TRUE	FALSE	TRUE	TRUE	TRUE	337900	243800	707700	259900	448900	505200	275300	255300
Car-i-2_IUIS_ABV49590.1	2	RCEQQRQQEER		TRUE	FALSE	FALSE	FALSE	FALSE	FALSE	FALSE	FALSE	0	58050	139800	78500	1937	27830	29140	590.8
Car-i-2_IUIS_ABV49590.1	2	QVESYFVPMER	(9) Oxidation (M); (11) Hex (KR)	FALSE	FALSE	FALSE	FALSE	FALSE	FALSE	FALSE	TRUE	854.5	2124	1836	620.3	124.8	704.6	517.9	43770
Car-i-2_IUIS_ABV49590.1	3	CEERFEEEQRR		FALSE	FALSE	FALSE	FALSE	FALSE	FALSE	FALSE	TRUE	0	15	0	0	0	0	0	1424000
Car-i-2_IUIS_ABV49590.1	2	CEERFEEEQRR		FALSE	TRUE	FALSE	TRUE	FALSE	FALSE	FALSE	FALSE	1625000	1278000	2239000	1216000	1818000	2080000	1432000	1686000
Car-i-2_IUIS_ABV49590.1	3	LVGFGINGKNNQR	(9) Hex (KR)	FALSE	FALSE	FALSE	FALSE	TRUE	FALSE	FALSE	TRUE	47070	396.8	148.1	695.1	268100	53890	953.5	335600
Car-i-2_IUIS_ABV49590.1	2	LVGFGINGKNNQR	(9) Hex (KR)	FALSE	FALSE	TRUE	TRUE	TRUE	FALSE	FALSE	FALSE	144.2	3181	249900	259000	58960	23780	1009	3863
Car-i-2_IUIS_ABV49590.1	3	LEEEQRKQEER	(7) HydroxymethylOP (K)	FALSE	FALSE	FALSE	FALSE	FALSE	FALSE	FALSE	TRUE	1818	24610	43180	449.2	283.6	6175	460.6	2072000
Car-i-2_IUIS_ABV49590.1	2	LEEEQRKQEER	(7) HydroxymethylOP (K)	FALSE	FALSE	FALSE	FALSE	TRUE	FALSE	TRUE	TRUE	4034	11770	2594	531400	1497000	5263	414800	656200
Car-i-2_IUIS_ABV49590.1	3	EQYRQCEEHCR		FALSE	FALSE	TRUE	FALSE	FALSE	FALSE	FALSE	FALSE	0	805.3	72480	21090	0	4302	0	841
Car-i-2_IUIS_ABV49590.1	3	RESFNLEYGDVIR		TRUE	TRUE	TRUE	TRUE	TRUE	TRUE	TRUE	TRUE	75350000	79110000	123700000	117100000	8071000	8052000	7786000	276400
Car-i-2_IUIS_ABV49590.1	2	RESFNLEYGDVIR		TRUE	TRUE	TRUE	TRUE	TRUE	TRUE	TRUE	FALSE	29460000	30970000	47080000	43160000	4538000	4143000	3255000	22520
Car-i-2_IUIS_ABV49590.1	2	CEERLEEEQRK	(11) HydroxymethylOP (K)	FALSE	FALSE	FALSE	FALSE	FALSE	FALSE	TRUE	FALSE	790.2	4899	526.4	1269	1890	113.6	360.3	1001
Car-i-2_IUIS_ABV49590.1	3	VFSNDILVAALNTPR		TRUE	TRUE	TRUE	TRUE	TRUE	TRUE	TRUE	FALSE	2822000	2350000	4583000	4659000	425700	350900	210700	19660
Car-i-2_IUIS_ABV49590.1	2	VFSNDILVAALNTPR		TRUE	TRUE	TRUE	TRUE	TRUE	TRUE	TRUE	TRUE	1252000000	1122000000	1460000000	1343000000	89700000	85690000	50700000	38000000
Car-i-2_IUIS_ABV49590.1	3	HESGEGEVKYLER	(9) HydroxymethylOP (K)	FALSE	FALSE	FALSE	FALSE	TRUE	TRUE	TRUE	TRUE	4400	3888	7045	3455	115300	103100	122600	97040
Car-i-2_IUIS_ABV49590.1	2	HESGEGEVKYLER	(9) HydroxymethylOP (K)	FALSE	FALSE	TRUE	FALSE	TRUE	TRUE	TRUE	TRUE	761900	14300	356700	348700	1046000	1134000	852800	764700
Car-i-2_IUIS_ABV49590.1	2	EQEEEESSTGQFQK		TRUE	TRUE	TRUE	TRUE	TRUE	TRUE	FALSE	FALSE	10780000	7544000	126300000	68300000	3074000	2733000	831200	1632000
Car-i-2_IUIS_ABV49590.1	3	HESGEGEVKYLER	(9) Hex (KR)	FALSE	FALSE	TRUE	TRUE	TRUE	TRUE	TRUE	TRUE	135700	88.56	1690000	23580	35460	947000	362400	79490
Car-i-2_IUIS_ABV49590.1	2	HESGEGEVKYLER	(9) Hex (KR)	FALSE	FALSE	TRUE	FALSE	FALSE	FALSE	FALSE	FALSE	213.1	264.3	553900	424.8	362.4	5108	300.5	0
Car-i-2_IUIS_ABV49590.1	3	EYYAAGAQSTESYLR		FALSE	FALSE	TRUE	FALSE	FALSE	FALSE	FALSE	FALSE	4172	233700	458800	248100	499.7	4321	780.4	111100
Car-i-2_IUIS_ABV49590.1	2	EYYAAGAQSTESYLR		TRUE	TRUE	TRUE	TRUE	TRUE	TRUE	TRUE	TRUE	527100000	501400000	774400000	705400000	170600000	168700000	146600000	150800000
Car-i-2_IUIS_ABV49590.1	3	EQQGREWGPDQASPR		TRUE	TRUE	TRUE	TRUE	TRUE	FALSE	FALSE	FALSE	69560	54980	287800	669800	101300	6026	19680	1294000
Car-i-2_IUIS_ABV49590.1	2	EQQGREWGPDQASPR		FALSE	TRUE	TRUE	FALSE	FALSE	FALSE	FALSE	FALSE	277100	609800	225300	7725	530500	632500	568000	10530
Car-i-2_IUIS_ABV49590.1	3	NFLAGQNNIINQLER		FALSE	TRUE	TRUE	TRUE	FALSE	FALSE	FALSE	FALSE	58750	73630	59600	37030	91.16	6693	221	173400
Car-i-2_IUIS_ABV49590.1	2	NFLAGQNNIINQLER		TRUE	TRUE	TRUE	TRUE	TRUE	TRUE	TRUE	TRUE	1390000000	1281000000	1663000000	1551000000	118800000	102900000	60460000	42080000
Car-i-2_IUIS_ABV49590.1	4	ALSQHAMSAGQRPWGR		FALSE	FALSE	TRUE	FALSE	FALSE	FALSE	TRUE	FALSE	744.1	442.7	45950	4227	3426	3903	20490	11610
Car-i-2_IUIS_ABV49590.1	3	ALSQHAMSAGQRPWGR		TRUE	FALSE	TRUE	TRUE	FALSE	FALSE	FALSE	FALSE	50200	8018	81200	70200	3421	367.5	944	11180
Car-i-2_IUIS_ABV49590.1	3	FFDQQEQREGVIIR		FALSE	FALSE	TRUE	TRUE	TRUE	FALSE	TRUE	FALSE	65030	51320	387500	320200	32970	52940	56630	547.1
Car-i-2_IUIS_ABV49590.1	2	FFDQQEQREGVIIR		FALSE	FALSE	TRUE	FALSE	FALSE	FALSE	FALSE	FALSE	11730	3570	135900	70690	562	117.7	365	23440
Car-i-2_IUIS_ABV49590.1	2	KQYEQCRETCEK	(1) HydroxymethylOP (K)	FALSE	FALSE	FALSE	FALSE	TRUE	FALSE	FALSE	FALSE	310.4	2036	228	72050	26080	23380	237.7	0
Car-i-2_IUIS_ABV49590.1	4	ALSQHAMSAGQRPWGR	(7) Oxidation (M)	TRUE	TRUE	FALSE	TRUE	FALSE	FALSE	FALSE	FALSE	490900	468000	500800	731500	354400	375700	290900	4973
Car-i-2_IUIS_ABV49590.1	3	ALSQHAMSAGQRPWGR	(7) Oxidation (M)	TRUE	FALSE	TRUE	TRUE	FALSE	FALSE	FALSE	FALSE	645900	7643	531200	575400	25370	203300	421800	3942
Car-i-2_IUIS_ABV49590.1	2	ALSQHAMSAGQRPWGR	(7) Oxidation (M)	FALSE	TRUE	FALSE	FALSE	FALSE	FALSE	FALSE	FALSE	0	136200	0	0	13620	1492	0	0
Car-i-2_IUIS_ABV49590.1	4	SRHESGEGEVKYLER		FALSE	FALSE	TRUE	TRUE	FALSE	TRUE	TRUE	TRUE	14430	27500	351000	366900	257400	406400	797000	561800
Car-i-2_IUIS_ABV49590.1	3	SRHESGEGEVKYLER		FALSE	FALSE	FALSE	TRUE	TRUE	TRUE	TRUE	TRUE	9435	15780	281000	806800	162200	179300	93730	175800
Car-i-2_IUIS_ABV49590.1	2	SRHESGEGEVKYLER		FALSE	FALSE	TRUE	FALSE	FALSE	FALSE	FALSE	FALSE	439.9	1122	0	0	0	0	0	509.7
Car-i-2_IUIS_ABV49590.1	3	QLQEMDVLVNYAEIK		TRUE	FALSE	TRUE	FALSE	FALSE	FALSE	FALSE	FALSE	19960	27810	29830	13230	372.1	838.1	13060	3218
Car-i-2_IUIS_ABV49590.1	2	QLQEMDVLVNYAEIK		TRUE	TRUE	TRUE	TRUE	TRUE	TRUE	TRUE	TRUE	256000000	222700000	217500000	196600000	2695000	2167000	460400	220700
Car-i-2_IUIS_ABV49590.1	2	QLQEMDVLVNYAEIK	(5) Oxidation (M)	TRUE	TRUE	TRUE	TRUE	TRUE	TRUE	TRUE	TRUE	172100000	148500000	180100000	169100000	22450000	20380000	16270000	15270000
Car-i-2_IUIS_ABV49590.1	2	REQEEEESSTGQFQK		FALSE	FALSE	FALSE	FALSE	FALSE	FALSE	FALSE	TRUE	0	0	0	0	0	0	166500	170400
Car-i-2_IUIS_ABV49590.1	3	VPAGATEYVINQDSNER		TRUE	FALSE	TRUE	FALSE	FALSE	FALSE	FALSE	FALSE	4381000	4360000	5014000	4528000	727.8	531.4	7108	31380
Car-i-2_IUIS_ABV49590.1	2	VPAGATEYVINQDSNER		TRUE	TRUE	TRUE	TRUE	TRUE	TRUE	TRUE	TRUE	207700000	202600000	316100000	294600000	112000000	116500000	102000000	99520000
Car-i-2_IUIS_ABV49590.1	4	SRHESGEGEVKYLER	(11) HydroxymethylOP (K)	FALSE	FALSE	FALSE	FALSE	FALSE	TRUE	FALSE	TRUE	34340	0	280300	5732	16710	110000	67940	196900
Car-i-2_IUIS_ABV49590.1	3	SRHESGEGEVKYLER	(11) HydroxymethylOP (K)	FALSE	FALSE	FALSE	TRUE	TRUE	TRUE	TRUE	TRUE	1036000	813200	1106000	1036000	1101000	2099000	1539000	1258000
Car-i-2_IUIS_ABV49590.1	2	SRHESGEGEVKYLER	(11) HydroxymethylOP (K)	FALSE	FALSE	TRUE	TRUE	TRUE	TRUE	FALSE	TRUE	1826	32850	154500	186700	470200	264000	184200	129000
Car-i-2_IUIS_ABV49590.1	4	SRHESGEGEVKYLER	(11) Hex (KR)	FALSE	FALSE	TRUE	TRUE	FALSE	FALSE	TRUE	FALSE	435600	27220	5370000	5299000	628200	433100	1053000	147500
Car-i-2_IUIS_ABV49590.1	3	SRHESGEGEVKYLER	(11) Hex (KR)	FALSE	FALSE	TRUE	TRUE	FALSE	FALSE	FALSE	FALSE	303800	888	3521000	3285000	357100	292400	73.88	0
Car-i-2_IUIS_ABV49590.1	3	QLQEMDVLVNYAEIKR		TRUE	TRUE	TRUE	TRUE	TRUE	TRUE	FALSE	TRUE	12820000	9055000	9698000	8851000	240700	202000	16480	45620
Car-i-2_IUIS_ABV49590.1	2	QLQEMDVLVNYAEIKR		TRUE	TRUE	FALSE	TRUE	TRUE	TRUE	FALSE	FALSE	1222000	950700	880900	794000	70070	0	944.1	14950
Car-i-2_IUIS_ABV49590.1	3	VVILEANPNTFVLPYHK		TRUE	TRUE	TRUE	TRUE	TRUE	TRUE	TRUE	TRUE	615300000	543200000	525000000	506800000	21720000	17800000	10260000	7212000
Car-i-2_IUIS_ABV49590.1	2	VVILEANPNTFVLPYHK		TRUE	TRUE	TRUE	TRUE	TRUE	TRUE	TRUE	TRUE	122800000	109600000	106100000	97780000	2017000	1729000	996700	681000
Car-i-2_IUIS_ABV49590.1	3	QLQEMDVLVNYAEIKR	(5) Oxidation (M)	TRUE	TRUE	TRUE	TRUE	TRUE	TRUE	TRUE	TRUE	2296000	2089000	3041000	2830000	683500	791300	471800	421800
Car-i-2_IUIS_ABV49590.1	2	QLQEMDVLVNYAEIKR	(5) Oxidation (M)	TRUE	FALSE	TRUE	FALSE	TRUE	FALSE	FALSE	FALSE	70000	51100	61620	258700	38220	71960	175500	173500
Car-i-2_IUIS_ABV49590.1	3	LEMVKLLQPVNNPGQFR		FALSE	FALSE	TRUE	TRUE	FALSE	TRUE	FALSE	FALSE	101200	49440	826400	776100	30650	39960	37.54	952.8
Car-i-2_IUIS_ABV49590.1	2	LEMVKLLQPVNNPGQFR		FALSE	FALSE	FALSE	TRUE	TRUE	FALSE	FALSE	FALSE	13210	14750	14330	87.13	678.5	32.67	128.4	98.94
Car-i-2_IUIS_ABV49590.1	3	LEMVKLLQPVNNPGQFR	(3) Oxidation (M)	FALSE	FALSE	TRUE	TRUE	TRUE	TRUE	TRUE	TRUE	261800	209000	443800	357700	60270	67240	74960	69780
Car-i-2_IUIS_ABV49590.1	2	LEMVKLLQPVNNPGQFR	(3) Oxidation (M)	FALSE	FALSE	TRUE	FALSE	FALSE	FALSE	FALSE	FALSE	12070	7923	212.5	12590	305.6	434	266.8	37.05
Car-i-2_IUIS_ABV49590.1	2	DPEQRYEQCQQQCER		FALSE	FALSE	TRUE	TRUE	TRUE	TRUE	FALSE	TRUE	94000	0	343900	207100	159600	170500	74700	141800
Car-i-2_IUIS_ABV49590.1	3	LEMVKLLQPVNNPGQFR	(5) Propionamide (K)	FALSE	FALSE	FALSE	FALSE	TRUE	TRUE	FALSE	FALSE	8296	3284	1346	11150	9575	7443	339.3	420100
Car-i-2_IUIS_ABV49590.1	2	QLQEMDVLVNYAEIKR	(15) HydroxymethylOP (K)	FALSE	FALSE	FALSE	TRUE	FALSE	FALSE	FALSE	FALSE	259.3	22.73	33320	19010	48320	0	34650	311.4
Car-i-2_IUIS_ABV49590.1	3	LEMVKLLQPVNNPGQFR	(3) Oxidation (M); (5) Propionamide (K)	FALSE	FALSE	FALSE	FALSE	TRUE	TRUE	TRUE	TRUE	22170	0	12570	8769	41650	39850	45210	21990
Car-i-2_IUIS_ABV49590.1	2	LEMVKLLQPVNNPGQFR	(3) Oxidation (M); (5) Propionamide (K)	FALSE	FALSE	FALSE	FALSE	FALSE	FALSE	FALSE	TRUE	31.16	59.78	581.9	71.28	6.696	61	15.44	8379
Car-i-2_IUIS_ABV49590.1	3	NFLAGQNNIINQLEREAK		TRUE	TRUE	TRUE	TRUE	FALSE	FALSE	FALSE	FALSE	1134000	975800	1804000	1653000	275.1	5218	230.8	767.1
Car-i-2_IUIS_ABV49590.1	2	NFLAGQNNIINQLEREAK		FALSE	TRUE	FALSE	FALSE	FALSE	FALSE	FALSE	FALSE	70750	60830	654800	564700	0	153.6	59.44	1040
Car-i-2_IUIS_ABV49590.1	2	QLQEMDVLVNYAEIKR	(5) Oxidation (M); (15) HydroxymethylOP (K)	FALSE	FALSE	FALSE	FALSE	TRUE	FALSE	FALSE	FALSE	0	1312	320	473.1	18170	1724	141.1	30.68
Car-i-2_IUIS_ABV49590.1	3	FEMACPHDVSSQSYEYK		TRUE	TRUE	TRUE	TRUE	TRUE	TRUE	TRUE	TRUE	35310000	32080000	57600000	58440000	6505000	7630000	2946000	2218000
Car-i-2_IUIS_ABV49590.1	2	FEMACPHDVSSQSYEYK		TRUE	TRUE	TRUE	TRUE	TRUE	TRUE	FALSE	TRUE	34560000	29800000	33240000	32460000	2296000	2096000	635800	532800
Car-i-2_IUIS_ABV49590.1	3	EQEEEESSTGQFQKVTAR		TRUE	TRUE	TRUE	TRUE	FALSE	TRUE	FALSE	TRUE	1199000	1121000	62580	78650	86230	70970	346600	113300
Car-i-2_IUIS_ABV49590.1	2	EQEEEESSTGQFQKVTAR		FALSE	FALSE	TRUE	FALSE	TRUE	TRUE	FALSE	TRUE	598500	29480	103300	369800	61410	50220	4318	67520
Car-i-2_IUIS_ABV49590.1	3	LEMVKLLQPVNNPGQFR	(5) HydroxymethylOP (K)	FALSE	FALSE	TRUE	TRUE	TRUE	FALSE	FALSE	FALSE	92650	0	377500	633700	19730	57560	1069	2448
Car-i-2_IUIS_ABV49590.1	2	LEMVKLLQPVNNPGQFR	(5) HydroxymethylOP (K)	FALSE	FALSE	TRUE	TRUE	TRUE	TRUE	FALSE	FALSE	95960	6511	4308000	3690000	21710	13020	457.5	1411
Car-i-2_IUIS_ABV49590.1	3	FEMACPHDVSSQSYEYK	(3) Oxidation (M)	TRUE	TRUE	TRUE	TRUE	TRUE	TRUE	TRUE	TRUE	37340000	41040000	68870000	58480000	17530000	32510000	20040000	19940000
Car-i-2_IUIS_ABV49590.1	2	FEMACPHDVSSQSYEYK	(3) Oxidation (M)	TRUE	TRUE	TRUE	TRUE	TRUE	TRUE	TRUE	TRUE	21640000	23070000	23560000	21760000	9007000	7000000	5490000	176100
Car-i-2_IUIS_ABV49590.1	3	LEMVKLLQPVNNPGQFR	(3) Oxidation (M); (5) HydroxymethylOP (K)	FALSE	FALSE	TRUE	FALSE	FALSE	FALSE	TRUE	TRUE	30720	0	70170	165300	12430	606700	102400	25200
Car-i-2_IUIS_ABV49590.1	2	LEMVKLLQPVNNPGQFR	(3) Oxidation (M); (5) HydroxymethylOP (K)	FALSE	FALSE	TRUE	TRUE	TRUE	TRUE	TRUE	TRUE	1674000	4217	3958000	3626000	774400	636500	245300	168900
Car-i-2_IUIS_ABV49590.1	3	QLQEMDVLVNYAEIKR	(16) Hex (KR)	FALSE	FALSE	TRUE	TRUE	FALSE	FALSE	FALSE	FALSE	683400	473900	3819000	3263000	88730	4381	888	2476
Car-i-2_IUIS_ABV49590.1	2	QLQEMDVLVNYAEIKR	(16) Hex (KR)	FALSE	FALSE	TRUE	TRUE	FALSE	FALSE	FALSE	FALSE	6317	6108	248900	204700	328.3	38.02	8419	163
Car-i-2_IUIS_ABV49590.1	3	QLQEMDVLVNYAEIKR	(5) Oxidation (M); (16) Hex (KR)	FALSE	FALSE	TRUE	TRUE	TRUE	TRUE	TRUE	TRUE	179600	170700	992500	968000	19920	56500	595700	77750
Car-i-2_IUIS_ABV49590.1	3	LEMVKLLQPVNNPGQFR	(5) Hex (KR)	TRUE	TRUE	TRUE	TRUE	TRUE	TRUE	FALSE	FALSE	262000	170400	1694000	1535000	41700	34010	1591	25310
Car-i-2_IUIS_ABV49590.1	4	WEFQQCQERCQHEER		FALSE	FALSE	FALSE	FALSE	FALSE	FALSE	FALSE	TRUE	24.47	217.3	429.2	1863	2035	1180	3312	547800
Car-i-2_IUIS_ABV49590.1	3	WEFQQCQERCQHEER		FALSE	FALSE	FALSE	FALSE	FALSE	FALSE	FALSE	TRUE	131.9	1489	22450	428900	22570	253.8	555	96570
Car-i-2_IUIS_ABV49590.1	3	LEMVKLLQPVNNPGQFR	(3) Oxidation (M); (5) Hex (KR)	FALSE	FALSE	TRUE	TRUE	FALSE	TRUE	FALSE	FALSE	527400	470700	913000	883200	567.6	41300	5558	5294
Car-i-2_IUIS_ABV49590.1	2	LEMVKLLQPVNNPGQFR	(3) Oxidation (M); (5) Hex (KR)	FALSE	FALSE	FALSE	TRUE	TRUE	TRUE	TRUE	TRUE	8724	26630	671000	675100	27860	5619	50690	37970
Car-i-2_IUIS_ABV49590.1	3	ELSFNMPREEIEEIFER		TRUE	TRUE	TRUE	TRUE	FALSE	FALSE	FALSE	FALSE	140600000	125500000	192700000	179900000	5275	370700	279300	256000
Car-i-2_IUIS_ABV49590.1	2	ELSFNMPREEIEEIFER		TRUE	TRUE	TRUE	TRUE	FALSE	FALSE	FALSE	FALSE	16280000	13980000	23880000	21040000	959.3	715.1	230.1	400.4
Car-i-2_IUIS_ABV49590.1	3	ELSFNMPREEIEEIFER	(6) Oxidation (M)	TRUE	TRUE	TRUE	TRUE	TRUE	TRUE	FALSE	FALSE	148300000	135600000	322600000	289700000	309200	247500	20150	108000
Car-i-2_IUIS_ABV49590.1	2	ELSFNMPREEIEEIFER	(6) Oxidation (M)	TRUE	TRUE	TRUE	TRUE	FALSE	FALSE	FALSE	FALSE	12610000	11170000	26120000	23130000	5187	5022	9454	20340
Car-i-2_IUIS_ABV49590.1	2	EQEEEESSTGQFQKVTAR	(14) HydroxymethylOP (K)	FALSE	FALSE	FALSE	FALSE	TRUE	TRUE	TRUE	TRUE	1272000	914800	1357000	1264000	1332000	1825000	1379000	1276000
Car-i-2_IUIS_ABV49590.1	4	REQEEEESSTGQFQKVTAR		FALSE	FALSE	FALSE	FALSE	FALSE	FALSE	FALSE	TRUE	1711	122400	1325	10570	10460	228.8	275.7	32660
Car-i-2_IUIS_ABV49590.1	3	REQEEEESSTGQFQKVTAR		TRUE	FALSE	FALSE	FALSE	TRUE	TRUE	FALSE	TRUE	1338000	183800	808.8	360.1	166600	69150	158700	90990
Car-i-2_IUIS_ABV49590.1	3	EQEEEESSTGQFQKVTAR	(14) Hex (KR)	FALSE	FALSE	TRUE	FALSE	FALSE	TRUE	TRUE	FALSE	5696000	9011	89400	93390	24980	35130	53380	2292
Car-i-2_IUIS_ABV49590.1	2	EQEEEESSTGQFQKVTAR	(14) Hex (KR)	FALSE	FALSE	FALSE	TRUE	FALSE	FALSE	FALSE	FALSE	1457	918.6	1072	26480	732.7	97.24	380.4	0
Car-i-2_IUIS_ABV49590.1	3	NNQRNFLAGQNNIINQLER		FALSE	FALSE	FALSE	TRUE	TRUE	FALSE	FALSE	FALSE	3429	4530	45840	63690	11330	18.84	70680	274.5
Car-i-2_IUIS_ABV49590.1	4	VFSNDILVAALNTPRDRLER		FALSE	FALSE	FALSE	TRUE	FALSE	FALSE	FALSE	FALSE	59450	36410	169900	155100	79.19	723.7	0	825.2
Car-i-2_IUIS_ABV49590.1	3	SSYSNQFGQFFEACPEEHR		TRUE	TRUE	TRUE	TRUE	TRUE	TRUE	TRUE	TRUE	225700000	208100000	240600000	230400000	57100000	56920000	36380000	33780000
Car-i-2_IUIS_ABV49590.1	2	SSYSNQFGQFFEACPEEHR		TRUE	TRUE	TRUE	TRUE	TRUE	TRUE	TRUE	TRUE	63050000	56670000	66230000	62170000	5638000	4966000	1408000	2863000
Car-i-2_IUIS_ABV49590.1	2	REQEEEESSTGQFQKVTAR	(15) HydroxymethylOP (K)	FALSE	FALSE	FALSE	FALSE	TRUE	TRUE	FALSE	TRUE	1326	12170	45080	26570	70730	39400	43620	54630
Car-i-2_IUIS_ABV49590.1	3	FEMACPHDVSSQSYEYKGR	(17) HydroxymethylOP (K)	FALSE	FALSE	FALSE	FALSE	FALSE	TRUE	FALSE	FALSE	1039	893	2593	1802	5797	169700	691.4	9611
Car-i-2_IUIS_ABV49590.1	3	FEMACPHDVSSQSYEYKGR	(3) Oxidation (M); (17) HydroxymethylOP (K)	FALSE	FALSE	FALSE	FALSE	FALSE	TRUE	TRUE	TRUE	7265	2792	2054	1858	1065	396400	248200	196800
Car-i-2_IUIS_ABV49590.1	2	FEMACPHDVSSQSYEYKGR	(3) Oxidation (M); (17) HydroxymethylOP (K)	FALSE	FALSE	FALSE	FALSE	FALSE	TRUE	FALSE	FALSE	743.9	583.3	436000	292.5	458.2	20900	3542	146100
Car-i-2_IUIS_ABV49590.1	3	GDIFVIPAGHPIAITASQNENLR		TRUE	TRUE	TRUE	TRUE	TRUE	TRUE	TRUE	TRUE	1019000000	863200000	1164000000	1063000000	4875000	3703000	2477000	1266000
Car-i-2_IUIS_ABV49590.1	2	GDIFVIPAGHPIAITASQNENLR		TRUE	TRUE	TRUE	TRUE	FALSE	TRUE	TRUE	FALSE	142900000	119900000	171700000	147100000	131000	101100	57010	477.1
Car-i-2_IUIS_ABV49590.1	4	FEMACPHDVSSQSYEYKGR	(17) Hex (KR)	FALSE	FALSE	FALSE	TRUE	FALSE	FALSE	FALSE	FALSE	89240	126500	1104000	1251000	9376	95830	290300	369100
Car-i-2_IUIS_ABV49590.1	3	FEMACPHDVSSQSYEYKGR	(17) Hex (KR)	FALSE	FALSE	TRUE	TRUE	FALSE	FALSE	FALSE	FALSE	38070	29830	322200	289800	14870	4322	2022	2740
Car-i-2_IUIS_ABV49590.1	3	VPAGATEYVINQDSNERLEMVK		TRUE	TRUE	TRUE	TRUE	TRUE	TRUE	TRUE	TRUE	423100000	365100000	387200000	329300000	4214000	3649000	1755000	1370000
Car-i-2_IUIS_ABV49590.1	2	VPAGATEYVINQDSNERLEMVK		TRUE	TRUE	TRUE	TRUE	TRUE	TRUE	TRUE	TRUE	47610000	40090000	34210000	28270000	259400	192900	1040000	87260
Car-i-2_IUIS_ABV49590.1	3	VPAGATEYVINQDSNERLEMVK	(20) Oxidation (M)	TRUE	TRUE	TRUE	TRUE	TRUE	TRUE	TRUE	TRUE	233400000	124700000	217100000	251000000	26750000	33290000	21230000	25800000
Car-i-2_IUIS_ABV49590.1	2	VPAGATEYVINQDSNERLEMVK	(20) Oxidation (M)	TRUE	TRUE	TRUE	TRUE	TRUE	TRUE	TRUE	TRUE	24090000	24160000	18810000	20290000	1235000	1195000	842700	921600
Car-i-2_IUIS_ABV49590.1	3	EAKELSFNMPREEIEEIFER		TRUE	FALSE	TRUE	FALSE	FALSE	FALSE	FALSE	FALSE	216400	173700	198200	175700	158	133	0	59.91
Car-i-2_IUIS_ABV49590.1	4	EAKELSFNMPREEIEEIFER	(9) Oxidation (M)	FALSE	FALSE	FALSE	TRUE	FALSE	FALSE	FALSE	FALSE	8720	15160	83790	91370	2871	0	3914	647.7
Car-i-2_IUIS_ABV49590.1	3	EEIEEIFERQVESYFVPMER		FALSE	FALSE	FALSE	TRUE	FALSE	FALSE	FALSE	FALSE	231400	175600	2146000	1736000	44.59	23.98	12.49	34.5
Car-i-2_IUIS_ABV49590.1	3	EEIEEIFERQVESYFVPMER	(18) Oxidation (M)	TRUE	TRUE	TRUE	TRUE	TRUE	TRUE	FALSE	FALSE	464000	451400	8391000	7469000	192300	158000	108200	1274
Car-i-2_IUIS_ABV49590.1	2	EEIEEIFERQVESYFVPMER	(18) Oxidation (M)	FALSE	FALSE	TRUE	FALSE	FALSE	FALSE	FALSE	FALSE	190.6	1233	440900	337300	77	29.53	17.85	127.4
Car-i-2_IUIS_ABV49590.1	3	GDIFVIPAGHPIAITASQNENLR	(23) Hex (KR)	FALSE	FALSE	FALSE	TRUE	FALSE	FALSE	FALSE	FALSE	23910	4944	114100	137300	1231	3137	470.7	131
Car-i-2_IUIS_ABV49590.1	3	EAKELSFNMPREEIEEIFER	(3) HydroxymethylOP (K)	FALSE	FALSE	TRUE	FALSE	FALSE	FALSE	FALSE	FALSE	8796	12320	55430	58760	17.91	47.35	18.19	55.24
Car-i-2_IUIS_ABV49590.1	3	EAKELSFNMPREEIEEIFER	(3) HydroxymethylOP (K); (9) Oxidation (M)	FALSE	FALSE	FALSE	TRUE	FALSE	FALSE	FALSE	FALSE	1236	243.9	367700	316600	21.5	25.63	5.724	185.2
Car-i-2_IUIS_ABV49590.1	4	EAKELSFNMPREEIEEIFER	(3) Hex (KR)	FALSE	TRUE	TRUE	TRUE	FALSE	FALSE	FALSE	FALSE	1447000	1213000	6610000	5919000	0	704.2	274.8	0
Car-i-2_IUIS_ABV49590.1	3	EAKELSFNMPREEIEEIFER	(3) Hex (KR)	FALSE	FALSE	TRUE	FALSE	FALSE	FALSE	FALSE	FALSE	123700	98760	880200	833000	134.7	260.6	66.76	226.6
Car-i-2_IUIS_ABV49590.1	4	EAKELSFNMPREEIEEIFER	(3) Hex (KR); (9) Oxidation (M)	TRUE	TRUE	TRUE	TRUE	FALSE	FALSE	FALSE	FALSE	650000	652100	4928000	4285000	229.5	12810	1157	17550
Car-i-2_IUIS_ABV49590.1	4	GAMMVPHYNSKATVVVYVVEGTGR	(3) Oxidation (M); (4) Oxidation (M); (11) HydroxymethylOP (K)	FALSE	TRUE	FALSE	FALSE	FALSE	FALSE	FALSE	FALSE	43660	39100	19900	18440	2199	162.5	744.8	798.3
Car-i-2_IUIS_ABV49590.1	4	LARGDIFVIPAGHPIAITASQNENLR		TRUE	TRUE	TRUE	TRUE	FALSE	FALSE	FALSE	FALSE	659300	342300	885100	769800	334.7	91980	475.8	200.8
Car-i-2_IUIS_ABV49590.1	4	VVILEANPNTFVLPYHKDAESVIVVTR		TRUE	TRUE	TRUE	TRUE	FALSE	FALSE	FALSE	FALSE	1050000	930100	7094000	6249000	159.8	84.58	638.4	80710
Car-i-2_IUIS_ABV49590.1	3	VVILEANPNTFVLPYHKDAESVIVVTR		TRUE	FALSE	TRUE	TRUE	FALSE	FALSE	FALSE	FALSE	790700	611800	1598000	1445000	16.28	1161	56.4	87.44
Car-i-2_IUIS_ABV49590.1	3	LLQPVNNPGQFREYYAAGAQSTESYLR		TRUE	TRUE	TRUE	TRUE	FALSE	FALSE	FALSE	FALSE	284100	208700	431100	407900	136.4	195.1	308.6	832.4
Car-i-2_IUIS_ABV49590.1	4	VVILEANPNTFVLPYHKDAESVIVVTR	(17) Hex (KR)	FALSE	FALSE	TRUE	TRUE	FALSE	FALSE	FALSE	FALSE	125700	117800	27210000	24940000	163.8	51.67	328.2	1704
Car-i-2_IUIS_ABV49590.1	3	ESFNLEYGDVIRVPAGATEYVINQDSNER		TRUE	TRUE	TRUE	TRUE	FALSE	FALSE	FALSE	FALSE	30220000	27990000	67120000	59280000	1598	2201	1876	8253
Car-i-2_IUIS_ABV49590.1	4	GDIFVIPAGHPIAITASQNENLRLVGFGINGK		TRUE	TRUE	FALSE	FALSE	FALSE	FALSE	FALSE	FALSE	411700	325100	170000	182800	1203	27.93	33.94	39.91
Car-i-2_IUIS_ABV49590.1	4	ATVVVYVVEGTGRFEMACPHDVSSQSYEYK		TRUE	TRUE	TRUE	TRUE	FALSE	FALSE	FALSE	FALSE	16550000	12340000	13750000	12810000	47520	54240	43100	43390
Car-i-2_IUIS_ABV49590.1	3	ATVVVYVVEGTGRFEMACPHDVSSQSYEYK		TRUE	TRUE	TRUE	TRUE	FALSE	FALSE	FALSE	FALSE	3805000	2360000	3053000	2615000	1622	109.3	3649	152200
Car-i-2_IUIS_ABV49590.1	4	ATVVVYVVEGTGRFEMACPHDVSSQSYEYK	(16) Oxidation (M)	TRUE	TRUE	TRUE	TRUE	FALSE	FALSE	FALSE	FALSE	10270000	8805000	16450000	16380000	11610	14930	681.3	575.1
Car-i-2_IUIS_ABV49590.1	3	ATVVVYVVEGTGRFEMACPHDVSSQSYEYK	(16) Oxidation (M)	TRUE	FALSE	TRUE	TRUE	FALSE	FALSE	FALSE	FALSE	2318000	1948000	3688000	3767000	150.8	2309	0	256300
Car-i-2_IUIS_ABV49590.1	4	RESFNLEYGDVIRVPAGATEYVINQDSNER		TRUE	TRUE	TRUE	TRUE	FALSE	FALSE	FALSE	FALSE	5048000	4408000	11730000	10500000	6.419	364.6	417.5	262.3
Car-i-2_IUIS_ABV49590.1	4	ELSFNMPREEIEEIFERQVESYFVPMER	(6) Oxidation (M); (26) Oxidation (M)	FALSE	FALSE	FALSE	TRUE	FALSE	FALSE	FALSE	FALSE	1113	35790	309200	310600	50.04	44.1	64.13	23.64
Car-i-2_IUIS_ABV49590.1	4	VPAGATEYVINQDSNERLEMVKLLQPVNNPGQFR		FALSE	FALSE	TRUE	TRUE	FALSE	FALSE	FALSE	FALSE	698300	538800	5529000	4965000	147	1629	286.2	244.4
Car-i-2_IUIS_ABV49590.1	3	VPAGATEYVINQDSNERLEMVKLLQPVNNPGQFR		FALSE	FALSE	TRUE	FALSE	FALSE	FALSE	FALSE	FALSE	650600	611000	1018000	884700	0	51.81	54.68	89.08
Car-i-2_IUIS_ABV49590.1	4	VPAGATEYVINQDSNERLEMVKLLQPVNNPGQFR	(20) Oxidation (M)	TRUE	FALSE	TRUE	TRUE	FALSE	FALSE	FALSE	FALSE	480400	448000	5644000	5286000	5679	429.5	27740	1669
Car-i-2_IUIS_ABV49590.1	3	VPAGATEYVINQDSNERLEMVKLLQPVNNPGQFR	(20) Oxidation (M)	FALSE	FALSE	FALSE	TRUE	FALSE	FALSE	FALSE	FALSE	47250	47650	127400	180000	168.5	49.37	0	225.2
Car-i-2_IUIS_ABV49590.1	4	ESFNLEYGDVIRVPAGATEYVINQDSNERLEMVK		FALSE	FALSE	FALSE	TRUE	FALSE	FALSE	FALSE	FALSE	17140000	13570000	25540000	21230000	745.9	97.38	66.6	1991
Car-i-2_IUIS_ABV49590.1	4	VPAGATEYVINQDSNERLEMVKLLQPVNNPGQFR	(22) Propionamide (K)	FALSE	FALSE	TRUE	FALSE	FALSE	FALSE	FALSE	FALSE	138400	136700	4238000	3739000	75.05	108	58.16	3955
Car-i-2_IUIS_ABV49590.1	3	ESFNLEYGDVIRVPAGATEYVINQDSNERLEMVK	(32) Oxidation (M)	FALSE	FALSE	TRUE	FALSE	FALSE	FALSE	FALSE	FALSE	0	14450	245500	155000	33.22	33.79	32.37	176.3
Car-i-2_IUIS_ABV49590.1	3	VPAGATEYVINQDSNERLEMVKLLQPVNNPGQFR	(20) Oxidation (M); (22) Propionamide (K)	FALSE	FALSE	TRUE	FALSE	FALSE	FALSE	FALSE	FALSE	3291	14710	4354000	3655000	59.76	0	0	4156
Car-i-2_IUIS_ABV49590.1	4	VPAGATEYVINQDSNERLEMVKLLQPVNNPGQFR	(22) HydroxymethylOP (K)	FALSE	FALSE	TRUE	FALSE	FALSE	FALSE	FALSE	FALSE	0	978.4	371700	298800	67.04	388.9	129	2216
Car-i-2_IUIS_ABV49590.1	3	VPAGATEYVINQDSNERLEMVKLLQPVNNPGQFR	(22) HydroxymethylOP (K)	FALSE	FALSE	TRUE	TRUE	FALSE	FALSE	FALSE	FALSE	6265	894.6	4006000	3679000	175.1	29.52	130.1	57.61
Car-i-2_IUIS_ABV49590.1	4	VPAGATEYVINQDSNERLEMVKLLQPVNNPGQFR	(20) Oxidation (M); (22) HydroxymethylOP (K)	FALSE	FALSE	TRUE	FALSE	FALSE	FALSE	FALSE	FALSE	258.7	585.4	339900	325100	1773	98.04	4935	2322
Car-i-2_IUIS_ABV49590.1	3	VPAGATEYVINQDSNERLEMVKLLQPVNNPGQFR	(20) Oxidation (M); (22) HydroxymethylOP (K)	FALSE	FALSE	TRUE	TRUE	FALSE	FALSE	FALSE	FALSE	958.5	2577	4900000	4713000	677.2	846.3	1133	98.8
Car-i-2_IUIS_ABV49590.1	4	VPAGATEYVINQDSNERLEMVKLLQPVNNPGQFR	(22) Hex (KR)	TRUE	TRUE	TRUE	TRUE	FALSE	FALSE	FALSE	FALSE	892400	803300	5816000	4901000	319000	218600	1097	932
Car-i-2_IUIS_ABV49590.1	3	VPAGATEYVINQDSNERLEMVKLLQPVNNPGQFR	(22) Hex (KR)	FALSE	FALSE	TRUE	TRUE	FALSE	FALSE	FALSE	FALSE	9779	16450	677700	604200	38.21	65.39	47.98	333.3
Car-i-2_IUIS_ABV49590.1	4	VPAGATEYVINQDSNERLEMVKLLQPVNNPGQFR	(20) Oxidation (M); (22) Hex (KR)	FALSE	FALSE	TRUE	TRUE	FALSE	FALSE	FALSE	FALSE	132700	0	2409000	2241000	26900	7680	16720	645700
Car-i-2_IUIS_ABV49590.1	3	VPAGATEYVINQDSNERLEMVKLLQPVNNPGQFR	(20) Oxidation (M); (22) Hex (KR)	FALSE	FALSE	TRUE	FALSE	FALSE	FALSE	FALSE	FALSE	1954	227.3	2396000	2223000	60.59	595	193.3	0
Car-i-2_IUIS_ABV49590.1	4	SSYSNQFGQFFEACPEEHRQLQEMDVLVNYAEIK		TRUE	TRUE	TRUE	TRUE	FALSE	FALSE	FALSE	FALSE	191800000	157900000	173800000	161900000	46790	51080	2292	6596
Car-i-2_IUIS_ABV49590.1	3	SSYSNQFGQFFEACPEEHRQLQEMDVLVNYAEIK		FALSE	TRUE	TRUE	TRUE	FALSE	FALSE	FALSE	FALSE	9129000	7361000	9632000	8024000	64.01	64.55	57.12	326
Car-i-2_IUIS_ABV49590.1	4	SSYSNQFGQFFEACPEEHRQLQEMDVLVNYAEIK	(24) Oxidation (M)	TRUE	TRUE	TRUE	TRUE	FALSE	FALSE	FALSE	FALSE	136900000	128900000	215400000	194100000	308700	170900	23400	27190
Car-i-2_IUIS_ABV49590.1	3	SSYSNQFGQFFEACPEEHRQLQEMDVLVNYAEIK	(24) Oxidation (M)	TRUE	TRUE	TRUE	TRUE	FALSE	FALSE	FALSE	FALSE	7444000	6392000	12310000	10460000	235.4	74.54	845.9	255.2
Car-i-2_IUIS_ABV49590.1	5	SSYSNQFGQFFEACPEEHRQLQEMDVLVNYAEIKR		TRUE	TRUE	TRUE	TRUE	FALSE	FALSE	FALSE	FALSE	22010000	18830000	18870000	16340000	21.29	20.92	41.18	275.6
Car-i-2_IUIS_ABV49590.1	4	SSYSNQFGQFFEACPEEHRQLQEMDVLVNYAEIKR		FALSE	TRUE	FALSE	FALSE	FALSE	FALSE	FALSE	FALSE	1694000	1454000	1504000	1262000	19.45	328000	177600	26.12
Car-i-2_IUIS_ABV49590.1	5	SSYSNQFGQFFEACPEEHRQLQEMDVLVNYAEIKR	(24) Oxidation (M)	TRUE	TRUE	TRUE	TRUE	FALSE	FALSE	FALSE	FALSE	11800000	10950000	14270000	13400000	93.98	1058	13500	0
Car-i-2_IUIS_ABV49590.1	2	LVGFGINGK	(9) Carboxymethyl (K)	TRUE	FALSE	TRUE	TRUE	FALSE	FALSE	TRUE	FALSE	18160	14970	29780	20850	206900	52230	116.6	150.4
Car-i-2_IUIS_ABV49590.1	2	KQYEQCR	(1) Carboxyethyl (K)	FALSE	FALSE	FALSE	FALSE	TRUE	TRUE	TRUE	FALSE	51890	238200	120800	158000	130600	86010	295700	91760
Car-i-2_IUIS_ABV49590.1	2	ETCEKQDPR	(5) Carboxyethyl (K)	FALSE	FALSE	FALSE	FALSE	FALSE	FALSE	TRUE	FALSE	429.6	494.1	13850	0	65130	93450	322.7	181
Car-i-2_IUIS_ABV49590.1	3	SSGGPISLKSQR	(9) Carboxymethyl (K)	FALSE	FALSE	FALSE	FALSE	TRUE	TRUE	TRUE	TRUE	9035	8417	56970	55500	39600	109000	39390	102600
Car-i-2_IUIS_ABV49590.1	2	SSGGPISLKSQR	(9) Carboxymethyl (K)	FALSE	FALSE	TRUE	FALSE	FALSE	FALSE	TRUE	FALSE	875.8	59.14	49180	40440	36780	41750	27770	3068
Car-i-2_IUIS_ABV49590.1	3	SRHESGEGEVK	(11) Carboxyethyl (K)	FALSE	FALSE	FALSE	FALSE	TRUE	TRUE	FALSE	FALSE	0	0	64.26	10060	34910	79980	48910	340.6
Car-i-2_IUIS_ABV49590.1	3	SSGGPISLKSQR	(9) Carboxyethyl (K)	FALSE	FALSE	TRUE	TRUE	TRUE	TRUE	FALSE	TRUE	368000	11440	30040	27400	73430	243200	2314	245200
Car-i-2_IUIS_ABV49590.1	2	SSGGPISLKSQR	(9) Carboxyethyl (K)	FALSE	FALSE	TRUE	TRUE	TRUE	TRUE	FALSE	TRUE	86610	147400	55980	47810	99020	88930	194	77190
Car-i-2_IUIS_ABV49590.1	3	EAKELSFNMPR	(3) Carboxymethyl (K)	FALSE	FALSE	TRUE	TRUE	TRUE	TRUE	TRUE	FALSE	16030	5374	28150	23550	22300	21960	7303	2778
Car-i-2_IUIS_ABV49590.1	3	EAKELSFNMPR	(3) Carboxyethyl (K)	FALSE	FALSE	FALSE	FALSE	TRUE	TRUE	TRUE	TRUE	11500	12290	8322	7377	36070	40130	618.7	4490
Car-i-2_IUIS_ABV49590.1	3	EAKELSFNMPR	(3) Carboxyethyl (K); (9) Oxidation (M)	FALSE	FALSE	FALSE	FALSE	TRUE	TRUE	TRUE	TRUE	73.2	2034	4700	1319	39880	84240	100900	103900
Car-i-2_IUIS_ABV49590.1	2	EAKELSFNMPR	(3) Carboxyethyl (K); (9) Oxidation (M)	FALSE	FALSE	FALSE	FALSE	TRUE	TRUE	TRUE	TRUE	68140	44100	276600	44330	18450	58570	103500	17470
Car-i-2_IUIS_ABV49590.1	2	CEERFEEEQR	(4) G-H1 (R)	FALSE	FALSE	FALSE	FALSE	FALSE	FALSE	TRUE	TRUE	10400	930700	1303000	638700	200800	30970	312200	24610
Car-i-2_IUIS_ABV49590.1	3	LVGFGINGKNNQR	(9) Carboxymethyl (K)	FALSE	FALSE	TRUE	TRUE	TRUE	TRUE	TRUE	TRUE	1901000	2135000	2366000	2305000	421400	402900	131700	114500
Car-i-2_IUIS_ABV49590.1	2	LVGFGINGKNNQR	(9) Carboxymethyl (K)	FALSE	FALSE	FALSE	TRUE	FALSE	FALSE	FALSE	FALSE	545.7	0	1297	10470	104.8	103000	52980	3147
Car-i-2_IUIS_ABV49590.1	3	LVGFGINGKNNQR	(9) Carboxyethyl (K)	FALSE	FALSE	FALSE	FALSE	TRUE	TRUE	TRUE	TRUE	109600	90580	34340	36500	366200	225700	231500	239500
Car-i-2_IUIS_ABV49590.1	2	LVGFGINGKNNQR	(9) Carboxyethyl (K)	FALSE	FALSE	FALSE	FALSE	TRUE	FALSE	TRUE	TRUE	3232000	3074000	31960	29840	223200	901.9	37420	34470
Car-i-2_IUIS_ABV49590.1	2	LVGFGINGKNNQR	(9) Carboxymethyl (K); (13) G-H1 (R)	FALSE	FALSE	FALSE	FALSE	FALSE	FALSE	TRUE	TRUE	41960	78370	1233	673.4	130.1	27200	17770	14800
Car-i-2_IUIS_ABV49590.1	2	LVGFGINGKNNQR	(9) Carboxyethyl (K); (13) G-H1 (R)	FALSE	FALSE	FALSE	FALSE	FALSE	FALSE	TRUE	TRUE	256600	140200	157800	5145	131800	2748	126100	50460
Car-i-2_IUIS_ABV49590.1	3	HESGEGEVKYLER	(9) Carboxymethyl (K)	TRUE	FALSE	FALSE	TRUE	TRUE	TRUE	FALSE	TRUE	442900	63460	40680	36040	58770	101800	38230	25400
Car-i-2_IUIS_ABV49590.1	3	HESGEGEVKYLER	(9) Carboxyethyl (K)	FALSE	FALSE	TRUE	TRUE	TRUE	FALSE	FALSE	TRUE	5738	79500	2033000	1825000	81790	94370	1575	131300
Car-i-2_IUIS_ABV49590.1	4	SRHESGEGEVKYLER	(11) Carboxymethyl (K)	FALSE	FALSE	TRUE	TRUE	FALSE	TRUE	FALSE	TRUE	530800	28510	265600	108600	48850	176600	629900	223600
Car-i-2_IUIS_ABV49590.1	3	SRHESGEGEVKYLER	(11) Carboxymethyl (K)	FALSE	FALSE	TRUE	TRUE	FALSE	FALSE	FALSE	FALSE	6427	10100	62300	383500	75540	612.7	158.6	298.4
Car-i-2_IUIS_ABV49590.1	4	SRHESGEGEVKYLER	(11) Carboxyethyl (K)	FALSE	FALSE	FALSE	FALSE	TRUE	TRUE	TRUE	TRUE	245800	10430	8489	208600	204600	694100	727700	740900
Car-i-2_IUIS_ABV49590.1	2	QLQEMDVLVNYAEIK	(5) Oxidation (M); (15) Carboxymethyl (K)	FALSE	FALSE	TRUE	FALSE	FALSE	FALSE	FALSE	FALSE	1766	11820	10590	7805	20350	396900	319700	6414
Car-i-2_IUIS_ABV49590.1	3	QLQEMDVLVNYAEIKR	(15) Carboxymethyl (K)	FALSE	FALSE	TRUE	TRUE	FALSE	FALSE	FALSE	FALSE	57980	41710	90800	79670	127.3	158.1	1042	98450
Car-i-2_IUIS_ABV49590.1	2	VVILEANPNTFVLPYHK	(17) Carboxymethyl (K)	FALSE	FALSE	FALSE	TRUE	FALSE	FALSE	FALSE	FALSE	190000	81420	90510	129500	3126	10400	437	1286
Car-i-2_IUIS_ABV49590.1	3	QLQEMDVLVNYAEIKR	(15) Carboxyethyl (K)	FALSE	FALSE	FALSE	FALSE	TRUE	FALSE	FALSE	FALSE	2475	2783	1968	7560	8153	5.982	39.46	2489
Car-i-2_IUIS_ABV49590.1	3	QLQEMDVLVNYAEIKR	(5) Oxidation (M); (15) Carboxymethyl (K)	FALSE	FALSE	FALSE	FALSE	TRUE	TRUE	TRUE	TRUE	41930	227700	2497	3223	13360	25570	77390	12110
Car-i-2_IUIS_ABV49590.1	3	VVILEANPNTFVLPYHK	(17) Carboxyethyl (K)	FALSE	FALSE	TRUE	TRUE	FALSE	FALSE	FALSE	FALSE	10330	9952	274000	214000	923	8890	1261	263200
Car-i-2_IUIS_ABV49590.1	3	QLQEMDVLVNYAEIKR	(5) Oxidation (M); (15) Carboxyethyl (K)	FALSE	FALSE	FALSE	FALSE	TRUE	TRUE	TRUE	TRUE	18540	2194	2530	0	22940	24650	20500	20630
Car-i-2_IUIS_ABV49590.1	3	LEMVKLLQPVNNPGQFR	(5) Carboxymethyl (K)	TRUE	TRUE	FALSE	FALSE	FALSE	FALSE	FALSE	FALSE	142100	143500	381000	311900	2124	942.2	196.4	1.047
Car-i-2_IUIS_ABV49590.1	2	LEMVKLLQPVNNPGQFR	(5) Carboxymethyl (K)	FALSE	FALSE	TRUE	TRUE	TRUE	TRUE	TRUE	TRUE	150600	148800	1139000	956500	282900	230500	323400	220700
Car-i-2_IUIS_ABV49590.1	3	LEMVKLLQPVNNPGQFR	(5) Carboxyethyl (K)	TRUE	FALSE	TRUE	TRUE	TRUE	TRUE	TRUE	FALSE	56780	52460	1912000	1607000	127000	102200	22510	27730
Car-i-2_IUIS_ABV49590.1	2	LEMVKLLQPVNNPGQFR	(5) Carboxyethyl (K)	FALSE	FALSE	FALSE	FALSE	TRUE	TRUE	FALSE	FALSE	3407	617.9	477.8	286.9	43830	29570	4270	8.072
Car-i-2_IUIS_ABV49590.1	3	LEMVKLLQPVNNPGQFR	(3) Oxidation (M); (5) Carboxymethyl (K)	FALSE	FALSE	TRUE	TRUE	TRUE	TRUE	TRUE	TRUE	45200	39030	84190	259500	61230	30670	17600	19400
Car-i-2_IUIS_ABV49590.1	2	LEMVKLLQPVNNPGQFR	(3) Oxidation (M); (5) Carboxymethyl (K)	FALSE	FALSE	FALSE	FALSE	TRUE	TRUE	TRUE	FALSE	97560	90210	140500	122800	95500	86500	100300	35360
Car-i-2_IUIS_ABV49590.1	3	LEMVKLLQPVNNPGQFR	(3) Oxidation (M); (5) Carboxyethyl (K)	FALSE	FALSE	FALSE	TRUE	TRUE	TRUE	TRUE	TRUE	5178000	4670000	3872000	404400	411900	383900	307400	295800
Car-i-2_IUIS_ABV49590.1	2	LEMVKLLQPVNNPGQFR	(3) Oxidation (M); (5) Carboxyethyl (K)	FALSE	FALSE	TRUE	FALSE	TRUE	TRUE	TRUE	TRUE	7780	2170	6415	0	257700	216900	202700	176800
Car-i-2_IUIS_ABV49590.1	3	EQEEEESSTGQFQKVTAR	(14) Carboxyethyl (K)	FALSE	FALSE	FALSE	FALSE	FALSE	FALSE	FALSE	TRUE	51440	1812	11870	4071	68990	37830	42410	197900
Car-i-2_IUIS_ABV49590.1	4	EAKELSFNMPREEIEEIFER	(3) Carboxymethyl (K)	TRUE	TRUE	TRUE	TRUE	FALSE	FALSE	FALSE	FALSE	47200	36480	109300	85110	537.8	170.8	146.9	158.6
Car-i-2_IUIS_ABV49590.1	3	EAKELSFNMPREEIEEIFER	(3) Carboxymethyl (K)	FALSE	TRUE	FALSE	FALSE	FALSE	FALSE	FALSE	FALSE	13680	0	27130	29800	0	105.1	129.7	535.7
Car-i-2_IUIS_ABV49590.1	4	VVILEANPNTFVLPYHKDAESVIVVTR	(17) Carboxymethyl (K)	FALSE	FALSE	TRUE	TRUE	FALSE	FALSE	FALSE	FALSE	83950	48090	364500	303800	23.85	52.14	27.1	107.8
Car-i-2_IUIS_ABV49590.1	4	VVILEANPNTFVLPYHKDAESVIVVTR	(17) Carboxyethyl (K)	FALSE	FALSE	TRUE	TRUE	FALSE	FALSE	FALSE	FALSE	1091	869.9	950900	814900	853.7	1850	76.7	0.4311
Car-i-2_IUIS_ABV49590.1	3	VVILEANPNTFVLPYHKDAESVIVVTR	(17) Carboxyethyl (K)	FALSE	FALSE	TRUE	TRUE	FALSE	FALSE	FALSE	FALSE	843.3	211200	590700	214700	258.7	0	513.2	0
Car-i-2_IUIS_ABV49590.1	3	GDIFVIPAGHPIAITASQNENLRLVGFGINGK	(23) G-H1 (R); (32) Carboxymethyl (K)	FALSE	TRUE	FALSE	FALSE	FALSE	FALSE	FALSE	FALSE	0	0	0	397.8	100.6	144.7	64.41	0
Car-i-2_IUIS_ABV49590.1	4	VPAGATEYVINQDSNERLEMVKLLQPVNNPGQFR	(17) G-H1 (R); (20) Oxidation (M)	FALSE	TRUE	FALSE	FALSE	FALSE	FALSE	FALSE	FALSE	66800	141000	29870	31550	280.6	69.87	432.7	29.12
Car-i-2_IUIS_ABV49590.1	4	VPAGATEYVINQDSNERLEMVKLLQPVNNPGQFR	(22) Carboxymethyl (K)	TRUE	TRUE	TRUE	TRUE	FALSE	FALSE	FALSE	FALSE	1181000	972300	2279000	1837000	196	427.1	76.72	6485
Car-i-2_IUIS_ABV49590.1	3	VPAGATEYVINQDSNERLEMVKLLQPVNNPGQFR	(22) Carboxymethyl (K)	FALSE	FALSE	TRUE	TRUE	FALSE	FALSE	FALSE	FALSE	42030	35260	1932000	1559000	134.6	79.67	386.3	2279
Car-i-2_IUIS_ABV49590.1	4	VPAGATEYVINQDSNERLEMVKLLQPVNNPGQFR	(22) Carboxyethyl (K)	FALSE	FALSE	TRUE	TRUE	FALSE	FALSE	FALSE	FALSE	234300	213000	7323000	6425000	21.8	501.5	69.11	4098
Car-i-2_IUIS_ABV49590.1	3	VPAGATEYVINQDSNERLEMVKLLQPVNNPGQFR	(22) Carboxyethyl (K)	FALSE	FALSE	TRUE	TRUE	FALSE	FALSE	FALSE	FALSE	30470	24630	794200	709000	146.1	1765	66.07	95.27
Car-i-2_IUIS_ABV49590.1	4	VPAGATEYVINQDSNERLEMVKLLQPVNNPGQFR	(20) Oxidation (M); (22) Carboxymethyl (K)	TRUE	FALSE	TRUE	TRUE	FALSE	FALSE	FALSE	FALSE	494800	481900	1521000	1278000	337.7	87.83	16600	7580
Car-i-2_IUIS_ABV49590.1	3	VPAGATEYVINQDSNERLEMVKLLQPVNNPGQFR	(20) Oxidation (M); (22) Carboxymethyl (K)	FALSE	FALSE	TRUE	TRUE	FALSE	FALSE	FALSE	FALSE	363.9	288.6	0	2798	0	90.86	136.4	0
Car-i-2_IUIS_ABV49590.1	4	VPAGATEYVINQDSNERLEMVKLLQPVNNPGQFR	(20) Oxidation (M); (22) Carboxyethyl (K)	FALSE	FALSE	TRUE	TRUE	FALSE	FALSE	FALSE	FALSE	96340	59600	5963000	5366000	15400	1228	28730	10480
Car-i-2_IUIS_ABV49590.1	3	VPAGATEYVINQDSNERLEMVKLLQPVNNPGQFR	(20) Oxidation (M); (22) Carboxyethyl (K)	FALSE	FALSE	FALSE	TRUE	FALSE	FALSE	FALSE	FALSE	0	8866	2595000	15220	0	0	0	1153
Car-i-2_IUIS_ABV49590.1	3	VPAGATEYVINQDSNERLEMVKLLQPVNNPGQFR	(17) G-H1 (R); (20) Oxidation (M); (34) G-H1 (R)	FALSE	FALSE	TRUE	FALSE	FALSE	FALSE	FALSE	FALSE	393.1	386.9	24730	38440	50.87	110	42.14	0
Car-i-2_IUIS_ABV49590.1	3	VPAGATEYVINQDSNERLEMVKLLQPVNNPGQFR	(17) G-H1 (R); (20) Oxidation (M); (22) Carboxyethyl (K)	TRUE	TRUE	TRUE	TRUE	FALSE	FALSE	FALSE	FALSE	183200	152700	217400	208400	27.07	60.88	60.17	60.97
Car-i-2_IUIS_ABV49590.1	2	ASQEKLR	(5) Delta:H(2)C(3)O(1) (K); (7) Delta:H(2)C(3)O(1) (R)	FALSE	FALSE	FALSE	FALSE	FALSE	FALSE	TRUE	FALSE	2943	0	31180	35620	736500	215.8	38100	1636000
Car-i-2_IUIS_ABV49590.1	2	RSSGGPISLK	(1) Delta:H(2)C(3)O(1) (R)	FALSE	FALSE	FALSE	TRUE	FALSE	TRUE	TRUE	TRUE	2271	2554	53680	56840	0	122600	93540	90880
Car-i-2_IUIS_ABV49590.1	2	GREEEQQR	(2) Carbamyl (R)	FALSE	FALSE	FALSE	TRUE	TRUE	FALSE	FALSE	FALSE	198600	8380	89950	42410	89320	0	35590	19870
Car-i-2_IUIS_ABV49590.1	3	YLERFTER	(4) Delta:H(2)C(3)O(1) (R)	FALSE	FALSE	TRUE	TRUE	TRUE	TRUE	TRUE	FALSE	3856	513.5	15780	20680	14300	25630	27740	1133
Car-i-2_IUIS_ABV49590.1	2	YLERFTER	(4) Delta:H(2)C(3)O(1) (R)	FALSE	FALSE	FALSE	TRUE	TRUE	TRUE	TRUE	TRUE	939600	516600	1878000	2549000	100700	76020	350000	52300
Car-i-2_IUIS_ABV49590.1	3	EREEIVDPR	(2) Delta:H(2)C(3)O(1) (R)	FALSE	FALSE	FALSE	FALSE	FALSE	TRUE	TRUE	TRUE	1562	734.1	2225	0.6234	23.85	108400	134400	116400
Car-i-2_IUIS_ABV49590.1	2	EREEIVDPR	(2) Delta:H(2)C(3)O(1) (R)	FALSE	FALSE	FALSE	FALSE	TRUE	TRUE	TRUE	TRUE	284100	449700	13230	213100	441200	815900	1092000	853200
Car-i-2_IUIS_ABV49590.1	3	FTERTELLR	(4) Delta:H(2)C(3)O(1) (R)	FALSE	FALSE	FALSE	FALSE	TRUE	TRUE	TRUE	TRUE	9.158	33280	1465	2017	103200	176900	150500	172200
Car-i-2_IUIS_ABV49590.1	2	QCEEHCRR	(7) Delta:H(2)C(3)O(1) (R)	FALSE	FALSE	FALSE	FALSE	TRUE	TRUE	FALSE	TRUE	0	3845	2272	2319	19050	0	9364	16950
Car-i-2_IUIS_ABV49590.1	2	RGQEQQLCR	(1) Delta:H(2)C(3)O(1) (R)	FALSE	FALSE	FALSE	FALSE	TRUE	TRUE	TRUE	FALSE	9929	6199	11950	5043	99720	105200	71420	48190
Car-i-2_IUIS_ABV49590.1	2	SSGGPISLKSQR	(9) Carbamyl (K)	FALSE	FALSE	FALSE	FALSE	FALSE	FALSE	FALSE	TRUE	3070	63050	2821	15550	3004	31970	89250	271700
Car-i-2_IUIS_ABV49590.1	2	EGVIIRASQEK	(6) Delta:H(2)C(3)O(1) (R)	FALSE	FALSE	FALSE	FALSE	TRUE	TRUE	TRUE	TRUE	69.09	13280	28780	35770	198200	308600	231500	237600
Car-i-2_IUIS_ABV49590.1	3	EEIVDPREPR	(7) Delta:H(2)C(3)O(1) (R)	FALSE	FALSE	FALSE	FALSE	TRUE	FALSE	FALSE	TRUE	1666	8805	12130	10830	41440	2769	13990	20730
Car-i-2_IUIS_ABV49590.1	2	EEIVDPREPR	(7) Delta:H(2)C(3)O(1) (R)	FALSE	FALSE	FALSE	FALSE	TRUE	TRUE	TRUE	FALSE	9663000	502600	463900	9639	2139000	18750	61310	5196
Car-i-2_IUIS_ABV49590.1	3	SSGGPISLKSQR	(9) Delta:H(2)C(3)O(1) (K); (12) Delta:H(2)C(3)O(1) (R)	FALSE	FALSE	FALSE	FALSE	TRUE	TRUE	FALSE	FALSE	271.2	1427	31120	0	11650	32350	447.2	0
Car-i-2_IUIS_ABV49590.1	2	SSGGPISLKSQR	(9) Delta:H(2)C(3)O(1) (K); (12) Delta:H(2)C(3)O(1) (R)	FALSE	FALSE	TRUE	TRUE	TRUE	TRUE	TRUE	TRUE	53890	1591000	2014000	1977000	3800000	3619000	2206000	2043000
Car-i-2_IUIS_ABV49590.1	3	EWGPDQASPRR	(11) Delta:H(2)C(3)O(1) (R)	FALSE	FALSE	FALSE	FALSE	FALSE	TRUE	FALSE	FALSE	19.08	232.7	496.1	242	287.2	6991	347.7	204.6
Car-i-2_IUIS_ABV49590.1	2	DAESVIVVTRGR	(12) Delta:H(2)C(3)O(1) (R)	FALSE	FALSE	FALSE	TRUE	TRUE	TRUE	TRUE	FALSE	49950	0	3284	40080	103400	128100	85470	4322
Car-i-2_IUIS_ABV49590.1	3	ATLTFVSQERR	(11) Delta:H(2)C(3)O(1) (R)	FALSE	FALSE	TRUE	TRUE	TRUE	TRUE	TRUE	TRUE	34580	396.5	91820	80780	93290	229300	272200	256900
Car-i-2_IUIS_ABV49590.1	2	ATLTFVSQERR	(11) Delta:H(2)C(3)O(1) (R)	FALSE	FALSE	FALSE	FALSE	FALSE	FALSE	TRUE	TRUE	6987	68.89	0	18760	126200	788.1	299100	259200
Car-i-2_IUIS_ABV49590.1	2	EAKELSFNMPR	(3) Carbamyl (K)	FALSE	FALSE	TRUE	TRUE	TRUE	TRUE	TRUE	TRUE	13240	353900	34050	22490	25980	25340	68600	54840
Car-i-2_IUIS_ABV49590.1	2	EAKELSFNMPR	(3) Carbamyl (K); (9) Oxidation (M)	FALSE	FALSE	FALSE	FALSE	TRUE	TRUE	TRUE	TRUE	4881	3600	10360	986900	46090	123700	588200	647700
Car-i-2_IUIS_ABV49590.1	3	TELLRGIENYR	(5) Delta:H(2)C(3)O(1) (R)	FALSE	FALSE	TRUE	TRUE	TRUE	TRUE	TRUE	TRUE	53820	47210	145900	134300	397300	393500	332700	236600
Car-i-2_IUIS_ABV49590.1	2	TELLRGIENYR	(5) Delta:H(2)C(3)O(1) (R)	FALSE	FALSE	FALSE	FALSE	TRUE	TRUE	FALSE	TRUE	25490	29160	74040	59980	143500	112600	15080	80760
Car-i-2_IUIS_ABV49590.1	3	GRATLTFVSQER	(2) Delta:H(2)C(3)O(1) (R)	FALSE	FALSE	FALSE	FALSE	TRUE	TRUE	TRUE	TRUE	5803	36.15	15050	345	0	64640	44020	45480
Car-i-2_IUIS_ABV49590.1	2	CEERFEEEQR	(4) Carbamyl (R)	FALSE	FALSE	FALSE	FALSE	FALSE	FALSE	FALSE	TRUE	4293	932.7	1869	13210	3907	7888	8368	84930
Car-i-2_IUIS_ABV49590.1	2	LVGFGINGKNNQR	(9) Carbamyl (K)	FALSE	FALSE	FALSE	FALSE	TRUE	TRUE	TRUE	TRUE	156500	142700	39580	230200	139500	103900	403800	382500
Car-i-2_IUIS_ABV49590.1	3	CEERFEEEQR	(4) Delta:H(2)C(3)O(1) (R)	FALSE	FALSE	FALSE	FALSE	TRUE	TRUE	FALSE	TRUE	24580	56280	1581	1386	601300	540200	0	81320
Car-i-2_IUIS_ABV49590.1	2	CEERFEEEQR	(4) Delta:H(2)C(3)O(1) (R)	FALSE	FALSE	FALSE	FALSE	TRUE	TRUE	FALSE	TRUE	917.1	2794	4212	4386	836400	753200	86.48	218600
Car-i-2_IUIS_ABV49590.1	3	EREREEIVDPR	(4) Delta:H(2)C(3)O(1) (R)	FALSE	FALSE	FALSE	FALSE	TRUE	TRUE	TRUE	TRUE	10520	13420	3037	10500	742200	484100	1206000	794500
Car-i-2_IUIS_ABV49590.1	3	EREREEIVDPR	(2) Delta:H(2)C(3)O(1) (R)	FALSE	FALSE	FALSE	FALSE	FALSE	FALSE	TRUE	TRUE	304.3	12520	712.8	10210	1549	7889	614100	486800
Car-i-2_IUIS_ABV49590.1	3	LVGFGINGKNNQR	(9) Delta:H(2)C(3)O(1) (K); (13) Delta:H(2)C(3)O(1) (R)	FALSE	FALSE	FALSE	FALSE	TRUE	FALSE	FALSE	FALSE	28100	22000	14090	5594	17290	2577	1483	18090000
Car-i-2_IUIS_ABV49590.1	2	LVGFGINGKNNQR	(9) Delta:H(2)C(3)O(1) (K); (13) Delta:H(2)C(3)O(1) (R)	FALSE	FALSE	FALSE	FALSE	TRUE	TRUE	TRUE	TRUE	277900	254700	156700	143300	71430	70780	87830	78530
Car-i-2_IUIS_ABV49590.1	3	LERFFDQQEQR	(3) Delta:H(2)C(3)O(1) (R)	FALSE	FALSE	FALSE	FALSE	TRUE	FALSE	TRUE	FALSE	5241	331300	8425	3685	12130	418.3	17060	943.7
Car-i-2_IUIS_ABV49590.1	3	HESGEGEVKYLER	(9) Carbamyl (K)	FALSE	FALSE	FALSE	FALSE	FALSE	TRUE	TRUE	TRUE	5788000	25670	221600	238000	0	331100	92140	38510
Car-i-2_IUIS_ABV49590.1	3	EREEIVDPREPR	(9) Delta:H(2)C(3)O(1) (R)	FALSE	FALSE	FALSE	FALSE	TRUE	TRUE	TRUE	TRUE	305000	249800	634600	451300	244800	1418000	3708000	1202000
Car-i-2_IUIS_ABV49590.1	2	EREEIVDPREPR	(9) Delta:H(2)C(3)O(1) (R)	FALSE	FALSE	FALSE	FALSE	FALSE	TRUE	FALSE	TRUE	4274	331.1	38570	18690	82340	36380	983.8	89370
Car-i-2_IUIS_ABV49590.1	3	EREEIVDPREPR	(12) Delta:H(2)C(3)O(1) (R)	FALSE	FALSE	FALSE	FALSE	FALSE	FALSE	TRUE	FALSE	153600	3044	4073	4435	19.2	40700	1034000	24870
Car-i-2_IUIS_ABV49590.1	3	EREEIVDPREPR	(2) Delta:H(2)C(3)O(1) (R)	FALSE	FALSE	FALSE	FALSE	TRUE	FALSE	TRUE	TRUE	174500	204800	108800	2650	397600	93870	2383000	1315000
Car-i-2_IUIS_ABV49590.1	3	LEEEQRKQEER	(6) Delta:H(2)C(3)O(1) (R); (7) Delta:H(2)C(3)O(1) (K)	FALSE	FALSE	FALSE	FALSE	FALSE	FALSE	FALSE	TRUE	1818	24610	43180	449.2	283.6	6175	460.6	2072000
Car-i-2_IUIS_ABV49590.1	2	LEEEQRKQEER	(6) Delta:H(2)C(3)O(1) (R); (7) Delta:H(2)C(3)O(1) (K)	FALSE	FALSE	FALSE	FALSE	TRUE	FALSE	TRUE	TRUE	4034	11770	2594	531400	1497000	5263	414800	656200
Car-i-2_IUIS_ABV49590.1	2	CERQFQEQQER	(3) Delta:H(2)C(3)O(1) (R)	FALSE	FALSE	FALSE	FALSE	FALSE	FALSE	FALSE	TRUE	8851	2741	1110	1766000	1391	62740	685.1	125
Car-i-2_IUIS_ABV49590.1	2	CEERLEEEQRK	(10) Delta:H(2)C(3)O(1) (R); (11) Delta:H(2)C(3)O(1) (K)	FALSE	FALSE	FALSE	FALSE	FALSE	FALSE	TRUE	FALSE	790.2	4899	526.4	1269	1890	113.6	360.3	1001
Car-i-2_IUIS_ABV49590.1	3	HESGEGEVKYLER	(9) Delta:H(2)C(3)O(1) (K); (13) Delta:H(2)C(3)O(1) (R)	FALSE	FALSE	FALSE	FALSE	TRUE	TRUE	TRUE	TRUE	4401	76.06	7033	332	97110	102900	122300	96010
Car-i-2_IUIS_ABV49590.1	2	HESGEGEVKYLER	(9) Delta:H(2)C(3)O(1) (K); (13) Delta:H(2)C(3)O(1) (R)	FALSE	FALSE	TRUE	FALSE	TRUE	TRUE	TRUE	TRUE	761900	14300	356700	348700	1046000	1134000	852800	764700
Car-i-2_IUIS_ABV49590.1	3	RESFNLEYGDVIR	(1) Delta:H(2)C(3)O(1) (R)	FALSE	FALSE	FALSE	FALSE	TRUE	TRUE	TRUE	TRUE	776.7	7613	14330	10270	108500	99780	96610	85810
Car-i-2_IUIS_ABV49590.1	2	RESFNLEYGDVIR	(1) Delta:H(2)C(3)O(1) (R)	FALSE	FALSE	FALSE	FALSE	FALSE	FALSE	TRUE	FALSE	4011	0	4758	6904	7841	19270	18340	3198
Car-i-2_IUIS_ABV49590.1	2	QGQGQRQQQQCQSR	(6) Delta:H(2)C(3)O(1) (R)	FALSE	FALSE	FALSE	FALSE	FALSE	TRUE	FALSE	FALSE	4380	685.4	0	76	143000	290100	0	465.5
Car-i-2_IUIS_ABV49590.1	3	QVESYFVPMERQSR	(14) Delta:H(2)C(3)O(1) (R)	FALSE	FALSE	FALSE	FALSE	FALSE	FALSE	TRUE	FALSE	10600	2458	9847	6020	14050	496.4	22010	8755
Car-i-2_IUIS_ABV49590.1	4	HNPYYFHSQGLRSR	(14) Delta:H(2)C(3)O(1) (R)	FALSE	FALSE	FALSE	FALSE	FALSE	TRUE	FALSE	FALSE	579	245.3	601.1	30820	303.7	46850	101.6	3022
Car-i-2_IUIS_ABV49590.1	4	SRHESGEGEVKYLER	(11) Carbamyl (K)	FALSE	FALSE	FALSE	FALSE	FALSE	FALSE	TRUE	TRUE	3029	584.4	17500	12960	4050	1653	213800	129400
Car-i-2_IUIS_ABV49590.1	3	SRHESGEGEVKYLER	(11) Carbamyl (K)	FALSE	FALSE	FALSE	FALSE	FALSE	TRUE	FALSE	FALSE	4349	6183	3785	158300	113	38270	479.9	265.7
Car-i-2_IUIS_ABV49590.1	3	FFDQQEQREGVIIR	(8) Delta:H(2)C(3)O(1) (R)	FALSE	FALSE	FALSE	FALSE	TRUE	TRUE	FALSE	TRUE	7874	8134	15240	9614	114400	138600	149400	163300
Car-i-2_IUIS_ABV49590.1	3	DRLERFFDQQEQR	(5) Delta:H(2)C(3)O(1) (R)	FALSE	FALSE	FALSE	TRUE	TRUE	TRUE	TRUE	FALSE	0	71970	97490	80060	298400	231000	234200	63960
Car-i-2_IUIS_ABV49590.1	3	DRLERFFDQQEQR	(2) Delta:H(2)C(3)O(1) (R)	FALSE	FALSE	TRUE	FALSE	FALSE	FALSE	FALSE	FALSE	0	2579	89100	104800	29370	100	2623	7408
Car-i-2_IUIS_ABV49590.1	3	QVESYFVPMERQSR	(9) Oxidation (M); (11) Delta:H(2)C(3)O(1) (R)	FALSE	FALSE	FALSE	FALSE	TRUE	TRUE	TRUE	TRUE	67990	70630	48770	51340	157500	234200	133300	191300
Car-i-2_IUIS_ABV49590.1	4	SRHESGEGEVKYLER	(11) Delta:H(2)C(3)O(1) (K); (15) Delta:H(2)C(3)O(1) (R)	FALSE	FALSE	FALSE	FALSE	FALSE	TRUE	FALSE	TRUE	34310	157500	252100	274900	11.02	110800	76690	64060
Car-i-2_IUIS_ABV49590.1	3	SRHESGEGEVKYLER	(11) Delta:H(2)C(3)O(1) (K); (15) Delta:H(2)C(3)O(1) (R)	FALSE	FALSE	FALSE	TRUE	TRUE	TRUE	TRUE	TRUE	1070000	813200	1116000	1040000	1103000	2107000	1540000	1259000
Car-i-2_IUIS_ABV49590.1	2	SRHESGEGEVKYLER	(11) Delta:H(2)C(3)O(1) (K); (15) Delta:H(2)C(3)O(1) (R)	FALSE	FALSE	TRUE	TRUE	TRUE	TRUE	FALSE	TRUE	1826	32850	154500	186700	470200	264000	184200	129000
Car-i-2_IUIS_ABV49590.1	3	VFSNDILVAALNTPRDR	(17) Delta:H(2)C(3)O(1) (R)	FALSE	FALSE	FALSE	FALSE	FALSE	FALSE	FALSE	TRUE	78.82	79.9	38.95	76.75	86.56	34.09	40.2	64960
Car-i-2_IUIS_ABV49590.1	3	LEMVKLLQPVNNPGQFR	(5) Carbamyl (K)	FALSE	FALSE	TRUE	TRUE	FALSE	FALSE	FALSE	FALSE	7175	4392	153700	144400	30.43	47.98	177.3	9662
Car-i-2_IUIS_ABV49590.1	2	LEMVKLLQPVNNPGQFR	(5) Carbamyl (K)	TRUE	TRUE	TRUE	TRUE	TRUE	TRUE	TRUE	FALSE	459600	326400	1131000	945800	23300	19710	9145	1613
Car-i-2_IUIS_ABV49590.1	3	LEMVKLLQPVNNPGQFR	(3) Oxidation (M); (5) Carbamyl (K)	FALSE	FALSE	FALSE	TRUE	FALSE	FALSE	TRUE	FALSE	23210	13460	11350	28380	4827	65410	102800	36540
Car-i-2_IUIS_ABV49590.1	2	LEMVKLLQPVNNPGQFR	(3) Oxidation (M); (5) Carbamyl (K)	FALSE	FALSE	TRUE	TRUE	TRUE	TRUE	TRUE	TRUE	75730	67050	817400	805500	396500	333100	475300	403600
Car-i-2_IUIS_ABV49590.1	2	LEMVKLLQPVNNPGQFR	(3) Oxidation (M); (5) Delta:H(2)C(3)O(1) (K)	FALSE	FALSE	TRUE	TRUE	FALSE	FALSE	FALSE	FALSE	4246	7470	1695000	1401000	11.64	23.41	68.35	0
Car-i-2_IUIS_ABV49590.1	2	QLQEMDVLVNYAEIKR	(15) Delta:H(2)C(3)O(1) (K); (16) Delta:H(2)C(3)O(1) (R)	FALSE	FALSE	FALSE	TRUE	FALSE	FALSE	FALSE	FALSE	259.3	0	33340	19010	48310	0	34640	311.4
Car-i-2_IUIS_ABV49590.1	2	QLQEMDVLVNYAEIKR	(5) Oxidation (M); (15) Delta:H(2)C(3)O(1) (K); (16) Delta:H(2)C(3)O(1) (R)	FALSE	FALSE	FALSE	FALSE	TRUE	FALSE	FALSE	FALSE	0	1312	320	473.1	18170	1724	141.1	30.68
Car-i-2_IUIS_ABV49590.1	2	EQEEEESSTGQFQKVTAR	(14) Carbamyl (K)	FALSE	FALSE	FALSE	FALSE	FALSE	FALSE	TRUE	TRUE	599.7	430.8	3059	581.9	1462	2614	139800	144400
Car-i-2_IUIS_ABV49590.1	3	NFLAGQNNIINQLEREAK	(18) Delta:H(2)C(3)O(1) (K)	FALSE	FALSE	TRUE	TRUE	FALSE	FALSE	FALSE	FALSE	11350	8108	613300	546500	358.7	0	442.6	86.9
Car-i-2_IUIS_ABV49590.1	2	EQEEEESSTGQFQKVTAR	(14) Delta:H(2)C(3)O(1) (K); (18) Delta:H(2)C(3)O(1) (R)	FALSE	FALSE	FALSE	FALSE	TRUE	TRUE	TRUE	TRUE	1272000	914800	1357000	1264000	1332000	1825000	1379000	1276000
Car-i-2_IUIS_ABV49590.1	4	WEFQQCQERCQHEER	(9) Delta:H(2)C(3)O(1) (R)	FALSE	FALSE	FALSE	FALSE	FALSE	FALSE	TRUE	FALSE	96.02	69.6	105.4	584.7	1049	866.1	1257000	446.4
Car-i-2_IUIS_ABV49590.1	2	WEFQQCQERCQHEER	(9) Delta:H(2)C(3)O(1) (R)	FALSE	FALSE	FALSE	FALSE	TRUE	FALSE	FALSE	FALSE	205.2	0	291.8	2334000	48650	44730	0	0
Car-i-2_IUIS_ABV49590.1	3	ELSFNMPREEIEEIFER	(6) Oxidation (M); (8) Delta:H(2)C(3)O(1) (R)	FALSE	FALSE	FALSE	TRUE	FALSE	FALSE	FALSE	FALSE	4852	3580	95090	48260	164.2	44.18	41.64	4400
Car-i-2_IUIS_ABV49590.1	3	NNQRNFLAGQNNIINQLER	(4) Delta:H(2)C(3)O(1) (R)	FALSE	FALSE	FALSE	FALSE	FALSE	TRUE	TRUE	FALSE	1084	0	4927	3410	272.7	87540	26640	12710
Car-i-2_IUIS_ABV49590.1	2	REQEEEESSTGQFQKVTAR	(15) Delta:H(2)C(3)O(1) (K); (19) Delta:H(2)C(3)O(1) (R)	FALSE	FALSE	FALSE	FALSE	TRUE	FALSE	FALSE	TRUE	1326	12170	45080	26570	70730	39400	43620	54630
Car-i-2_IUIS_ABV49590.1	3	FEMACPHDVSSQSYEYKGR	(3) Oxidation (M); (19) Carbamyl (R)	FALSE	FALSE	FALSE	FALSE	FALSE	FALSE	TRUE	FALSE	4492	20300	105400	81390	1792	9889	104300	1792
Car-i-2_IUIS_ABV49590.1	3	FEMACPHDVSSQSYEYKGR	(3) Oxidation (M); (17) Delta:H(2)C(3)O(1) (K); (19) Delta:H(2)C(3)O(1) (R)	FALSE	FALSE	FALSE	FALSE	FALSE	TRUE	TRUE	TRUE	7265	2792	2054	1858	1065	396400	248200	196800
Car-i-2_IUIS_ABV49590.1	2	FEMACPHDVSSQSYEYKGR	(3) Oxidation (M); (17) Delta:H(2)C(3)O(1) (K); (19) Delta:H(2)C(3)O(1) (R)	FALSE	FALSE	FALSE	FALSE	FALSE	TRUE	FALSE	FALSE	743.9	583.3	436000	292.5	458.2	20900	3542	146100
Car-i-2_IUIS_ABV49590.1	3	VPAGATEYVINQDSNERLEMVK	(17) Delta:H(2)C(3)O(1) (R)	FALSE	FALSE	TRUE	TRUE	FALSE	FALSE	FALSE	FALSE	1999	2045	181100	176600	141.8	3143	2956	1152
Car-i-2_IUIS_ABV49590.1	3	VPAGATEYVINQDSNERLEMVK	(20) Oxidation (M); (22) Delta:H(2)C(3)O(1) (K)	FALSE	FALSE	FALSE	FALSE	FALSE	TRUE	TRUE	TRUE	1067000	2559	10180	3259	4000	112100	72400	97320
Car-i-2_IUIS_ABV49590.1	5	GREEEQQRHNPYYFHSQGLR	(8) Delta:H(2)C(3)O(1) (R)	FALSE	FALSE	FALSE	FALSE	TRUE	TRUE	TRUE	TRUE	30960	13420	3667	76110	107000	444600	433600	413400
Car-i-2_IUIS_ABV49590.1	4	VPAGATEYVINQDSNERLEMVKLLQPVNNPGQFR	(22) Carbamyl (K)	TRUE	FALSE	TRUE	FALSE	FALSE	FALSE	FALSE	FALSE	264300	191600	1163000	1026000	7171	814.7	24.38	1242
Car-i-2_IUIS_ABV49590.1	3	VPAGATEYVINQDSNERLEMVKLLQPVNNPGQFR	(22) Carbamyl (K)	TRUE	FALSE	TRUE	FALSE	FALSE	FALSE	FALSE	FALSE	379200	304500	2186000	1823000	61.49	0	25.04	0
Car-i-2_IUIS_ABV49590.1	4	VPAGATEYVINQDSNERLEMVKLLQPVNNPGQFR	(20) Oxidation (M); (22) Carbamyl (K)	FALSE	FALSE	TRUE	TRUE	FALSE	FALSE	FALSE	FALSE	92020	47900	766900	728200	469.9	4619	5886	179.3
Car-i-2_IUIS_ABV49590.1	3	VPAGATEYVINQDSNERLEMVKLLQPVNNPGQFR	(20) Oxidation (M); (22) Carbamyl (K)	FALSE	TRUE	TRUE	TRUE	FALSE	FALSE	FALSE	FALSE	74010	75120	3508000	3151000	210.6	205.7	79.97	2216
Car-i-2_IUIS_ABV49590.1	3	VPAGATEYVINQDSNERLEMVKLLQPVNNPGQFR	(20) Oxidation (M); (22) Delta:H(2)C(3)O(1) (K)	FALSE	FALSE	TRUE	TRUE	FALSE	FALSE	FALSE	FALSE	53580	36330	2556000	2328000	824.5	75.05	323	80.12
Car-i-2_IUIS_ABV49590.1	4	VPAGATEYVINQDSNERLEMVKLLQPVNNPGQFR	(17) Carbamyl (R); (22) Carbamyl (K)	FALSE	FALSE	TRUE	TRUE	FALSE	FALSE	FALSE	FALSE	2817	2739	1155000	1059000	780.6	432.8	203.4	209.5
Car-i-2_IUIS_ABV49590.1	3	VPAGATEYVINQDSNERLEMVKLLQPVNNPGQFR	(17) Carbamyl (R); (22) Carbamyl (K)	FALSE	FALSE	TRUE	TRUE	FALSE	FALSE	FALSE	FALSE	48750	49760	11850000	11230000	40.69	106.5	168.4	7732
Car-i-2_IUIS_ABV49590.1	4	VPAGATEYVINQDSNERLEMVKLLQPVNNPGQFR	(17) Carbamyl (R); (20) Oxidation (M); (22) Carbamyl (K)	FALSE	FALSE	TRUE	TRUE	FALSE	FALSE	FALSE	FALSE	1522	365.2	140800	112200	521.5	187.9	114.8	252.3
Car-i-2_IUIS_ABV49590.1	4	VPAGATEYVINQDSNERLEMVKLLQPVNNPGQFR	(17) Delta:H(2)C(3)O(1) (R); (22) Delta:H(2)C(3)O(1) (K)	FALSE	FALSE	TRUE	FALSE	FALSE	FALSE	FALSE	FALSE	0	978.4	371700	298800	67.04	388.9	129	2216
Car-i-2_IUIS_ABV49590.1	3	VPAGATEYVINQDSNERLEMVKLLQPVNNPGQFR	(17) Delta:H(2)C(3)O(1) (R); (22) Delta:H(2)C(3)O(1) (K)	FALSE	FALSE	TRUE	TRUE	FALSE	FALSE	FALSE	FALSE	6265	894.6	4006000	3679000	175.1	29.52	130.1	57.61
Car-i-2_IUIS_ABV49590.1	3	VPAGATEYVINQDSNERLEMVKLLQPVNNPGQFR	(17) Delta:H(2)C(3)O(1) (R); (20) Oxidation (M); (22) Delta:H(2)C(3)O(1) (K)	FALSE	FALSE	TRUE	TRUE	FALSE	FALSE	FALSE	FALSE	958.5	2577	4900000	4713000	677.2	846.3	1133	98.8
Car-i-2_IUIS_ABV49590.1	3	VPAGATEYVINQDSNERLEMVKLLQPVNNPGQFR	(17) Delta:H(2)C(3)O(1) (R); (22) Delta:H(2)C(3)O(1) (K); (34) Delta:H(2)C(3)O(1) (R)	FALSE	FALSE	FALSE	TRUE	FALSE	FALSE	FALSE	FALSE	0	528.3	127300	20760	61.9	90.93	48.86	114.2
Car-i-2_IUIS_ABV49590.1	4	VPAGATEYVINQDSNERLEMVKLLQPVNNPGQFR	(17) Delta:H(2)C(3)O(1) (R); (20) Oxidation (M); (22) Delta:H(2)C(3)O(1) (K); (34) Delta:H(2)C(3)O(1) (R)	FALSE	FALSE	TRUE	FALSE	FALSE	FALSE	FALSE	FALSE	132200	0	2474000	2255000	14030	12140	11300	659500
Car-i-2_IUIS_ABV49590.1	3	VPAGATEYVINQDSNERLEMVKLLQPVNNPGQFR	(17) Delta:H(2)C(3)O(1) (R); (20) Oxidation (M); (22) Delta:H(2)C(3)O(1) (K); (34) Delta:H(2)C(3)O(1) (R)	FALSE	FALSE	TRUE	FALSE	FALSE	FALSE	FALSE	FALSE	2120	235	2417000	2255000	55.66	579	259.9	0
Car-i-2_IUIS_ABV49590.1	5	SSYSNQFGQFFEACPEEHRQLQEMDVLVNYAEIKR	(19) Carbamyl (R); (24) Oxidation (M)	TRUE	TRUE	TRUE	TRUE	FALSE	FALSE	FALSE	FALSE	413500	374200	481500	391200	46.56	18.1	14.67	1.373
Car-i-4_comp34068_c0_seq1_chr1	3	KAGNQGFEWVAFK	(1) Carboxyethyl (K)	FALSE	FALSE	FALSE	FALSE	FALSE	FALSE	FALSE	TRUE	43.8	35.94	152.9	104.1	60.56	41.83	20.4	7359
Car-i-4_comp34068_c0_seq1_chr1	3	EGQVLTVPQNFAVIKK	(16) Carboxymethyl (K)	TRUE	TRUE	FALSE	FALSE	TRUE	TRUE	FALSE	FALSE	68360	41230	70420	61980	47960	49900	87600	264.1
Car-i-4_comp34068_c0_seq1_chr1	2	EGQVLTVPQNFAVIKK	(16) Carboxymethyl (K)	FALSE	FALSE	FALSE	FALSE	FALSE	FALSE	TRUE	FALSE	586.3	148.3	144.2	226.9	85.03	890.4	6734	116.4
Car-i-4_comp34068_c0_seq1_chr1	3	EGQVLTVPQNFAVIKK	(16) Carboxyethyl (K)	FALSE	FALSE	TRUE	TRUE	TRUE	TRUE	TRUE	TRUE	157400	95600	659400	457500	360500	310300	507300	480300
Car-i-4_comp34068_c0_seq1_chr1	2	EGQVLTVPQNFAVIKK	(16) Carboxyethyl (K)	FALSE	FALSE	FALSE	TRUE	FALSE	FALSE	TRUE	TRUE	3194	751	62330	77780	15800	6007	7231	5895
Car-i-4_comp34068_c0_seq1_chr1	3	EGQVLTVPQNFAVIKK	(15) Carboxymethyl (K); (16) Carboxymethyl (K)	FALSE	FALSE	FALSE	TRUE	FALSE	FALSE	TRUE	FALSE	1016	234.4	687500	648600	127.1	107800	191100	19860
Car-i-4_comp34068_c0_seq1_chr1	2	EGQVLTVPQNFAVIKK	(15) Carboxymethyl (K); (16) Carboxymethyl (K)	FALSE	FALSE	TRUE	TRUE	TRUE	TRUE	TRUE	TRUE	113100	85090	4175000	3908000	1447000	1081000	2721000	1830000
Car-i-4_comp34068_c0_seq1_chr1	3	EGQVLTVPQNFAVIKK	(15) Carboxyethyl (K); (16) Carboxyethyl (K)	FALSE	FALSE	TRUE	TRUE	TRUE	TRUE	TRUE	TRUE	351400	204200	213800	191600	68830	137000	168400	157700
Car-i-4_comp34068_c0_seq1_chr1	3	AGNQGFEWVAFKTNDNAMINPLAGR	(12) Carboxymethyl (K); (18) Oxidation (M)	FALSE	FALSE	FALSE	TRUE	FALSE	FALSE	FALSE	FALSE	658	1153	19330	21300	208	68.84	120.9	0
Car-i-4_comp34068_c0_seq1_chr1	2	QEARSLK	(7) Delta:H(2)C(3)O(1) (K)	FALSE	FALSE	FALSE	FALSE	TRUE	TRUE	FALSE	FALSE	1125	6945	63.49	213.5	14900	12140	64120	101700
Car-i-4_comp34068_c0_seq1_chr1	2	RFYLAGNPR	(1) Delta:H(2)C(3)O(1) (R)	FALSE	FALSE	FALSE	FALSE	TRUE	TRUE	TRUE	FALSE	842700	0	94550	115300	11040	20930	38060	17400
Car-i-4_comp34068_c0_seq1_chr1	3	LKHNIADPQR	(2) Carbamyl (K)	FALSE	FALSE	FALSE	FALSE	FALSE	FALSE	FALSE	TRUE	1161	815.3	760.2	1377	1166	77.16	73.9	58610
Car-i-4_comp34068_c0_seq1_chr1	3	YIQLSAERGVLYR	(8) Delta:H(2)C(3)O(1) (R)	FALSE	FALSE	FALSE	FALSE	TRUE	TRUE	TRUE	TRUE	22640	15640	10990	10360	69970	111900	155300	184900
Car-i-4_comp34068_c0_seq1_chr1	2	YIQLSAERGVLYR	(8) Delta:H(2)C(3)O(1) (R)	FALSE	FALSE	FALSE	FALSE	TRUE	TRUE	TRUE	TRUE	0	462.7	1004	685.6	32260	29600	87010	57360
Car-i-4_comp34068_c0_seq1_chr1	3	FYLAGNPRQQQQGGR	(8) Delta:H(2)C(3)O(1) (R)	FALSE	FALSE	FALSE	FALSE	FALSE	FALSE	TRUE	TRUE	20180	25110	441300	446800	17030	23420	179100	24420
Car-i-4_comp34068_c0_seq1_chr1	2	EGQVLTVPQNFAVIKK	(16) Carbamyl (K)	FALSE	TRUE	TRUE	TRUE	FALSE	TRUE	TRUE	FALSE	81370	48920	219600	195300	60.49	241000	208500	54.38
Car-i-4_comp34068_c0_seq1_chr1	4	YNRDETTLFSSDSSGSSRR	(19) Delta:H(2)C(3)O(1) (R)	FALSE	FALSE	FALSE	FALSE	FALSE	FALSE	TRUE	TRUE	6269	32710	20820	3441	640.2	33790	14530	6042
Car-i-4_comp34068_c0_seq1_chr1	3	YNRDETTLFSSDSSGSSRR	(19) Delta:H(2)C(3)O(1) (R)	FALSE	FALSE	FALSE	FALSE	FALSE	FALSE	FALSE	TRUE	3637	856.3	5721	22460	416.3	418.3	424	6493
Car-i-4_comp34068_c0_seq1_chr1	3	SLKYNRDETTLFSSDSSGSSR	(3) Delta:H(2)C(3)O(1) (K); (6) Delta:H(2)C(3)O(1) (R)	FALSE	FALSE	FALSE	FALSE	TRUE	TRUE	TRUE	TRUE	56130	932500	51570	48090	37560	47640	92330	99140
Car-i-4_comp34068_c0_seq1_chr1	3	ITSLNSLNLPILRYIQLSAER	(13) Delta:H(2)C(3)O(1) (R)	FALSE	FALSE	FALSE	TRUE	FALSE	FALSE	FALSE	FALSE	556.8	342.1	28880	29070	0	10.77	13.78	72.56
Car-i-4_comp34068_c0_seq1_chr1	4	EERGWDRDNGVEETFCTMR	(3) Carbamyl (R); (7) Carbamyl (R); (18) Oxidation (M)	FALSE	FALSE	FALSE	FALSE	FALSE	FALSE	TRUE	FALSE	95340	1680000	78570	78610	695800	716100	633600	58240
Car-i-4_IUIS_ABW86978	2	QESTLVR		TRUE	TRUE	TRUE	TRUE	TRUE	TRUE	TRUE	TRUE	9462000	9256000	15150000	13300000	1264000	1312000	74430	742800
Car-i-4_IUIS_ABW86978	1	QESTLVR		FALSE	FALSE	FALSE	FALSE	FALSE	FALSE	FALSE	TRUE	4507000	3945000	7279000	6104000	438800	151.2	0	267800
Car-i-4_IUIS_ABW86978	2	REFQQDR		FALSE	FALSE	TRUE	TRUE	FALSE	FALSE	FALSE	FALSE	49490	29000	0	30100	9244	2990	112.6	2741
Car-i-4_IUIS_ABW86978	2	WLQLSAER		TRUE	TRUE	TRUE	TRUE	TRUE	TRUE	TRUE	TRUE	15730000	14740000	21630000	19980000	940900	895900	575300	442100
Car-i-4_IUIS_ABW86978	2	QLQVIRPR		TRUE	TRUE	TRUE	TRUE	TRUE	FALSE	FALSE	FALSE	3350000	2795000	3164000	2585000	240500	140900	8038	1056
Car-i-4_IUIS_ABW86978	2	FGQCQLNR		TRUE	TRUE	TRUE	TRUE	TRUE	TRUE	TRUE	TRUE	10300000	10430000	9492000	8653000	721200	734100	733700	668600
Car-i-4_IUIS_ABW86978	2	LDALEPTNR		TRUE	TRUE	TRUE	TRUE	TRUE	TRUE	TRUE	TRUE	11280000	8656000	11350000	10860000	1098000	1147000	2010000	1008000
Car-i-4_IUIS_ABW86978	1	LDALEPTNR		TRUE	FALSE	TRUE	TRUE	FALSE	FALSE	FALSE	FALSE	4503000	0	4358000	3673000	431.6	0	0	0
Car-i-4_IUIS_ABW86978	2	ADIYTEEAGR		TRUE	TRUE	TRUE	TRUE	TRUE	TRUE	TRUE	TRUE	11250000	8953000	23760000	14160000	1231000	3371000	12240000	2412000
Car-i-4_IUIS_ABW86978	3	RLQSENDHR		TRUE	FALSE	FALSE	FALSE	FALSE	FALSE	FALSE	FALSE	109500	54360	132200	50330	7688	2001	2382	4430
Car-i-4_IUIS_ABW86978	2	RLQSENDHR		TRUE	TRUE	FALSE	FALSE	FALSE	FALSE	FALSE	FALSE	191400	123600	377700	193900	23090	6065	0	728.8
Car-i-4_IUIS_ABW86978	2	DEGFEWVSFK		TRUE	TRUE	TRUE	TRUE	TRUE	TRUE	TRUE	TRUE	883900	801900	1499000	1392000	18650	76480	8266	273500
Car-i-4_IUIS_ABW86978	3	FNRQESTLVR		TRUE	FALSE	FALSE	FALSE	FALSE	FALSE	FALSE	FALSE	7124	12800	4390000	445.4	547.5	127	156.7	52450
Car-i-4_IUIS_ABW86978	2	TNENAMVSPLAGR		TRUE	TRUE	TRUE	TRUE	TRUE	TRUE	TRUE	TRUE	14620000	13320000	22100000	20390000	418600	492000	123000	118800
Car-i-4_IUIS_ABW86978	2	TNENAMVSPLAGR	(6) Oxidation (M)	TRUE	TRUE	TRUE	TRUE	TRUE	TRUE	TRUE	TRUE	9687000	11910000	12980000	16580000	854200	772900	2694000	889000
Car-i-4_IUIS_ABW86978	3	ISTVNSHNLPILR		TRUE	TRUE	TRUE	TRUE	TRUE	TRUE	TRUE	TRUE	16000000	14290000	27280000	21680000	1652000	1613000	1094000	983600
Car-i-4_IUIS_ABW86978	3	ARDEGFEWVSFK		TRUE	TRUE	TRUE	TRUE	TRUE	TRUE	TRUE	TRUE	88550	82580	348500	312900	15580	15800	5608	46360
Car-i-4_IUIS_ABW86978	2	ARDEGFEWVSFK		FALSE	FALSE	TRUE	TRUE	FALSE	FALSE	FALSE	FALSE	0	0	68360	57960	2137	18070	569.8	4716
Car-i-4_IUIS_ABW86978	2	WSREEQEHEER		FALSE	FALSE	TRUE	FALSE	FALSE	FALSE	FALSE	FALSE	71590	43930	87920	23550	63720	61710	46850	78900
Car-i-4_IUIS_ABW86978	2	EGQLLTIPQNFAVVK		TRUE	TRUE	TRUE	TRUE	TRUE	TRUE	TRUE	TRUE	63580000	60370000	56110000	49090000	3788000	2897000	1078000	822700
Car-i-4_IUIS_ABW86978	3	ALPEEVLVNAFQIPR		TRUE	TRUE	TRUE	TRUE	FALSE	FALSE	FALSE	FALSE	1599000	1369000	2200000	1843000	78.29	42.51	16.42	69.3
Car-i-4_IUIS_ABW86978	2	ALPEEVLVNAFQIPR		TRUE	TRUE	TRUE	TRUE	TRUE	TRUE	TRUE	TRUE	183800000	162900000	205300000	182200000	1146000	1205000	475300	360100
Car-i-4_IUIS_ABW86978	3	ENIGDPSRADIYTEEAGR		TRUE	TRUE	TRUE	TRUE	TRUE	TRUE	TRUE	TRUE	14740000	12930000	23570000	22700000	1420000	1372000	3233000	1008000
Car-i-4_IUIS_ABW86978	2	ENIGDPSRADIYTEEAGR		TRUE	TRUE	TRUE	TRUE	TRUE	FALSE	TRUE	FALSE	8457000	8148000	8804000	8392000	331000	6734	218100	18790
Car-i-4_IUIS_ABW86978	3	FGQCQLNRLDALEPTNR		TRUE	FALSE	TRUE	FALSE	FALSE	FALSE	FALSE	FALSE	133500	117200	228600	191400	9590	16.06	260.2	702.8
Car-i-4_IUIS_ABW86978	3	GITGVLFPGCPETFEESQR		TRUE	TRUE	TRUE	TRUE	FALSE	FALSE	FALSE	FALSE	165200	154100	185500	194800	428.1	146	1070	320.1
Car-i-4_IUIS_ABW86978	2	GITGVLFPGCPETFEESQR		TRUE	TRUE	TRUE	TRUE	TRUE	TRUE	TRUE	TRUE	87580000	78180000	92290000	85680000	2709000	2070000	1111000	816700
Car-i-4_IUIS_ABW86978	2	AEVQVVDNFGQTVFDDELR		TRUE	TRUE	TRUE	TRUE	FALSE	FALSE	FALSE	FALSE	13570000	11760000	9992000	9762000	643.3	872.9	0	238.4
Car-i-4_IUIS_ABW86978	3	GRAEVQVVDNFGQTVFDDELR		TRUE	TRUE	TRUE	TRUE	FALSE	FALSE	FALSE	FALSE	9518000	8337000	6856000	5800000	866.5	13050	216500	4609
Car-i-4_IUIS_ABW86978	2	GRAEVQVVDNFGQTVFDDELR		TRUE	FALSE	TRUE	FALSE	FALSE	FALSE	FALSE	FALSE	612300	564700	397500	321500	10860	156	14340	0
Car-i-4_IUIS_ABW86978	3	TIEPNGLLLPHYSNAPQLVYIAR		TRUE	TRUE	TRUE	TRUE	TRUE	TRUE	FALSE	FALSE	182400000	164000000	180500000	167400000	629200	493600	128500	2414
Car-i-4_IUIS_ABW86978	2	TIEPNGLLLPHYSNAPQLVYIAR		TRUE	TRUE	TRUE	TRUE	FALSE	FALSE	FALSE	FALSE	8664000	7533000	8446000	7215000	117.1	0	0	17670
Car-i-4_IUIS_ABW86978	4	RTIEPNGLLLPHYSNAPQLVYIAR		FALSE	FALSE	TRUE	FALSE	FALSE	FALSE	FALSE	FALSE	12540	20740	48210	50450	38.22	986.6	387.1	29.34
Car-i-4_IUIS_ABW86978	4	GALYSDALYVPHWNLNAHSVVYALR		FALSE	TRUE	FALSE	TRUE	FALSE	FALSE	FALSE	FALSE	2034000	1630000	925100	765800	50140	2940	2967	51500
Car-i-4_IUIS_ABW86978	3	DLGNNVFSGFDAEFLADAFNVDTETAR		FALSE	TRUE	FALSE	FALSE	FALSE	FALSE	FALSE	FALSE	202700	165700	202700	146700	78.03	78.77	34.99	346.5
Car-i-4_IUIS_ABW86978	2	DLGNNVFSGFDAEFLADAFNVDTETAR		TRUE	TRUE	TRUE	TRUE	TRUE	TRUE	TRUE	FALSE	2540000	2188000	1939000	1549000	36630	20110	17420	57.91
Car-i-4_IUIS_ABW86978	3	IEAEAGVIESWDPNHQQLQCAGVAVVR		TRUE	TRUE	TRUE	TRUE	FALSE	FALSE	FALSE	FALSE	12930000	11180000	11340000	10390000	428.9	234500	87860	86190
Car-i-4_IUIS_ABW86978	3	DLGNNVFSGFDAEFLADAFNVDTETARR		FALSE	FALSE	TRUE	FALSE	TRUE	FALSE	FALSE	FALSE	6119000	4999000	6576000	5389000	28460	436	40.72	197.8
Car-i-4_IUIS_ABW86978	3	AEVQVVDNFGQTVFDDELREGQLLTIPQNFAVVK		TRUE	TRUE	TRUE	TRUE	FALSE	FALSE	FALSE	FALSE	869900	686200	593500	520200	247.3	247.1	20.08	1092
Car-i-4_IUIS_ABW86978	4	LDALEPTNRIEAEAGVIESWDPNHQQLQCAGVAVVR		TRUE	TRUE	TRUE	TRUE	FALSE	FALSE	FALSE	FALSE	10590000	9202000	9164000	8095000	739.6	941.8	593.9	676.1
Car-i-4_IUIS_ABW86978	4	GRAEVQVVDNFGQTVFDDELREGQLLTIPQNFAVVK		TRUE	TRUE	TRUE	TRUE	FALSE	FALSE	FALSE	FALSE	1143000	873400	496900	435000	86.23	0	9.491	37.71
Car-i-4_IUIS_ABW86978	4	EGDIIAFPAGVAHWCYNDGSSPVVAIFLLDTHNNANQLDQNPR		FALSE	FALSE	TRUE	TRUE	FALSE	FALSE	FALSE	FALSE	6012000	5528000	3520000	2919000	25.85	64.76	23.25	122.2
Car-i-4_IUIS_ABW86978	3	EGQLLTIPQNFAVVKR	(15) Carboxyethyl (K)	FALSE	FALSE	FALSE	TRUE	FALSE	FALSE	FALSE	FALSE	434300	356200	373700	328800	6826	306.8	1620	2314
Car-i-4_IUIS_ABW86978	2	TIEPNGLLLPHYSNAPQLVYIAR	(23) G-H1 (R)	TRUE	FALSE	TRUE	TRUE	FALSE	FALSE	FALSE	FALSE	154000000	95960000	51270000	46950000	113.7	137.7	190	163.5
Car-i-4_IUIS_ABW86978	5	ARDEGFEWVSFKTNENAMVSPLAGR	(12) Carboxyethyl (K); (18) Oxidation (M)	FALSE	TRUE	FALSE	FALSE	FALSE	FALSE	FALSE	FALSE	231.5	25380	309.1	219.3	307.6	1625	1480	203.4
Car-i-4_IUIS_ABW86978	2	TNENAMVSPLAGR	(13) Carbamyl (R)	TRUE	FALSE	TRUE	FALSE	FALSE	FALSE	FALSE	FALSE	80760000	79660000	56920000	46020000	3812000	2261	1030	547.5
Car-i-4_IUIS_ABW86978	3	TSAIRALPEEVLVNAFQIPR	(5) Carbamyl (R)	FALSE	FALSE	TRUE	FALSE	FALSE	FALSE	FALSE	FALSE	4209	3161	294.9	2966	17.94	55.67	42.77	6.219
Car-i-4_Lakota_Chr3_2nd-copy	1	ISTVNSK		TRUE	FALSE	TRUE	FALSE	FALSE	FALSE	FALSE	FALSE	3531000	1840000	2843000	1562000	374000	266500	300200	268700
Car-i-4_Lakota_Chr3_2nd-copy	2	FGECQLK		TRUE	TRUE	TRUE	TRUE	TRUE	TRUE	TRUE	TRUE	26360000	27640000	21430000	20470000	3886000	5061000	8680000	5845000
Car-i-4_Lakota_Chr3_2nd-copy	2	ENIGDPSR		TRUE	FALSE	TRUE	TRUE	TRUE	FALSE	TRUE	FALSE	669300	453100	521600	351500	104100	227100	103200	170700
Car-i-4_Lakota_Chr3_2nd-copy	2	LQSNHDNR		FALSE	TRUE	FALSE	FALSE	FALSE	FALSE	FALSE	TRUE	0	305.3	3892	53.43	2057	272.9	549.7	1599
Car-i-4_Lakota_Chr3_2nd-copy	2	LDALEPSNR		TRUE	TRUE	TRUE	TRUE	TRUE	TRUE	TRUE	TRUE	6609000	6698000	5051000	3295000	3651000	7230000	14250000	13040000
Car-i-4_Lakota_Chr3_2nd-copy	2	QRELDLER		TRUE	TRUE	TRUE	TRUE	TRUE	TRUE	TRUE	TRUE	13340000	13200000	7068000	5895000	5674000	5189000	10590000	8497000
Car-i-4_Lakota_Chr3_2nd-copy	2	ELDLERER		FALSE	FALSE	FALSE	FALSE	TRUE	FALSE	TRUE	TRUE	3844000	2303000	18560	23730	2931000	3827000	7932000	8699000
Car-i-4_Lakota_Chr3_2nd-copy	2	WSREEQER		FALSE	TRUE	FALSE	FALSE	FALSE	FALSE	FALSE	FALSE	2223000	1163000	3385000	1359000	1924000	1555000	1241000	60790
Car-i-4_Lakota_Chr3_2nd-copy	2	ADIYTEQAGR		TRUE	TRUE	TRUE	TRUE	TRUE	TRUE	TRUE	TRUE	93670000	94900000	75400000	84830000	17810000	20440000	43850000	39100000
Car-i-4_Lakota_Chr3_2nd-copy	1	ADIYTEQAGR		TRUE	FALSE	FALSE	FALSE	FALSE	FALSE	FALSE	FALSE	35830000	1265	9232	216.5	513.1	188400	5596000	239.9
Car-i-4_Lakota_Chr3_2nd-copy	3	LRENIGDPSR		TRUE	TRUE	TRUE	TRUE	TRUE	TRUE	TRUE	TRUE	36580000	34440000	28050000	26360000	6117000	6516000	134000	8675000
Car-i-4_Lakota_Chr3_2nd-copy	2	LRENIGDPSR		TRUE	TRUE	TRUE	TRUE	TRUE	TRUE	FALSE	TRUE	70190000	64920000	42310000	40310000	8219000	7680000	3458	9630000
Car-i-4_Lakota_Chr3_2nd-copy	3	RLDALEPSNR		TRUE	TRUE	TRUE	TRUE	TRUE	TRUE	TRUE	TRUE	5277000	6751000	3919000	4174000	1212000	1722000	2676000	2430000
Car-i-4_Lakota_Chr3_2nd-copy	2	RLDALEPSNR		TRUE	TRUE	TRUE	TRUE	TRUE	TRUE	TRUE	TRUE	55270000	66880000	35590000	35270000	10420000	12390000	15740000	15840000
Car-i-4_Lakota_Chr3_2nd-copy	2	FSSQETFLAR		TRUE	TRUE	TRUE	TRUE	TRUE	TRUE	TRUE	TRUE	155000000	145900000	119600000	107400000	20100000	21350000	29680000	28360000
Car-i-4_Lakota_Chr3_2nd-copy	1	FSSQETFLAR		FALSE	FALSE	FALSE	FALSE	TRUE	FALSE	FALSE	FALSE	4933	43.35	127	1088	2587000	2765	0	0
Car-i-4_Lakota_Chr3_2nd-copy	2	SRPSSTDIKR	(9) HydroxymethylOP (K)	FALSE	FALSE	FALSE	FALSE	FALSE	FALSE	TRUE	TRUE	24620	10480	14460	89450	5297	11710	897400	917000
Car-i-4_Lakota_Chr3_2nd-copy	3	VEGNLQVIRPR		TRUE	TRUE	TRUE	TRUE	TRUE	TRUE	TRUE	TRUE	59320000	47420000	41900000	35610000	5504000	6372000	7799000	9496000
Car-i-4_Lakota_Chr3_2nd-copy	2	VEGNLQVIRPR		TRUE	TRUE	TRUE	TRUE	TRUE	TRUE	TRUE	TRUE	61270000	56590000	34360000	34310000	5593000	6383000	8295000	6342000
Car-i-4_Lakota_Chr3_2nd-copy	3	QRELDLERER		TRUE	TRUE	TRUE	TRUE	TRUE	TRUE	TRUE	TRUE	4094000	3848000	2294000	2261000	889400	833800	1730000	1809000
Car-i-4_Lakota_Chr3_2nd-copy	2	QRELDLERER		FALSE	TRUE	FALSE	FALSE	FALSE	FALSE	FALSE	FALSE	655700	592400	289800	140.2	93010	55770	224800	1.467
Car-i-4_Lakota_Chr3_2nd-copy	3	TNEDAMISPLVGR		TRUE	FALSE	TRUE	FALSE	FALSE	FALSE	FALSE	FALSE	0	8728	1943	1693	117.2	458.2	0	7646
Car-i-4_Lakota_Chr3_2nd-copy	2	TNEDAMISPLVGR		TRUE	TRUE	TRUE	TRUE	TRUE	TRUE	TRUE	TRUE	219500000	197400000	129900000	122000000	3405000	3424000	3065000	1984000
Car-i-4_Lakota_Chr3_2nd-copy	2	ATEEGFEWVAFK		TRUE	TRUE	TRUE	TRUE	TRUE	TRUE	TRUE	TRUE	254100000	233600000	139100000	126000000	12330000	11060000	12390000	8698000
Car-i-4_Lakota_Chr3_2nd-copy	2	TNEDAMISPLVGR	(6) Oxidation (M)	TRUE	TRUE	TRUE	TRUE	TRUE	TRUE	TRUE	TRUE	76360000	79570000	65150000	67140000	30580000	30700000	46510000	43730000
Car-i-4_Lakota_Chr3_2nd-copy	3	IRPSFRTTSFPR		FALSE	FALSE	FALSE	FALSE	FALSE	FALSE	TRUE	FALSE	281.6	2105	0	1915	142.7	3415	25070	19670
Car-i-4_Lakota_Chr3_2nd-copy	2	FDNGLEETVCTLR		TRUE	TRUE	TRUE	TRUE	FALSE	TRUE	FALSE	TRUE	613000	551900	418700	339700	1985	76390	71410	59530
Car-i-4_Lakota_Chr3_2nd-copy	3	RATEEGFEWVAFK		TRUE	TRUE	TRUE	TRUE	TRUE	TRUE	TRUE	TRUE	31720000	24930000	29100000	24770000	714500	771800	743600	723900
Car-i-4_Lakota_Chr3_2nd-copy	2	RATEEGFEWVAFK		TRUE	TRUE	TRUE	TRUE	TRUE	TRUE	TRUE	TRUE	47940000	38590000	41830000	34990000	952700	1037000	993400	1019000
Car-i-4_Lakota_Chr3_2nd-copy	2	NLPILGWLQLSAER		TRUE	TRUE	TRUE	TRUE	TRUE	TRUE	TRUE	TRUE	191900000	169700000	78510000	72170000	74250	35360	17990	1648
Car-i-4_Lakota_Chr3_2nd-copy	2	EGQLLIIPQNFGVVK		TRUE	TRUE	TRUE	TRUE	TRUE	TRUE	TRUE	TRUE	243000000	224800000	112200000	101200000	16940000	14480000	10060000	9240000
Car-i-4_Lakota_Chr3_2nd-copy	3	AIPEEVLANAFQIPR		TRUE	TRUE	TRUE	TRUE	FALSE	FALSE	FALSE	TRUE	5800000	5443000	4381000	3498000	142.5	167.6	82760	61050
Car-i-4_Lakota_Chr3_2nd-copy	2	AIPEEVLANAFQIPR		TRUE	TRUE	TRUE	TRUE	TRUE	TRUE	TRUE	TRUE	700200000	645500000	402900000	370900000	11410000	10660000	9989000	7835000
Car-i-4_Lakota_Chr3_2nd-copy	3	EGQLLIIPQNFGVVKR		FALSE	FALSE	FALSE	FALSE	TRUE	FALSE	FALSE	FALSE	458.7	219.6	73.81	154.4	15050	737.4	193.9	477.6
Car-i-4_Lakota_Chr3_2nd-copy	2	EGQLLIIPQNFGVVKR		FALSE	FALSE	FALSE	FALSE	FALSE	FALSE	TRUE	TRUE	56470	49490	38000	30350	490.6	55.49	6418	3605
Car-i-4_Lakota_Chr3_2nd-copy	3	ENIGDPSRADIYTEQAGR		TRUE	TRUE	TRUE	TRUE	TRUE	TRUE	TRUE	TRUE	9642000	8633000	13840000	13270000	1484000	1704000	3028000	2570000
Car-i-4_Lakota_Chr3_2nd-copy	2	ENIGDPSRADIYTEQAGR		FALSE	TRUE	TRUE	TRUE	TRUE	TRUE	FALSE	TRUE	4124000	4245000	3379000	3359000	336700	258100	65750	475500
Car-i-4_Lakota_Chr3_2nd-copy	3	AIPEEVLANAFQIPREDAR		TRUE	FALSE	TRUE	TRUE	TRUE	FALSE	TRUE	FALSE	519100	452200	1659000	1408000	11230	10680	9298	511.7
Car-i-4_Lakota_Chr3_2nd-copy	2	AIPEEVLANAFQIPREDAR		FALSE	FALSE	TRUE	TRUE	FALSE	FALSE	FALSE	FALSE	7723	5626	88280	82820	199.8	180.6	1235	204.3
Car-i-4_Lakota_Chr3_2nd-copy	3	AEIQVVDNYGQTVFDDDLR		TRUE	TRUE	FALSE	FALSE	FALSE	FALSE	FALSE	FALSE	130500	115800	56690	64820	94460	160600	419400	1493000
Car-i-4_Lakota_Chr3_2nd-copy	2	AEIQVVDNYGQTVFDDDLR		TRUE	TRUE	TRUE	TRUE	TRUE	TRUE	TRUE	TRUE	73640000	66260000	26800000	24380000	111600	0	38250000	31890000
Car-i-4_Lakota_Chr3_2nd-copy	4	LRENIGDPSRADIYTEQAGR		TRUE	TRUE	TRUE	TRUE	TRUE	TRUE	TRUE	TRUE	4423000	4309000	5997000	6143000	113200	137100	287200	96320
Car-i-4_Lakota_Chr3_2nd-copy	3	LRENIGDPSRADIYTEQAGR		TRUE	TRUE	TRUE	TRUE	TRUE	FALSE	FALSE	FALSE	3393000	3630000	2695000	2571000	39040	650.4	133.6	539
Car-i-4_Lakota_Chr3_2nd-copy	2	LRENIGDPSRADIYTEQAGR		TRUE	TRUE	FALSE	FALSE	FALSE	FALSE	FALSE	FALSE	317800	369100	138500	94300	183.7	0	0	0
Car-i-4_Lakota_Chr3_2nd-copy	4	AIPEEVLANAFQIPREDARR		TRUE	FALSE	TRUE	TRUE	FALSE	FALSE	FALSE	FALSE	117800	97900	112300	106200	781.5	1213	2535	491.5
Car-i-4_Lakota_Chr3_2nd-copy	3	GRAEIQVVDNYGQTVFDDDLR		TRUE	TRUE	TRUE	TRUE	FALSE	FALSE	FALSE	FALSE	35840000	14540000	13840000	12140000	11740	21520	365900	28990
Car-i-4_Lakota_Chr3_2nd-copy	2	GRAEIQVVDNYGQTVFDDDLR		FALSE	FALSE	TRUE	TRUE	FALSE	FALSE	FALSE	FALSE	2751000	1220000	783000	643100	11600	0	171	2174
Car-i-4_Lakota_Chr3_2nd-copy	3	GITGALFPGCPETFEESQQGQSR		TRUE	TRUE	TRUE	TRUE	TRUE	TRUE	TRUE	TRUE	9535000	8296000	6314000	5970000	929200	732200	1114000	868700
Car-i-4_Lakota_Chr3_2nd-copy	2	GITGALFPGCPETFEESQQGQSR		TRUE	TRUE	TRUE	TRUE	TRUE	TRUE	TRUE	TRUE	379000000	327400000	192600000	172000000	19550000	15970000	26560000	20650000
Car-i-4_Lakota_Chr3_2nd-copy	3	ISTVNSKNLPILGWLQLSAER	(7) Hex (KR)	FALSE	FALSE	TRUE	FALSE	FALSE	FALSE	FALSE	FALSE	132100	107800	276700	254800	84.04	49.94	38.71	28.34
Car-i-4_Lakota_Chr3_2nd-copy	3	TIEPNGLLLPQYSNAPQLFYIVK		TRUE	TRUE	TRUE	TRUE	TRUE	FALSE	FALSE	FALSE	24960000	23520000	16200000	14330000	28810	1087	56.58	1093
Car-i-4_Lakota_Chr3_2nd-copy	2	TIEPNGLLLPQYSNAPQLFYIVK		TRUE	TRUE	TRUE	TRUE	TRUE	TRUE	FALSE	FALSE	515400000	505800000	259200000	232800000	386300	52080	123600	330.4
Car-i-4_Lakota_Chr3_2nd-copy	3	GRGITGALFPGCPETFEESQQGQSR		TRUE	TRUE	TRUE	TRUE	FALSE	FALSE	FALSE	FALSE	264400	240200	212900	228900	161.9	1672	317.6	248
Car-i-4_Lakota_Chr3_2nd-copy	2	GRGITGALFPGCPETFEESQQGQSR		FALSE	TRUE	FALSE	FALSE	FALSE	FALSE	FALSE	FALSE	2678	3026	42.21	0	0	0	0	0
Car-i-4_Lakota_Chr3_2nd-copy	3	RTIEPNGLLLPQYSNAPQLFYIVK		TRUE	TRUE	FALSE	FALSE	FALSE	FALSE	FALSE	FALSE	404200	300500	394500	264400	44.62	0	39.65	46.85
Car-i-4_Lakota_Chr3_2nd-copy	4	GALYSDALYVPHWNLNAHSVVYAIR		FALSE	TRUE	FALSE	TRUE	FALSE	FALSE	FALSE	FALSE	2034000	1630000	925100	765800	50140	2940	2967	51500
Car-i-4_Lakota_Chr3_2nd-copy	3	TIEPNGLLLPQYSNAPQLFYIVKGR		TRUE	TRUE	TRUE	TRUE	FALSE	FALSE	FALSE	FALSE	440000	429800	486100	475100	127.2	223.2	23.47	26.35
Car-i-4_Lakota_Chr3_2nd-copy	2	TIEPNGLLLPQYSNAPQLFYIVKGR		FALSE	TRUE	FALSE	FALSE	FALSE	FALSE	FALSE	FALSE	298200	260100	71750	69410	67.53	0	40.1	0
Car-i-4_Lakota_Chr3_2nd-copy	3	GSGNNVFSGFDAEFLADAFNVDIETAR		TRUE	FALSE	TRUE	FALSE	TRUE	TRUE	FALSE	FALSE	677100	587700	452500	327600	11020	3474	2330	17950
Car-i-4_Lakota_Chr3_2nd-copy	2	GSGNNVFSGFDAEFLADAFNVDIETAR		TRUE	TRUE	TRUE	FALSE	TRUE	TRUE	TRUE	TRUE	9705000	8743000	5057000	3193000	109300	53160	43730	17620
Car-i-4_Lakota_Chr3_2nd-copy	4	NFYLAGNPDDEFRPQGQQEYEQHR		TRUE	TRUE	TRUE	TRUE	TRUE	TRUE	TRUE	TRUE	77660000	63690000	55010000	40920000	11980000	14410000	17520000	18230000
Car-i-4_Lakota_Chr3_2nd-copy	3	NFYLAGNPDDEFRPQGQQEYEQHR		TRUE	TRUE	TRUE	TRUE	TRUE	TRUE	TRUE	TRUE	59010000	54480000	27780000	29090000	8814000	6986000	9358000	8728000
Car-i-4_Lakota_Chr3_2nd-copy	2	NFYLAGNPDDEFRPQGQQEYEQHR		FALSE	TRUE	FALSE	TRUE	FALSE	FALSE	FALSE	FALSE	1222000	1026000	269400	405900	0	0	0.8083	0
Car-i-4_Lakota_Chr3_2nd-copy	3	IEAEAGVIESWDPNNQQFQCAGVAVVR		TRUE	TRUE	TRUE	FALSE	FALSE	FALSE	FALSE	FALSE	2083000	1511000	806800	521300	76.44	116.6	175.3	10.67
Car-i-4_Lakota_Chr3_2nd-copy	2	IEAEAGVIESWDPNNQQFQCAGVAVVR		TRUE	TRUE	TRUE	TRUE	FALSE	FALSE	FALSE	FALSE	13600000	11140000	3203000	2617000	699.9	516.6	292.9	436.4
Car-i-4_Lakota_Chr3_2nd-copy	3	TIEPNGLLLPQYSNAPQLFYIVKGR	(23) Hex (KR)	FALSE	FALSE	TRUE	TRUE	FALSE	FALSE	FALSE	FALSE	4647	0	49050	60230	219.1	55.68	23.81	48.61
Car-i-4_Lakota_Chr3_2nd-copy	3	GSGNNVFSGFDAEFLADAFNVDIETARR		TRUE	TRUE	TRUE	TRUE	TRUE	FALSE	TRUE	FALSE	7840000	7102000	4327000	3250000	43770	15070	8297	125.8
Car-i-4_Lakota_Chr3_2nd-copy	2	GSGNNVFSGFDAEFLADAFNVDIETARR		FALSE	TRUE	FALSE	FALSE	FALSE	FALSE	FALSE	FALSE	1145	576.5	0	0	32.97	0	74.4	0
Car-i-4_Lakota_Chr3_2nd-copy	4	NFYLAGNPDDEFRPQGQQEYEQHRR		TRUE	FALSE	FALSE	FALSE	FALSE	FALSE	FALSE	FALSE	155800000	134200000	88020000	87050000	844.5	139.7	199.7	450.7
Car-i-4_Lakota_Chr3_2nd-copy	3	NFYLAGNPDDEFRPQGQQEYEQHRR		TRUE	TRUE	TRUE	FALSE	TRUE	TRUE	TRUE	TRUE	31050000	27500000	13830000	12930000	3684000	3189000	3298000	2826000
Car-i-4_Lakota_Chr3_2nd-copy	4	AEIQVVDNYGQTVFDDDLREGQLLIIPQNFGVVK		TRUE	FALSE	FALSE	FALSE	FALSE	FALSE	FALSE	FALSE	290400	251500	120300	84050	58.54	58.3	127.4	31.51
Car-i-4_Lakota_Chr3_2nd-copy	3	AEIQVVDNYGQTVFDDDLREGQLLIIPQNFGVVK		TRUE	TRUE	TRUE	TRUE	FALSE	FALSE	FALSE	FALSE	11330000	9366000	4743000	3921000	79.26	52.75	116.1	101.7
Car-i-4_Lakota_Chr3_2nd-copy	3	LDALEPSNRIEAEAGVIESWDPNNQQFQCAGVAVVR		TRUE	TRUE	TRUE	TRUE	FALSE	FALSE	FALSE	FALSE	3314000	2523000	1323000	1074000	75.06	127.3	50.42	0
Car-i-4_Lakota_Chr3_2nd-copy	4	GRAEIQVVDNYGQTVFDDDLREGQLLIIPQNFGVVK		TRUE	TRUE	TRUE	TRUE	FALSE	FALSE	FALSE	FALSE	6503000	5578000	1693000	1405000	16.03	92.1	84.95	1023
Car-i-4_Lakota_Chr3_2nd-copy	3	GRAEIQVVDNYGQTVFDDDLREGQLLIIPQNFGVVK		FALSE	TRUE	FALSE	FALSE	FALSE	FALSE	FALSE	FALSE	181600	142900	22800	34820	41.27	66.2	45.5	177.1
Car-i-4_Lakota_Chr3_2nd-copy	4	RLDALEPSNRIEAEAGVIESWDPNNQQFQCAGVAVVR		TRUE	TRUE	TRUE	TRUE	FALSE	FALSE	FALSE	FALSE	8578000	8297000	3564000	3441000	54380	2274	0	2346
Car-i-4_Lakota_Chr3_2nd-copy	3	EGDVIAIPAGVAHWCYNDGDTPVVIVALMDTANNANQLDQNPR		TRUE	TRUE	TRUE	TRUE	FALSE	FALSE	FALSE	FALSE	12970000	10920000	3229000	2936000	653.4	17.61	126.1	131.6
Car-i-4_Lakota_Chr3_2nd-copy	4	EGDVIAIPAGVAHWCYNDGDTPVVIVALMDTANNANQLDQNPR	(29) Oxidation (M)	TRUE	TRUE	FALSE	FALSE	FALSE	FALSE	FALSE	FALSE	391800	334000	147600	158200	0	36.31	36.46	525.6
Car-i-4_Lakota_Chr3_2nd-copy	3	EGDVIAIPAGVAHWCYNDGDTPVVIVALMDTANNANQLDQNPR	(29) Oxidation (M)	TRUE	TRUE	TRUE	TRUE	FALSE	FALSE	FALSE	FALSE	9063000	8679000	3549000	3241000	8385	104.7	12.99	868.2
Car-i-4_Lakota_Chr3_2nd-copy	5	HFREGDVIAIPAGVAHWCYNDGDTPVVIVALMDTANNANQLDQNPR		TRUE	FALSE	FALSE	FALSE	FALSE	FALSE	FALSE	FALSE	57420	31180	29010	16660	0	22.28	272.6	0
Car-i-4_Lakota_Chr3_2nd-copy	3	EGQLLIIPQNFGVVKR	(15) Carboxyethyl (K)	TRUE	TRUE	TRUE	TRUE	FALSE	FALSE	TRUE	FALSE	143200	121100	83110	70890	1244	35530	44180	250000
Car-i-4_Lakota_Chr3_2nd-copy	3	TIEPNGLLLPQYSNAPQLFYIVKGR	(23) Carboxymethyl (K)	TRUE	TRUE	TRUE	TRUE	FALSE	FALSE	FALSE	FALSE	104200	89310	96190	80850	52.61	54.4	74.33	162.2
Car-i-4_Lakota_Chr3_2nd-copy	3	TIEPNGLLLPQYSNAPQLFYIVKGR	(23) Carboxyethyl (K)	FALSE	FALSE	TRUE	TRUE	FALSE	FALSE	FALSE	FALSE	1010	0	66250	63690	28.58	26.63	65.33	0
Car-i-4_Lakota_Chr3_2nd-copy	5	IRHFREGDVIAIPAGVAHWCYNDGDTPVVIVALMDTANNANQLDQNPR	(5) G-H1 (R); (34) Oxidation (M)	TRUE	TRUE	FALSE	FALSE	FALSE	FALSE	FALSE	FALSE	189000	189500	19930	10190	114.1	25.83	289.2	4.291
Car-i-4_Lakota_Chr3_2nd-copy	2	FGECQLKR	(8) Carbamyl (R)	FALSE	FALSE	FALSE	FALSE	FALSE	FALSE	FALSE	TRUE	1845	10910	650.7	157.7	4324	1564	2244	104300
Car-i-4_Lakota_Chr3_2nd-copy	2	QRELDLER	(2) Delta:H(2)C(3)O(1) (R)	FALSE	FALSE	FALSE	FALSE	FALSE	FALSE	TRUE	FALSE	857.3	610.9	8020	0	286.8	969.6	78990	21850
Car-i-4_Lakota_Chr3_2nd-copy	2	SRPSSTDIKR	(9) Delta:H(2)C(3)O(1) (K); (10) Delta:H(2)C(3)O(1) (R)	FALSE	FALSE	FALSE	FALSE	FALSE	FALSE	FALSE	TRUE	1599	0	14440	782.8	5297	1186	56340	912400
Car-i-4_Lakota_Chr3_2nd-copy	3	ELDLERERR	(9) Delta:H(2)C(3)O(1) (R)	FALSE	FALSE	FALSE	FALSE	FALSE	FALSE	FALSE	TRUE	5071	33.1	689.1	47.27	234.8	4474	3.534	35090
Car-i-4_Lakota_Chr3_2nd-copy	3	VEGNLQVIRPR	(9) Delta:H(2)C(3)O(1) (R)	FALSE	FALSE	FALSE	FALSE	FALSE	FALSE	TRUE	FALSE	403	142.6	362.8	140.4	135.7	47580	91240	86.83
Car-i-4_Lakota_Chr3_2nd-copy	3	VEGNLQVIRPR	(11) Delta:H(2)C(3)O(1) (R)	FALSE	FALSE	FALSE	FALSE	FALSE	FALSE	TRUE	FALSE	0	142.6	362.8	140.4	135.7	5774	91240	86.83
Car-i-4_Lakota_Chr3_2nd-copy	3	FSSQETFLARSR	(12) Delta:H(2)C(3)O(1) (R)	FALSE	FALSE	FALSE	FALSE	TRUE	TRUE	TRUE	TRUE	19640	20750	12830	14090	28250	128000	136100	120300
Car-i-4_Lakota_Chr3_2nd-copy	2	FSSQETFLARSR	(12) Delta:H(2)C(3)O(1) (R)	FALSE	FALSE	FALSE	FALSE	FALSE	FALSE	TRUE	FALSE	4684	8145	1567	4898	2775	1185	13790	203.2
Car-i-4_Lakota_Chr3_2nd-copy	3	IRPSFRTTSFPR	(6) Delta:H(2)C(3)O(1) (R)	FALSE	FALSE	FALSE	FALSE	FALSE	FALSE	TRUE	FALSE	14100	407.3	19440	362.3	56730	256.9	23360	37.05
Car-i-4_Lakota_Chr3_2nd-copy	2	SRSRPSSTDIKR	(2) Carbamyl (R); (4) Carbamyl (R); (11) Delta:H(2)C(3)O(1) (K)	FALSE	TRUE	FALSE	FALSE	FALSE	FALSE	FALSE	FALSE	3245	62550	7867	6883	218.5	345.3	944.7	1061
Car-i-4_Lakota_Chr3_2nd-copy	3	RATEEGFEWVAFK	(1) Delta:H(2)C(3)O(1) (R)	FALSE	FALSE	FALSE	FALSE	FALSE	TRUE	FALSE	TRUE	642.6	6440	1717	2666	111.1	5819	7598	7105
Car-i-4_Lakota_Chr3_2nd-copy	2	EGQLLIIPQNFGVVKR	(16) Carbamyl (R)	FALSE	FALSE	TRUE	TRUE	TRUE	FALSE	TRUE	TRUE	18800	1686	75060	63740	34360	27970	52690	46750
Car-i-4_Lakota_Chr3_2nd-copy	3	ADIYTEQAGRISTVNSK	(10) Delta:H(2)C(3)O(1) (R)	FALSE	FALSE	FALSE	FALSE	FALSE	FALSE	FALSE	TRUE	132.1	856.2	3342	0	0	658.9	452	41690
Car-i-4_Lakota_Chr3_2nd-copy	3	TNEDAMISPLVGRTSAIR	(6) Oxidation (M); (18) Delta:H(2)C(3)O(1) (R)	FALSE	FALSE	FALSE	FALSE	TRUE	TRUE	TRUE	TRUE	531.8	1708	3073	95150	94530	128000	450900	466500
Car-i-4_Lakota_Chr3_2nd-copy	2	FGECQLKRLDALEPSNR	(7) Carbamyl (K); (8) Carbamyl (R); (17) Carbamyl (R)	TRUE	FALSE	FALSE	FALSE	FALSE	FALSE	FALSE	FALSE	819900	802900	514000	516900	71.69	6.405	68.67	1012
Car-i-4_Lakota_Chr3_2nd-copy	4	LRENIGDPSRADIYTEQAGR	(10) Delta:H(2)C(3)O(1) (R)	FALSE	FALSE	FALSE	FALSE	FALSE	FALSE	TRUE	FALSE	250	331.3	186.9	31.59	0	14550	40200	89.99
Car-i-4_Lakota_Chr3_2nd-copy	3	RTIEPNGLLLPQYSNAPQLFYIVK	(1) Delta:H(2)C(3)O(1) (R)	FALSE	FALSE	TRUE	TRUE	FALSE	FALSE	FALSE	FALSE	1394	1994	501500	464200	45.23	49.83	36.23	37.64
Car-i-4_Lakota_Chr3_2nd-copy	4	NFYLAGNPDDEFRPQGQQEYEQHRR	(25) Delta:H(2)C(3)O(1) (R)	FALSE	FALSE	FALSE	FALSE	TRUE	TRUE	TRUE	FALSE	93190	84810	120700	78840	84660	133700	185000	5794
Car-i-4_Lakota_Chr3_2nd-copy	3	NFYLAGNPDDEFRPQGQQEYEQHRR	(24) Carbamyl (R); (25) Delta:H(2)C(3)O(1) (R)	FALSE	FALSE	FALSE	FALSE	TRUE	FALSE	FALSE	FALSE	5547	5947	8795	7124	9964	6102	76.83	0
Car-i-4_MX87	2	NEGFEWVSFK		TRUE	TRUE	TRUE	TRUE	TRUE	TRUE	TRUE	TRUE	58440000	36640000	65900000	57020000	1848000	2099000	1073000	963800
Car-i-4_MX87	3	ARNEGFEWVSFK		TRUE	TRUE	TRUE	TRUE	TRUE	TRUE	FALSE	TRUE	1670000	1753000	2334000	2210000	21520	23690	150.6	15380
Car-i-4_MX87	3	LDALKPTNRIEAEAGVIESWDPNHQQLQCAGVAVVR		FALSE	TRUE	FALSE	FALSE	FALSE	FALSE	FALSE	FALSE	221200	227800	294000	259300	54.34	55.86	121.2	63.74
Car-i-4_Pawnee_CIL1579S0015_chr1-2nd	3	KAENQGFEWVAFK		FALSE	FALSE	FALSE	FALSE	FALSE	FALSE	FALSE	TRUE	43.8	35.94	152.9	104.1	60.56	41.83	20.4	7359
Car-i-4_Pawnee_CIL1579S0015_chr1-2nd	2	NALVAPLYNMNCQSVIYVIR		TRUE	TRUE	FALSE	TRUE	FALSE	FALSE	FALSE	FALSE	276400	238600	228100	188800	31.23	109.8	32.14	207.4
Car-i-4_Pawnee_CIL1579S0015_chr1-2nd	2	NALVAPLYNMNCQSVIYVIR	(10) Oxidation (M)	TRUE	TRUE	TRUE	TRUE	TRUE	TRUE	FALSE	FALSE	455200	440600	452800	422700	11130	8989	0	869.8
Car-i-4_Pawnee_CIL1579S0015_chr1-2nd	5	TNDNAMINPLAGWLSTMRAVPEDVLINAYR	(18) Hex (KR)	FALSE	FALSE	FALSE	TRUE	FALSE	FALSE	FALSE	FALSE	0	80.85	1904	947.3	59.93	30.46	25.35	85.84
Car-i-4_Pawnee_CIL1579S0015_chr1-2nd	2	AAIPGCPKTFQSESSSQFR	(8) Carboxymethyl (K)	TRUE	TRUE	TRUE	FALSE	FALSE	TRUE	FALSE	FALSE	2540000	2534000	1544000	1252000	2743	520500	3519	41290
Car-i-4_Pawnee_CIL1579S0015_chr1-2nd	4	EIQEGDIVAMPAGVAYWIYNDGKSQLIVKILNNTSNQANQLDENAR	(29) Carboxyethyl (K)	FALSE	FALSE	TRUE	FALSE	FALSE	FALSE	FALSE	FALSE	0	9659	57490	55480	32.15	146.8	46.79	36.01
Car-i-4_Pawnee_CIL1579S0015_chr1-2nd	2	GGRITSLNLPILR	(3) Carbamyl (R)	TRUE	TRUE	TRUE	TRUE	TRUE	TRUE	TRUE	FALSE	3151000	2988000	2995000	2981000	26810	2519	34330	13060
Car-i-4_Pawnee_CIL1579S0015_chr1-2nd	2	KAENQGFEWVAFK	(1) Carbamyl (K)	FALSE	FALSE	FALSE	FALSE	TRUE	FALSE	FALSE	FALSE	239700	173400	715000	156800	1721	427.8	0	54730
Car-i-4_Pawnee_CIL1579S0017_chr1-1st	2	VLSPQSR		TRUE	TRUE	TRUE	TRUE	TRUE	TRUE	TRUE	TRUE	1444000	1275000	1283000	1041000	641500	585500	533700	874400
Car-i-4_Pawnee_CIL1579S0017_chr1-1st	2	ADVYNER		FALSE	FALSE	TRUE	TRUE	TRUE	TRUE	TRUE	TRUE	1252000	721700	1135000	955400	157900	135500	165000	233600
Car-i-4_Pawnee_CIL1579S0017_chr1-1st	2	IDRQEAR		TRUE	TRUE	TRUE	FALSE	TRUE	FALSE	TRUE	TRUE	479800	318100	607500	385200	63280	16800	0	0
Car-i-4_Pawnee_CIL1579S0017_chr1-1st	2	CAGVDLVR		TRUE	TRUE	TRUE	TRUE	TRUE	TRUE	TRUE	TRUE	9369000	6709000	6550000	5925000	460900	713400	1385000	1407000
Car-i-4_Pawnee_CIL1579S0017_chr1-1st	2	FYLAGNPR		TRUE	TRUE	TRUE	TRUE	TRUE	TRUE	TRUE	TRUE	56990000	51380000	74470000	64310000	5992000	13010000	21000000	18940000
Car-i-4_Pawnee_CIL1579S0017_chr1-1st	1	FYLAGNPR		FALSE	TRUE	FALSE	FALSE	FALSE	FALSE	FALSE	FALSE	9622	32610000	17120000	17960000	765	707.3	0	0
Car-i-4_Pawnee_CIL1579S0017_chr1-1st	2	HNIADPQR		TRUE	TRUE	TRUE	TRUE	TRUE	TRUE	TRUE	FALSE	1651000	1217000	1466000	1009000	170700	156600	174500	156400
Car-i-4_Pawnee_CIL1579S0017_chr1-1st	2	YIQLSAER		TRUE	TRUE	TRUE	TRUE	TRUE	TRUE	TRUE	TRUE	54580000	37790000	36390000	38160000	6349000	6398000	11530000	10950000
Car-i-4_Pawnee_CIL1579S0017_chr1-1st	2	RFYLAGNPR		FALSE	TRUE	TRUE	TRUE	FALSE	FALSE	FALSE	FALSE	12550	89160	82730	102600	29000	36.01	9524	12.68
Car-i-4_Pawnee_CIL1579S0017_chr1-1st	2	SQSPEERER		TRUE	TRUE	FALSE	FALSE	FALSE	FALSE	FALSE	TRUE	248500	0	213300	182400	44990	14820	28170	73710
Car-i-4_Pawnee_CIL1579S0017_chr1-1st	2	INNLNAQEPGR		TRUE	TRUE	TRUE	TRUE	TRUE	TRUE	TRUE	TRUE	97520000	88550000	84950000	82760000	20890000	24630000	44380000	48830000
Car-i-4_Pawnee_CIL1579S0017_chr1-1st	2	GIIVTVEDELR		TRUE	TRUE	TRUE	TRUE	TRUE	TRUE	TRUE	TRUE	96380000	63300000	65040000	59050000	426300	444200	1174000	1081000
Car-i-4_Pawnee_CIL1579S0017_chr1-1st	3	LKHNIADPQR	(2) HydroxymethylOP (K)	FALSE	FALSE	FALSE	FALSE	TRUE	FALSE	FALSE	FALSE	170.2	13.15	1301	766.7	76040	71.07	269100	134.4
Car-i-4_Pawnee_CIL1579S0017_chr1-1st	2	LKHNIADPQR	(2) HydroxymethylOP (K)	FALSE	FALSE	FALSE	FALSE	FALSE	FALSE	FALSE	TRUE	2580	48.45	70.89	147.7	65650	75.7	90.12	8574
Car-i-4_Pawnee_CIL1579S0017_chr1-1st	2	AGNQGFEWVAFK		TRUE	TRUE	TRUE	TRUE	TRUE	TRUE	TRUE	TRUE	239100000	182200000	177500000	163200000	10290000	9660000	8865000	8238000
Car-i-4_Pawnee_CIL1579S0017_chr1-1st	2	ALPEDVLINAYR		TRUE	TRUE	TRUE	TRUE	TRUE	TRUE	TRUE	TRUE	431800000	323300000	354400000	318600000	37830000	34580000	55800000	49340000
Car-i-4_Pawnee_CIL1579S0017_chr1-1st	1	ALPEDVLINAYR		FALSE	TRUE	FALSE	TRUE	FALSE	FALSE	FALSE	FALSE	27380000	24860000	22450000	20100000	0	0	0	0
Car-i-4_Pawnee_CIL1579S0017_chr1-1st	3	TNDNAMINPLAGR		TRUE	TRUE	TRUE	TRUE	FALSE	FALSE	FALSE	FALSE	24650	18780	6623	8531	630.4	0	559.3	43610
Car-i-4_Pawnee_CIL1579S0017_chr1-1st	2	TNDNAMINPLAGR		TRUE	TRUE	TRUE	TRUE	TRUE	TRUE	TRUE	TRUE	143100000	90350000	111600000	101500000	1923000	1729000	1223000	847300
Car-i-4_Pawnee_CIL1579S0017_chr1-1st	2	TNDNAMINPLAGR	(6) Oxidation (M)	TRUE	TRUE	TRUE	TRUE	TRUE	TRUE	TRUE	TRUE	59750000	72990000	71120000	70650000	19630000	20160000	28940000	27790000
Car-i-4_Pawnee_CIL1579S0017_chr1-1st	3	ITSLNSLNLPILR		TRUE	TRUE	TRUE	TRUE	FALSE	FALSE	FALSE	FALSE	18220	16980	3513	4945	7.965	98.99	0	304.4
Car-i-4_Pawnee_CIL1579S0017_chr1-1st	2	ITSLNSLNLPILR		TRUE	TRUE	TRUE	TRUE	TRUE	TRUE	TRUE	TRUE	415900000	380200000	321900000	298200000	9526000	9932000	12810000	7997000
Car-i-4_Pawnee_CIL1579S0017_chr1-1st	3	KAGNQGFEWVAFK		FALSE	FALSE	TRUE	TRUE	FALSE	FALSE	TRUE	FALSE	14430	14590	40010	21000	6639	31.96	5875	99980
Car-i-4_Pawnee_CIL1579S0017_chr1-1st	2	KAGNQGFEWVAFK		FALSE	FALSE	FALSE	FALSE	FALSE	FALSE	TRUE	FALSE	874.7	1175	714.9	401.9	0	8317	6586	215.2
Car-i-4_Pawnee_CIL1579S0017_chr1-1st	2	DETTLFSSDSSGSSR		TRUE	FALSE	TRUE	TRUE	TRUE	TRUE	TRUE	TRUE	509500	350000	265100	240100	88090	2338000	1120000	946200
Car-i-4_Pawnee_CIL1579S0017_chr1-1st	2	KAGNQGFEWVAFK	(1) HydroxymethylOP (K)	FALSE	FALSE	TRUE	TRUE	TRUE	TRUE	TRUE	TRUE	188900	130300	164900	139900	63480	55230	72590	64600
Car-i-4_Pawnee_CIL1579S0017_chr1-1st	2	SVESEAGLSEYWNR		TRUE	TRUE	TRUE	TRUE	TRUE	TRUE	TRUE	TRUE	101000000	88150000	71790000	66940000	6291000	6756000	9336000	8210000
Car-i-4_Pawnee_CIL1579S0017_chr1-1st	2	EGQVLTVPQNFAVIK		TRUE	TRUE	TRUE	TRUE	TRUE	TRUE	TRUE	TRUE	585400000	517900000	393400000	365800000	54270000	39270000	49970000	34070000
Car-i-4_Pawnee_CIL1579S0017_chr1-1st	3	ALPEDVLINAYRIDR		TRUE	TRUE	TRUE	TRUE	FALSE	FALSE	FALSE	FALSE	5433000	5124000	4795000	4330000	104.4	346.5	271.7	165.1
Car-i-4_Pawnee_CIL1579S0017_chr1-1st	3	EGQVLTVPQNFAVIKK		TRUE	TRUE	TRUE	TRUE	TRUE	FALSE	TRUE	TRUE	191800	159000	606900	581700	146800	395.5	205600	187700
Car-i-4_Pawnee_CIL1579S0017_chr1-1st	2	EGQVLTVPQNFAVIKK		FALSE	FALSE	FALSE	TRUE	FALSE	FALSE	FALSE	TRUE	25460	11210	47530	61080	239.8	21.16	1015	18650
Car-i-4_Pawnee_CIL1579S0017_chr1-1st	3	LQVVGENGQNVFDGEVR		FALSE	TRUE	TRUE	FALSE	FALSE	FALSE	FALSE	FALSE	387600	281700	392400	308800	824.5	2433	1853	1754
Car-i-4_Pawnee_CIL1579S0017_chr1-1st	2	LQVVGENGQNVFDGEVR		TRUE	TRUE	TRUE	TRUE	TRUE	TRUE	TRUE	TRUE	387200000	358200000	372400000	346900000	37820000	37230000	52170000	50460000
Car-i-4_Pawnee_CIL1579S0017_chr1-1st	3	EGQVLTVPQNFAVIKK	(16) Hex (KR)	FALSE	FALSE	FALSE	FALSE	FALSE	FALSE	TRUE	TRUE	340	1001	398.5	848.7	299.6	28780	307900	357300
Car-i-4_Pawnee_CIL1579S0017_chr1-1st	3	YNRDETTLFSSDSSGSSR		TRUE	TRUE	TRUE	TRUE	TRUE	TRUE	TRUE	TRUE	59220000	41630000	77010000	62970000	13020000	23630000	33220000	25040000
Car-i-4_Pawnee_CIL1579S0017_chr1-1st	2	YNRDETTLFSSDSSGSSR		TRUE	TRUE	TRUE	TRUE	TRUE	TRUE	TRUE	TRUE	38260000	35330000	24220000	21470000	4764000	6465000	11040000	7733000
Car-i-4_Pawnee_CIL1579S0017_chr1-1st	3	GIIVTVEDELRVLSPQSR		TRUE	TRUE	TRUE	TRUE	FALSE	FALSE	FALSE	FALSE	1211000	989200	649000	560300	400.1	15.94	74.69	105.5
Car-i-4_Pawnee_CIL1579S0017_chr1-1st	3	GLLLPSFSNAPQLVYVVQGR		FALSE	TRUE	FALSE	FALSE	FALSE	FALSE	FALSE	FALSE	584700	480300	312500	225300	33.16	54.23	22.14	34.73
Car-i-4_Pawnee_CIL1579S0017_chr1-1st	2	GLLLPSFSNAPQLVYVVQGR		TRUE	TRUE	TRUE	TRUE	FALSE	TRUE	FALSE	FALSE	94230000	81220000	33490000	29890000	6081	28160	16090	399.3
Car-i-4_Pawnee_CIL1579S0017_chr1-1st	4	IQNRDDQRGIIVTVEDELR		TRUE	TRUE	TRUE	TRUE	FALSE	FALSE	FALSE	FALSE	120200	88690	427400	380900	1319	25790	29440	0
Car-i-4_Pawnee_CIL1579S0017_chr1-1st	3	RGLLLPSFSNAPQLVYVVQGR		TRUE	TRUE	TRUE	TRUE	FALSE	FALSE	FALSE	FALSE	403000	356800	429700	364500	10.08	16.64	14.04	36.72
Car-i-4_Pawnee_CIL1579S0017_chr1-1st	3	NALVAPLYNMNCHSVIYVIR		TRUE	TRUE	TRUE	TRUE	FALSE	FALSE	FALSE	FALSE	24420000	21230000	7763000	6317000	138.4	7775	16890	34.6
Car-i-4_Pawnee_CIL1579S0017_chr1-1st	2	NALVAPLYNMNCHSVIYVIR		FALSE	TRUE	FALSE	FALSE	FALSE	FALSE	FALSE	FALSE	2535000	2167000	686600	547300	197.6	0	0	0
Car-i-4_Pawnee_CIL1579S0017_chr1-1st	3	NALVAPLYNMNCHSVIYVIR	(10) Oxidation (M)	TRUE	TRUE	TRUE	TRUE	FALSE	FALSE	FALSE	FALSE	25030000	21950000	12580000	11330000	6796	34500	39110	3932
Car-i-4_Pawnee_CIL1579S0017_chr1-1st	2	NALVAPLYNMNCHSVIYVIR	(10) Oxidation (M)	TRUE	TRUE	TRUE	TRUE	FALSE	FALSE	FALSE	FALSE	2145000	1867000	875600	734700	0	0	513.1	0
Car-i-4_Pawnee_CIL1579S0017_chr1-1st	3	SVESEAGLSEYWNRNDEQFR		TRUE	TRUE	TRUE	TRUE	TRUE	TRUE	TRUE	TRUE	97180000	91210000	81350000	79780000	7518000	7034000	8407000	6446000
Car-i-4_Pawnee_CIL1579S0017_chr1-1st	2	SVESEAGLSEYWNRNDEQFR		TRUE	TRUE	TRUE	TRUE	FALSE	TRUE	TRUE	TRUE	21500000	18600000	17320000	16640000	79.55	1031000	1092000	933900
Car-i-4_Pawnee_CIL1579S0017_chr1-1st	3	SLKYNRDETTLFSSDSSGSSR	(3) HydroxymethylOP (K)	FALSE	FALSE	FALSE	FALSE	TRUE	TRUE	TRUE	TRUE	56130	932500	51570	48090	37560	47640	92330	99140
Car-i-4_Pawnee_CIL1579S0017_chr1-1st	3	GLHGAAIPGCPETFQSESSSQFR		TRUE	TRUE	TRUE	TRUE	TRUE	TRUE	TRUE	TRUE	58800000	41780000	32250000	24350000	6971000	9516000	12480000	13640000
Car-i-4_Pawnee_CIL1579S0017_chr1-1st	2	GLHGAAIPGCPETFQSESSSQFR		TRUE	TRUE	FALSE	FALSE	FALSE	TRUE	TRUE	TRUE	7806000	7425000	2844000	2909000	142	263100	568000	373000
Car-i-4_Pawnee_CIL1579S0017_chr1-1st	4	DDQRGIIVTVEDELRVLSPQSR		FALSE	FALSE	FALSE	TRUE	FALSE	FALSE	FALSE	FALSE	119400	103200	113600	107100	120.4	238	10.69	16.83
Car-i-4_Pawnee_CIL1579S0017_chr1-1st	3	AGNQGFEWVAFKTNDNAMINPLAGR		FALSE	FALSE	TRUE	FALSE	FALSE	FALSE	FALSE	FALSE	1661	4532	37190	40400	52.69	0	109.9	654.8
Car-i-4_Pawnee_CIL1579S0017_chr1-1st	3	AGNQGFEWVAFKTNDNAMINPLAGR	(12) Hex (KR)	FALSE	FALSE	TRUE	TRUE	FALSE	FALSE	FALSE	FALSE	2310	1123	184900	145800	8548	6738	5112	8574
Car-i-4_Pawnee_CIL1579S0017_chr1-1st	4	GLHGAAIPGCPETFQSESSSQFRGEQGSQR		TRUE	TRUE	TRUE	TRUE	FALSE	TRUE	TRUE	FALSE	5328000	4423000	1261000	1209000	270900	33080	21520	232800
Car-i-4_Pawnee_CIL1579S0017_chr1-1st	3	GLHGAAIPGCPETFQSESSSQFRGEQGSQR		TRUE	TRUE	TRUE	TRUE	FALSE	FALSE	FALSE	FALSE	1095000	1028000	182200	191400	377.1	0	0	0
Car-i-4_Pawnee_CIL1579S0017_chr1-1st	3	SQQSGSNLFNGFDEEFLADSFNIDNELAMR		TRUE	TRUE	TRUE	TRUE	FALSE	FALSE	FALSE	FALSE	1115000	770700	466600	323000	43.12	22.55	41.11	0
Car-i-4_Pawnee_CIL1579S0017_chr1-1st	3	SQQSGSNLFNGFDEEFLADSFNIDNELAMR	(29) Oxidation (M)	TRUE	TRUE	TRUE	TRUE	FALSE	TRUE	FALSE	TRUE	3724000	3011000	3069000	2369000	189.4	43940	46260	22430
Car-i-4_Pawnee_CIL1579S0017_chr1-1st	3	LQVVGENGQNVFDGEVREGQVLTVPQNFAVIK		TRUE	TRUE	TRUE	TRUE	FALSE	FALSE	FALSE	FALSE	2333000	1948000	9632000	8533000	112.9	63.85	316	148
Car-i-4_Pawnee_CIL1579S0017_chr1-1st	5	TNDNAMINPLAGRLSTMRALPEDVLINAYR	(17) Oxidation (M); (18) Hex (KR)	FALSE	FALSE	FALSE	TRUE	FALSE	FALSE	FALSE	FALSE	0	105.3	3010	3575	34.48	29.95	26.37	183
Car-i-4_Pawnee_CIL1579S0017_chr1-1st	3	ERSQQSGSNLFNGFDEEFLADSFNIDNELAMR	(31) Oxidation (M)	TRUE	TRUE	TRUE	TRUE	FALSE	FALSE	FALSE	FALSE	628300	530200	536100	466800	0	61.63	22.99	57.91
Car-i-4_Pawnee_CIL1579S0017_chr1-1st	4	EGDIVAMPAGVAHWIYNDGESQLIVMILYDTSNQANQLDENAR		FALSE	TRUE	TRUE	TRUE	FALSE	FALSE	FALSE	FALSE	203600	116800	87560	53600	23.05	50.21	61.92	37.24
Car-i-4_Pawnee_CIL1579S0017_chr1-1st	4	EGDIVAMPAGVAHWIYNDGESQLIVMILYDTSNQANQLDENAR	(26) Oxidation (M)	FALSE	TRUE	FALSE	TRUE	FALSE	FALSE	FALSE	FALSE	126200	237100	133500	120000	0	43.25	23.97	128.1
Car-i-4_Pawnee_CIL1579S0017_chr1-1st	4	EGDIVAMPAGVAHWIYNDGESQLIVMILYDTSNQANQLDENAR	(7) Oxidation (M)	TRUE	TRUE	TRUE	FALSE	FALSE	FALSE	FALSE	FALSE	118400	102700	108100	85820	0	19.65	23.97	101
Car-i-4_Pawnee_CIL1579S0017_chr1-1st	4	EGDIVAMPAGVAHWIYNDGESQLIVMILYDTSNQANQLDENAR	(7) Oxidation (M); (26) Oxidation (M)	TRUE	TRUE	TRUE	TRUE	FALSE	FALSE	FALSE	FALSE	71180	87190	161400	147200	476.2	53.02	136.9	79.64
Car-i-4_Pawnee_CIL1579S0017_chr1-1st	4	EGDIVAMPAGVAHWIYNDGESQLIVMILYDTSNQANQLDENARR		TRUE	TRUE	TRUE	TRUE	FALSE	FALSE	FALSE	FALSE	8043000	6566000	3578000	2500000	179.8	71.54	179.9	28.09
Car-i-4_Pawnee_CIL1579S0017_chr1-1st	4	EGDIVAMPAGVAHWIYNDGESQLIVMILYDTSNQANQLDENARR	(7) Oxidation (M)	TRUE	TRUE	TRUE	TRUE	FALSE	FALSE	FALSE	FALSE	7374000	7190000	6448000	5075000	19360	26.19	10.63	38.42
Car-i-4_Pawnee_CIL1579S0017_chr1-1st	4	EGDIVAMPAGVAHWIYNDGESQLIVMILYDTSNQANQLDENARR	(7) Oxidation (M); (26) Oxidation (M)	TRUE	FALSE	TRUE	FALSE	FALSE	FALSE	FALSE	FALSE	5071000	5411000	7726000	6731000	0	25.9	38.92	567.3
Car-i-4_Pawnee_CIL1579S0017_chr1-1st	4	EIREGDIVAMPAGVAHWIYNDGESQLIVMILYDTSNQANQLDENAR		TRUE	TRUE	TRUE	FALSE	FALSE	FALSE	FALSE	FALSE	12150	11090	43520	25710	90.33	2.556	25.11	24.2
Car-i-4_Pawnee_CIL1579S0017_chr1-1st	4	EIREGDIVAMPAGVAHWIYNDGESQLIVMILYDTSNQANQLDENAR	(10) Oxidation (M)	FALSE	FALSE	TRUE	FALSE	FALSE	FALSE	FALSE	FALSE	14100	1371	92160	66940	34.97	56.24	36.34	7.22
Car-i-4_Pawnee_CIL1579S0017_chr1-1st	4	EIREGDIVAMPAGVAHWIYNDGESQLIVMILYDTSNQANQLDENAR	(29) Oxidation (M)	FALSE	FALSE	TRUE	FALSE	FALSE	FALSE	FALSE	FALSE	7029	9130	60000	57440	138	73.22	45.55	105.1
Car-i-4_Pawnee_CIL1579S0017_chr1-1st	5	EIREGDIVAMPAGVAHWIYNDGESQLIVMILYDTSNQANQLDENARR		TRUE	FALSE	FALSE	FALSE	FALSE	FALSE	FALSE	FALSE	44690	38150	83280	63170	0	111.6	216.1	1032
Car-i-4_Pawnee_CIL1579S0017_chr1-1st	5	EIREGDIVAMPAGVAHWIYNDGESQLIVMILYDTSNQANQLDENARR	(10) Oxidation (M)	FALSE	TRUE	FALSE	FALSE	FALSE	FALSE	FALSE	FALSE	33290	26090	116500	81880	61.65	25.65	25.61	444.4
Car-i-4_Pawnee_CIL1579S0017_chr1-1st	5	EIREGDIVAMPAGVAHWIYNDGESQLIVMILYDTSNQANQLDENARR	(10) Oxidation (M); (29) Oxidation (M)	FALSE	FALSE	TRUE	FALSE	FALSE	FALSE	FALSE	FALSE	4323	11020	192200	149300	12.17	76.09	11.79	59.05

## Sheet: # modifications 0 min
																					car i 1										car i 2										car i 4
	z	Sequence	Modifications	Ident(Ref)	Ident(C1)	Ident(C2)	Ident(C3)	Ident(C4)	Ident(C5)	Ident(C6)	Ident(C7)	Intensity(Ref)	Intensity(C1)	Intensity(C2)	Intensity(C3)	Intensity(C4)	Intensity(C5)	Intensity(C6)	Intensity(C7)		*carbamyl*	*hex*	*G-H1*	*hydroxymethyl*	*delta H(2)C(3)O(1)*	*CARBOXYMETHYL*	*CARBOXYETHYL*	*PROPIONAMIDE*	*oxidation*		*carbamyl*	*hex*	*G-H1*	*hydroxymethyl*	*delta H(2)C(3)O(1)*	*CARBOXYMETHYL*	*CARBOXYETHYL*	*PROPIONAMIDE*	*oxidation*		*carbamyl*	*hex*	*G-H1*	*hydroxymethyl*	*delta H(2)C(3)O(1)*	*CARBOXYMETHYL*	*CARBOXYETHYL*	*PROPIONAMIDE*	*oxidation*
Car-i-1_IUIS_AAO32314.1	2	ECGISSR		TRUE	TRUE	TRUE	FALSE	TRUE	FALSE	TRUE	TRUE	4956000	3294000	6892000	2572000	4656000	3710000	2851000	2361000		0	0	0	0	0	0	0	0	0		0	0	0	0	0	0	0	0	0		0	0	0	0	0	0	0	0	0
Car-i-1_IUIS_AAO32314.1	2	QQQQEEGIR		TRUE	TRUE	TRUE	TRUE	TRUE	TRUE	TRUE	TRUE	275800	167700	330100	225700	926800	890200	790700	893600		0	0	0	0	0	0	0	0	0		0	0	0	0	0	0	0	0	0		0	0	0	0	0	0	0	0	0
Car-i-1_IUIS_AAO32314.1	3	ECGISSRSCEIR		FALSE	FALSE	FALSE	FALSE	TRUE	TRUE	FALSE	TRUE	18560	1496	4468	1075	70790	61790	14160	76740		0	0	0	0	0	0	0	0	0		0	0	0	0	0	0	0	0	0		0	0	0	0	0	0	0	0	0
Car-i-1_IUIS_AAO32314.1	3	GEEMEEMVQCASDLPK		FALSE	FALSE	TRUE	FALSE	FALSE	FALSE	FALSE	FALSE	33210	40600	45770	52700	5126	9802	19840	3687		0	0	0	0	0	0	0	0	0		0	0	0	0	0	0	0	0	0		0	0	0	0	0	0	0	0	0
Car-i-1_IUIS_AAO32314.1	2	GEEMEEMVQCASDLPK		TRUE	TRUE	TRUE	TRUE	TRUE	TRUE	TRUE	TRUE	23810000	21010000	18540000	16900000	3767000	4047000	1420000	1221000		0	0	0	0	0	0	0	0	0		0	0	0	0	0	0	0	0	0		0	0	0	0	0	0	0	0	0
Car-i-1_IUIS_AAO32314.1	2	GEEMEEMVQCASDLPK	(4) Oxidation (M)	TRUE	TRUE	TRUE	TRUE	TRUE	TRUE	TRUE	TRUE	10580000	7432000	9461000	8304000	5438000	5503000	9303000	4468000		0	0	0	0	0	0	0	0	1		0	0	0	0	0	0	0	0	0		0	0	0	0	0	0	0	0	0
Car-i-1_IUIS_AAO32314.1	3	GEEMEEMVQCASDLPK	(7) Oxidation (M)	FALSE	FALSE	FALSE	TRUE	FALSE	FALSE	FALSE	FALSE	8076	5074	7197	8379	3871	11950	1714	24180		0	0	0	0	0	0	0	0	0		0	0	0	0	0	0	0	0	0		0	0	0	0	0	0	0	0	0
Car-i-1_IUIS_AAO32314.1	2	GEEMEEMVQCASDLPK	(7) Oxidation (M)	TRUE	TRUE	TRUE	TRUE	TRUE	TRUE	TRUE	TRUE	5154000	4913000	4391000	4032000	3772000	3294000	3738000	2668000		0	0	0	0	0	0	0	0	1		0	0	0	0	0	0	0	0	0		0	0	0	0	0	0	0	0	0
Car-i-1_IUIS_AAO32314.1	2	GEEMEEMVQCASDLPK	(4) Oxidation (M); (7) Oxidation (M)	TRUE	TRUE	TRUE	TRUE	TRUE	TRUE	TRUE	TRUE	3667000	4372000	4573000	4362000	17170000	21640000	38920000	38050000		0	0	0	0	0	0	0	0	1		0	0	0	0	0	0	0	0	0		0	0	0	0	0	0	0	0	0
Car-i-1_IUIS_AAO32314.1	3	QCCQQLSQMEEQCQCEGLR		TRUE	TRUE	TRUE	TRUE	TRUE	TRUE	TRUE	TRUE	16230000	10800000	13690000	11820000	1945000	2159000	1657000	628300		0	0	0	0	0	0	0	0	0		0	0	0	0	0	0	0	0	0		0	0	0	0	0	0	0	0	0
Car-i-1_IUIS_AAO32314.1	2	QCCQQLSQMEEQCQCEGLR		TRUE	TRUE	TRUE	TRUE	TRUE	TRUE	TRUE	TRUE	422800000	374600000	319600000	321400000	42650000	36050000	27710000	22440000		0	0	0	0	0	0	0	0	0		0	0	0	0	0	0	0	0	0		0	0	0	0	0	0	0	0	0
Car-i-1_IUIS_AAO32314.1	3	QCCQQLSQMEEQCQCEGLR	(9) Oxidation (M)	TRUE	TRUE	TRUE	TRUE	TRUE	TRUE	TRUE	TRUE	13330000	7145000	13770000	13070000	5857000	15470000	14620000	9949000		0	0	0	0	0	0	0	0	1		0	0	0	0	0	0	0	0	0		0	0	0	0	0	0	0	0	0
Car-i-1_IUIS_AAO32314.1	2	QCCQQLSQMEEQCQCEGLR	(9) Oxidation (M)	TRUE	TRUE	TRUE	TRUE	TRUE	TRUE	TRUE	TRUE	284800000	256300000	266300000	262800000	221400000	285500000	230500000	159900000		0	0	0	0	0	0	0	0	1		0	0	0	0	0	0	0	0	0		0	0	0	0	0	0	0	0	0
Car-i-1_IUIS_AAO32314.1	3	GEEMEEMVQCASDLPKECGISSR	(4) Oxidation (M); (16) Hex (KR)	FALSE	FALSE	FALSE	FALSE	FALSE	TRUE	FALSE	FALSE	4328	1504	902.4	1566	17080	33860	9274	3756		0	0	0	0	0	0	0	0	0		0	0	0	0	0	0	0	0	0		0	0	0	0	0	0	0	0	0
Car-i-1_IUIS_AAO32314.1	4	QQQQEEGIRGEEMEEMVQCASDLPK		TRUE	TRUE	TRUE	TRUE	TRUE	FALSE	FALSE	FALSE	2647000	1886000	2371000	2015000	239300	23410	3585	9556		0	0	0	0	0	0	0	0	0		0	0	0	0	0	0	0	0	0		0	0	0	0	0	0	0	0	0
Car-i-1_IUIS_AAO32314.1	3	QQQQEEGIRGEEMEEMVQCASDLPK		TRUE	TRUE	TRUE	TRUE	TRUE	TRUE	TRUE	TRUE	2321000000	1769000000	1856000000	1685000000	316800000	294100000	135200000	108700000		0	0	0	0	0	0	0	0	0		0	0	0	0	0	0	0	0	0		0	0	0	0	0	0	0	0	0
Car-i-1_IUIS_AAO32314.1	2	QQQQEEGIRGEEMEEMVQCASDLPK		TRUE	TRUE	TRUE	TRUE	TRUE	TRUE	TRUE	TRUE	139600000	117600000	104700000	91860000	69200000	6071000	859200	33340000		0	0	0	0	0	0	0	0	0		0	0	0	0	0	0	0	0	0		0	0	0	0	0	0	0	0	0
Car-i-1_IUIS_AAO32314.1	4	QQQQEEGIRGEEMEEMVQCASDLPK	(16) Oxidation (M)	TRUE	FALSE	FALSE	TRUE	FALSE	TRUE	FALSE	TRUE	250200	264700	848000	196300	5014	975100	18030	89390		0	0	0	0	0	0	0	0	0		0	0	0	0	0	0	0	0	0		0	0	0	0	0	0	0	0	0
Car-i-1_IUIS_AAO32314.1	3	QQQQEEGIRGEEMEEMVQCASDLPK	(16) Oxidation (M)	TRUE	TRUE	TRUE	TRUE	TRUE	TRUE	TRUE	TRUE	855100000	550300000	998000000	721800000	494100000	762000000	454900000	427900000		0	0	0	0	0	0	0	0	1		0	0	0	0	0	0	0	0	0		0	0	0	0	0	0	0	0	0
Car-i-1_IUIS_AAO32314.1	2	QQQQEEGIRGEEMEEMVQCASDLPK	(16) Oxidation (M)	TRUE	TRUE	TRUE	TRUE	TRUE	TRUE	TRUE	TRUE	106300000	84440000	117500000	102500000	90850000	27790000	107600000	12770000		0	0	0	0	0	0	0	0	1		0	0	0	0	0	0	0	0	0		0	0	0	0	0	0	0	0	0
Car-i-1_IUIS_AAO32314.1	4	QQQQEEGIRGEEMEEMVQCASDLPK	(13) Oxidation (M)	FALSE	FALSE	TRUE	TRUE	TRUE	TRUE	TRUE	FALSE	497300	274500	862800	629500	344900	906700	365100	573400		0	0	0	0	0	0	0	0	0		0	0	0	0	0	0	0	0	0		0	0	0	0	0	0	0	0	0
Car-i-1_IUIS_AAO32314.1	3	QQQQEEGIRGEEMEEMVQCASDLPK	(13) Oxidation (M)	TRUE	TRUE	TRUE	TRUE	TRUE	TRUE	TRUE	TRUE	592700000	367400000	792200000	508000000	376700000	611800000	326900000	447200000		0	0	0	0	0	0	0	0	1		0	0	0	0	0	0	0	0	0		0	0	0	0	0	0	0	0	0
Car-i-1_IUIS_AAO32314.1	2	QQQQEEGIRGEEMEEMVQCASDLPK	(13) Oxidation (M)	TRUE	TRUE	TRUE	FALSE	TRUE	TRUE	TRUE	FALSE	50780000	37250000	54460000	42280000	26300000	83920000	10460000	130.6		0	0	0	0	0	0	0	0	1		0	0	0	0	0	0	0	0	0		0	0	0	0	0	0	0	0	0
Car-i-1_IUIS_AAO32314.1	4	QQQQEEGIRGEEMEEMVQCASDLPK	(13) Oxidation (M); (16) Oxidation (M)	FALSE	FALSE	FALSE	TRUE	TRUE	FALSE	TRUE	TRUE	7424000	5255000	157200	176700	162800	105900	517500	247800		0	0	0	0	0	0	0	0	0		0	0	0	0	0	0	0	0	0		0	0	0	0	0	0	0	0	0
Car-i-1_IUIS_AAO32314.1	3	QQQQEEGIRGEEMEEMVQCASDLPK	(13) Oxidation (M); (16) Oxidation (M)	TRUE	TRUE	TRUE	TRUE	TRUE	TRUE	TRUE	TRUE	192700000	183400000	251900000	255100000	480500000	538800000	694600000	538400000		0	0	0	0	0	0	0	0	1		0	0	0	0	0	0	0	0	0		0	0	0	0	0	0	0	0	0
Car-i-1_IUIS_AAO32314.1	2	QQQQEEGIRGEEMEEMVQCASDLPK	(13) Oxidation (M); (16) Oxidation (M)	TRUE	TRUE	TRUE	TRUE	TRUE	TRUE	TRUE	TRUE	21940000	22040000	11280000	18370000	37870000	36570000	55100000	42970000		0	0	0	0	0	0	0	0	1		0	0	0	0	0	0	0	0	0		0	0	0	0	0	0	0	0	0
Car-i-1_IUIS_AAO32314.1	3	QQQQEEGIRGEEMEEMVQCASDLPK	(9) Hex (KR)	FALSE	FALSE	TRUE	TRUE	TRUE	TRUE	TRUE	TRUE	26740	0	2008000	1783000	845000	1486000	815300	70000		0	0	0	0	0	0	0	0	0		0	0	0	0	0	0	0	0	0		0	0	0	0	0	0	0	0	0
Car-i-1_IUIS_AAO32314.1	3	QQQQEEGIRGEEMEEMVQCASDLPK	(9) Hex (KR); (16) Oxidation (M)	FALSE	FALSE	FALSE	FALSE	TRUE	TRUE	FALSE	FALSE	19980	21030	116200	114600	2368000	2977000	1116000	1705		0	0	0	0	0	0	0	0	0		0	0	0	0	0	0	0	0	0		0	0	0	0	0	0	0	0	0
Car-i-1_IUIS_AAO32314.1	3	QQQQEEGIRGEEMEEMVQCASDLPK	(9) Hex (KR); (13) Oxidation (M)	FALSE	FALSE	TRUE	TRUE	TRUE	TRUE	FALSE	TRUE	33410	21030	794100	879000	2789000	2295000	1060000	1235000		0	0	0	0	0	0	0	0	0		0	0	0	0	0	0	0	0	0		0	0	0	0	0	0	0	0	0
Car-i-1_IUIS_AAO32314.1	3	QQQQEEGIRGEEMEEMVQCASDLPK	(9) Hex (KR); (13) Oxidation (M); (16) Oxidation (M)	FALSE	FALSE	FALSE	FALSE	TRUE	TRUE	TRUE	TRUE	10370	35990	21170	19160	3179000	3844000	4260000	3819000		0	0	0	0	0	0	0	0	0		0	0	0	0	0	0	0	0	0		0	0	0	0	0	0	0	0	0
Car-i-1_IUIS_AAO32314.1	4	QAVRQQQQEEGIRGEEMEEMVQCASDLPK		FALSE	FALSE	TRUE	TRUE	TRUE	TRUE	TRUE	TRUE	304900	261500	1007000	797100	105000	72540	63810	43520		0	0	0	0	0	0	0	0	0		0	0	0	0	0	0	0	0	0		0	0	0	0	0	0	0	0	0
Car-i-1_IUIS_AAO32314.1	4	QAVRQQQQEEGIRGEEMEEMVQCASDLPK	(17) Oxidation (M); (20) Oxidation (M)	FALSE	FALSE	FALSE	FALSE	TRUE	TRUE	TRUE	TRUE	509000	610900	20290	25630	272400	298200	565400	556500		0	0	0	0	0	0	0	0	0		0	0	0	0	0	0	0	0	0		0	0	0	0	0	0	0	0	0
Car-i-1_IUIS_AAO32314.1	3	QAVRQQQQEEGIRGEEMEEMVQCASDLPK	(17) Oxidation (M); (20) Oxidation (M)	FALSE	FALSE	FALSE	FALSE	TRUE	FALSE	FALSE	FALSE	96.11	23040	1316	8740	47.02	326.8	161.5	536.9		0	0	0	0	0	0	0	0	0		0	0	0	0	0	0	0	0	0		0	0	0	0	0	0	0	0	0
Car-i-1_IUIS_AAO32314.1	4	QQQQEEGIRGEEMEEMVQCASDLPKECGISSR		TRUE	TRUE	TRUE	TRUE	FALSE	FALSE	FALSE	FALSE	13000000	7689000	13320000	10700000	1368	194.8	627.4	2463		0	0	0	0	0	0	0	0	0		0	0	0	0	0	0	0	0	0		0	0	0	0	0	0	0	0	0
Car-i-1_IUIS_AAO32314.1	3	QQQQEEGIRGEEMEEMVQCASDLPKECGISSR		FALSE	TRUE	TRUE	FALSE	FALSE	FALSE	FALSE	FALSE	77060	40300	54410	58000	62730	500.4	0	0		0	0	0	0	0	0	0	0	0		0	0	0	0	0	0	0	0	0		0	0	0	0	0	0	0	0	0
Car-i-1_IUIS_AAO32314.1	4	QQQQEEGIRGEEMEEMVQCASDLPKECGISSR	(16) Oxidation (M)	TRUE	TRUE	TRUE	TRUE	TRUE	TRUE	TRUE	TRUE	2623000	2070000	4094000	3901000	1472000	1358000	977800	580800		0	0	0	0	0	0	0	0	1		0	0	0	0	0	0	0	0	0		0	0	0	0	0	0	0	0	0
Car-i-1_IUIS_AAO32314.1	3	QQQQEEGIRGEEMEEMVQCASDLPKECGISSR	(16) Oxidation (M)	FALSE	FALSE	TRUE	TRUE	FALSE	FALSE	FALSE	FALSE	1345000	1115000	965200	869100	614.1	19170	9632	1697		0	0	0	0	0	0	0	0	0		0	0	0	0	0	0	0	0	0		0	0	0	0	0	0	0	0	0
Car-i-1_IUIS_AAO32314.1	4	QQQQEEGIRGEEMEEMVQCASDLPKECGISSR	(13) Oxidation (M); (16) Oxidation (M)	FALSE	TRUE	TRUE	TRUE	TRUE	TRUE	TRUE	TRUE	433900	307000	931100	445900	1825000	1803000	2067000	1769000		0	0	0	0	0	0	0	0	0		0	0	0	0	0	0	0	0	0		0	0	0	0	0	0	0	0	0
Car-i-1_IUIS_AAO32314.1	3	QQQQEEGIRGEEMEEMVQCASDLPKECGISSR	(13) Oxidation (M); (16) Oxidation (M)	TRUE	FALSE	FALSE	FALSE	FALSE	FALSE	TRUE	FALSE	309600	258100	254700	161900	1187	97210	938500	515		0	0	0	0	0	0	0	0	0		0	0	0	0	0	0	0	0	0		0	0	0	0	0	0	0	0	0
Car-i-1_IUIS_AAO32314.1	3	QQQQEEGIRGEEMEEMVQCASDLPKECGISSR	(25) HydroxymethylOP (K)	FALSE	TRUE	TRUE	TRUE	FALSE	FALSE	FALSE	FALSE	71400	9631	1778000	1528000	94.09	29080	245.6	18090		0	0	0	0	0	0	0	0	0		0	0	0	0	0	0	0	0	0		0	0	0	0	0	0	0	0	0
Car-i-1_IUIS_AAO32314.1	4	QQQQEEGIRGEEMEEMVQCASDLPKECGISSR	(16) Oxidation (M); (25) HydroxymethylOP (K)	FALSE	FALSE	FALSE	FALSE	FALSE	TRUE	FALSE	FALSE	852.2	899.7	306.5	0	117.1	122900	32550	23750		0	0	0	0	0	0	0	0	0		0	0	0	0	0	0	0	0	0		0	0	0	0	0	0	0	0	0
Car-i-1_IUIS_AAO32314.1	3	QQQQEEGIRGEEMEEMVQCASDLPKECGISSR	(16) Oxidation (M); (25) HydroxymethylOP (K)	FALSE	FALSE	FALSE	FALSE	FALSE	TRUE	FALSE	FALSE	1133	1271	1008	1541	145.5	251900	22370	463.1		0	0	0	0	0	0	0	0	0		0	0	0	0	0	0	0	0	0		0	0	0	0	0	0	0	0	0
Car-i-1_IUIS_AAO32314.1	3	QQQQEEGIRGEEMEEMVQCASDLPKECGISSR	(13) Oxidation (M); (25) HydroxymethylOP (K)	FALSE	FALSE	TRUE	TRUE	TRUE	FALSE	FALSE	FALSE	705	673.5	495000	687900	334400	7215	1018	1278		0	0	0	0	0	0	0	0	0		0	0	0	0	0	0	0	0	0		0	0	0	0	0	0	0	0	0
Car-i-1_IUIS_AAO32314.1	4	QQQQEEGIRGEEMEEMVQCASDLPKECGISSR	(13) Oxidation (M); (16) Oxidation (M); (25) HydroxymethylOP (K)	FALSE	FALSE	FALSE	FALSE	TRUE	TRUE	FALSE	FALSE	0	1530	2280	5753	168000	156000	179200	12920		0	0	0	0	0	0	0	0	0		0	0	0	0	0	0	0	0	0		0	0	0	0	0	0	0	0	0
Car-i-1_IUIS_AAO32314.1	3	QQQQEEGIRGEEMEEMVQCASDLPKECGISSR	(13) Oxidation (M); (16) Oxidation (M); (25) HydroxymethylOP (K)	FALSE	FALSE	FALSE	FALSE	TRUE	TRUE	TRUE	TRUE	5255	3829	16620	9631	1636000	1533000	897600	706400		0	0	0	0	0	0	0	0	0		0	0	0	0	0	0	0	0	0		0	0	0	0	0	0	0	0	0
Car-i-1_IUIS_AAO32314.1	4	QQQQEEGIRGEEMEEMVQCASDLPKECGISSR	(25) Hex (KR)	TRUE	TRUE	TRUE	TRUE	TRUE	FALSE	FALSE	FALSE	7394000	4424000	25300000	20910000	994700	153500	197800	24470		0	1	0	0	0	0	0	0	0		0	0	0	0	0	0	0	0	0		0	0	0	0	0	0	0	0	0
Car-i-1_IUIS_AAO32314.1	3	QQQQEEGIRGEEMEEMVQCASDLPKECGISSR	(25) Hex (KR)	FALSE	FALSE	TRUE	FALSE	FALSE	FALSE	FALSE	FALSE	60820	48660	644900	569200	184900	1911	44690	0		0	0	0	0	0	0	0	0	0		0	0	0	0	0	0	0	0	0		0	0	0	0	0	0	0	0	0
Car-i-1_IUIS_AAO32314.1	4	QQQQEEGIRGEEMEEMVQCASDLPKECGISSR	(16) Oxidation (M); (25) Hex (KR)	TRUE	TRUE	TRUE	TRUE	TRUE	TRUE	TRUE	TRUE	793700	724300	7869000	6495000	3995000	4469000	633100	460000		0	1	0	0	0	0	0	0	1		0	0	0	0	0	0	0	0	0		0	0	0	0	0	0	0	0	0
Car-i-1_IUIS_AAO32314.1	3	QQQQEEGIRGEEMEEMVQCASDLPKECGISSR	(16) Oxidation (M); (25) Hex (KR)	FALSE	FALSE	FALSE	FALSE	TRUE	FALSE	TRUE	TRUE	773	468.6	1957	22150	232100	4855	168600	144700		0	0	0	0	0	0	0	0	0		0	0	0	0	0	0	0	0	0		0	0	0	0	0	0	0	0	0
Car-i-1_IUIS_AAO32314.1	4	QQQQEEGIRGEEMEEMVQCASDLPKECGISSR	(13) Oxidation (M); (25) Hex (KR)	FALSE	FALSE	TRUE	FALSE	TRUE	TRUE	TRUE	FALSE	793500	722400	5819000	4479000	733100	379000	853100	152500		0	0	0	0	0	0	0	0	0		0	0	0	0	0	0	0	0	0		0	0	0	0	0	0	0	0	0
Car-i-1_IUIS_AAO32314.1	3	QQQQEEGIRGEEMEEMVQCASDLPKECGISSR	(13) Oxidation (M); (25) Hex (KR)	FALSE	FALSE	TRUE	TRUE	FALSE	FALSE	FALSE	FALSE	29520	20620	166300	235000	29980	7115	0	0		0	0	0	0	0	0	0	0	0		0	0	0	0	0	0	0	0	0		0	0	0	0	0	0	0	0	0
Car-i-1_IUIS_AAO32314.1	4	QQQQEEGIRGEEMEEMVQCASDLPKECGISSR	(13) Oxidation (M); (16) Oxidation (M); (25) Hex (KR)	FALSE	FALSE	TRUE	TRUE	TRUE	TRUE	TRUE	TRUE	316900000	240000000	251000000	228500000	3548000	4870000	3581000	2725000		0	0	0	0	0	0	0	0	0		0	0	0	0	0	0	0	0	0		0	0	0	0	0	0	0	0	0
Car-i-1_IUIS_AAO32314.1	3	QQQQEEGIRGEEMEEMVQCASDLPKECGISSR	(13) Oxidation (M); (16) Oxidation (M); (25) Hex (KR)	FALSE	FALSE	FALSE	FALSE	TRUE	FALSE	FALSE	FALSE	351.8	212.8	8863	0	277900	1786	2441	0		0	0	0	0	0	0	0	0	0		0	0	0	0	0	0	0	0	0		0	0	0	0	0	0	0	0	0
Car-i-1_IUIS_AAO32314.1	4	QQQQEEGIRGEEMEEMVQCASDLPKECGISSR	(9) Hex (KR); (25) Hex (KR)	TRUE	FALSE	FALSE	FALSE	FALSE	FALSE	FALSE	FALSE	1248000	741800	891400	747500	177.9	11850	710.7	17900		0	0	0	0	0	0	0	0	0		0	0	0	0	0	0	0	0	0		0	0	0	0	0	0	0	0	0
Car-i-1_IUIS_AAO32314.1	3	QQYLNRCQDYLR	(6) G-H1 (R)	FALSE	FALSE	FALSE	FALSE	FALSE	TRUE	FALSE	FALSE	0	23750	150200	95290	4939	14810	6621	0		0	0	0	0	0	0	0	0	0		0	0	0	0	0	0	0	0	0		0	0	0	0	0	0	0	0	0
Car-i-1_IUIS_AAO32314.1	5	QQQQEEGIRGEEMEEMVQCASDLPK	(9) G-H1 (R)	TRUE	FALSE	TRUE	TRUE	FALSE	TRUE	TRUE	TRUE	777500	121700	828800	455100	9851	1200000	381500	146200		0	0	0	0	0	0	0	0	0		0	0	0	0	0	0	0	0	0		0	0	0	0	0	0	0	0	0
Car-i-1_IUIS_AAO32314.1	4	QQQQEEGIRGEEMEEMVQCASDLPK	(9) G-H1 (R)	TRUE	TRUE	TRUE	TRUE	TRUE	TRUE	TRUE	TRUE	2579000	1728000	1186000	1918000	1302000	2339000	1090000	723600		0	0	1	0	0	0	0	0	0		0	0	0	0	0	0	0	0	0		0	0	0	0	0	0	0	0	0
Car-i-1_IUIS_AAO32314.1	3	QQQQEEGIRGEEMEEMVQCASDLPK	(9) G-H1 (R)	FALSE	TRUE	TRUE	FALSE	TRUE	TRUE	FALSE	FALSE	677600	318200	10160000	160700	2076000	646800	765100	13520		0	0	0	0	0	0	0	0	0		0	0	0	0	0	0	0	0	0		0	0	0	0	0	0	0	0	0
Car-i-1_IUIS_AAO32314.1	2	QQQQEEGIRGEEMEEMVQCASDLPK	(9) G-H1 (R)	TRUE	TRUE	TRUE	TRUE	FALSE	TRUE	TRUE	TRUE	1182000	1000000	517200	433700	63000	23060	44860	113400		0	0	1	0	0	0	0	0	0		0	0	0	0	0	0	0	0	0		0	0	0	0	0	0	0	0	0
Car-i-1_IUIS_AAO32314.1	5	QQQQEEGIRGEEMEEMVQCASDLPK	(9) G-H1 (R); (16) Oxidation (M)	FALSE	FALSE	FALSE	FALSE	FALSE	FALSE	TRUE	FALSE	1700	1499	1698	4523	488.5	2416	437300	9494		0	0	0	0	0	0	0	0	0		0	0	0	0	0	0	0	0	0		0	0	0	0	0	0	0	0	0
Car-i-1_IUIS_AAO32314.1	4	QQQQEEGIRGEEMEEMVQCASDLPK	(9) G-H1 (R); (16) Oxidation (M)	TRUE	FALSE	FALSE	FALSE	TRUE	TRUE	TRUE	TRUE	330600	133800	87600	188500	3185000	4037000	3708000	2726000		0	0	0	0	0	0	0	0	0		0	0	0	0	0	0	0	0	0		0	0	0	0	0	0	0	0	0
Car-i-1_IUIS_AAO32314.1	4	QQQQEEGIRGEEMEEMVQCASDLPK	(9) G-H1 (R); (13) Oxidation (M)	TRUE	FALSE	FALSE	FALSE	FALSE	FALSE	FALSE	FALSE	168000	133500	87890	181600	3659	29450	426200	9284		0	0	0	0	0	0	0	0	0		0	0	0	0	0	0	0	0	0		0	0	0	0	0	0	0	0	0
Car-i-1_IUIS_AAO32314.1	3	QQQQEEGIRGEEMEEMVQCASDLPK	(9) G-H1 (R); (16) Oxidation (M)	TRUE	TRUE	TRUE	TRUE	TRUE	TRUE	TRUE	FALSE	7108000	6586000	8258000	7967000	7139000	12770000	17180000	29630		0	0	1	0	0	0	0	0	1		0	0	0	0	0	0	0	0	0		0	0	0	0	0	0	0	0	0
Car-i-1_IUIS_AAO32314.1	2	QQQQEEGIRGEEMEEMVQCASDLPK	(9) G-H1 (R); (16) Oxidation (M)	FALSE	FALSE	FALSE	TRUE	FALSE	FALSE	FALSE	FALSE	0	69.31	0	0	0	0	0	0		0	0	0	0	0	0	0	0	0		0	0	0	0	0	0	0	0	0		0	0	0	0	0	0	0	0	0
Car-i-1_IUIS_AAO32314.1	3	QQQQEEGIRGEEMEEMVQCASDLPK	(9) G-H1 (R); (13) Oxidation (M)	FALSE	FALSE	FALSE	FALSE	FALSE	TRUE	FALSE	FALSE	548.6	53.98	2708	1806	10590	1452000	36660	180.7		0	0	0	0	0	0	0	0	0		0	0	0	0	0	0	0	0	0		0	0	0	0	0	0	0	0	0
Car-i-1_IUIS_AAO32314.1	4	QQQQEEGIRGEEMEEMVQCASDLPK	(9) G-H1 (R); (13) Oxidation (M); (16) Oxidation (M)	FALSE	FALSE	FALSE	FALSE	FALSE	FALSE	TRUE	FALSE	302300	238800	111500	109000	7252	73390	775200	7413000		0	0	0	0	0	0	0	0	0		0	0	0	0	0	0	0	0	0		0	0	0	0	0	0	0	0	0
Car-i-1_IUIS_AAO32314.1	3	QQQQEEGIRGEEMEEMVQCASDLPK	(9) G-H1 (R); (13) Oxidation (M); (16) Oxidation (M)	FALSE	FALSE	FALSE	FALSE	FALSE	FALSE	TRUE	FALSE	684100	683300	1034000	1007000	4540	2466	44760	336700		0	0	0	0	0	0	0	0	0		0	0	0	0	0	0	0	0	0		0	0	0	0	0	0	0	0	0
Car-i-1_IUIS_AAO32314.1	4	QAVRQQQQEEGIRGEEMEEMVQCASDLPK	(13) G-H1 (R); (17) Oxidation (M); (20) Oxidation (M)	FALSE	FALSE	FALSE	FALSE	TRUE	FALSE	FALSE	FALSE	14000	19610	2292	1139	52410	2389	28020	1078		0	0	0	0	0	0	0	0	0		0	0	0	0	0	0	0	0	0		0	0	0	0	0	0	0	0	0
Car-i-1_IUIS_AAO32314.1	4	QQQQEEGIRGEEMEEMVQCASDLPKECGISSR	(25) Carboxymethyl (K)	TRUE	TRUE	TRUE	TRUE	FALSE	FALSE	FALSE	FALSE	770900	591400	981700	887100	249	3230	12700	10380		0	0	0	0	0	1	0	0	0		0	0	0	0	0	0	0	0	0		0	0	0	0	0	0	0	0	0
Car-i-1_IUIS_AAO32314.1	3	QQQQEEGIRGEEMEEMVQCASDLPKECGISSR	(25) Carboxymethyl (K)	FALSE	TRUE	TRUE	FALSE	FALSE	FALSE	FALSE	FALSE	149100	112600	98550	53440	27580	0	0	797.7		0	0	0	0	0	0	0	0	0		0	0	0	0	0	0	0	0	0		0	0	0	0	0	0	0	0	0
Car-i-1_IUIS_AAO32314.1	4	QQQQEEGIRGEEMEEMVQCASDLPKECGISSR	(25) Carboxyethyl (K)	FALSE	FALSE	TRUE	FALSE	FALSE	FALSE	FALSE	FALSE	12500	16560	284100	251500	471.4	258.9	3446	342.2		0	0	0	0	0	0	0	0	0		0	0	0	0	0	0	0	0	0		0	0	0	0	0	0	0	0	0
Car-i-1_IUIS_AAO32314.1	4	QQQQEEGIRGEEMEEMVQCASDLPKECGISSR	(16) Oxidation (M); (25) Carboxymethyl (K)	FALSE	FALSE	TRUE	TRUE	TRUE	TRUE	FALSE	TRUE	176900	137500	517400	343300	235000	166900	135700	88730		0	0	0	0	0	0	0	0	0		0	0	0	0	0	0	0	0	0		0	0	0	0	0	0	0	0	0
Car-i-1_IUIS_AAO32314.1	4	QQQQEEGIRGEEMEEMVQCASDLPKECGISSR	(16) Oxidation (M); (25) Carboxyethyl (K)	FALSE	FALSE	TRUE	TRUE	FALSE	FALSE	TRUE	TRUE	5218	229200	162900	126000	567000	995.9	190900	143600		0	0	0	0	0	0	0	0	0		0	0	0	0	0	0	0	0	0		0	0	0	0	0	0	0	0	0
Car-i-1_IUIS_AAO32314.1	4	QQQQEEGIRGEEMEEMVQCASDLPKECGISSR	(13) Oxidation (M); (25) Carboxyethyl (K)	FALSE	FALSE	FALSE	FALSE	TRUE	TRUE	FALSE	FALSE	1172	1383	2858	881.3	276500	236700	191200	5147		0	0	0	0	0	0	0	0	0		0	0	0	0	0	0	0	0	0		0	0	0	0	0	0	0	0	0
Car-i-1_IUIS_AAO32314.1	4	QQQQEEGIRGEEMEEMVQCASDLPKECGISSR	(13) Oxidation (M); (16) Oxidation (M); (25) Carboxymethyl (K)	FALSE	FALSE	FALSE	FALSE	TRUE	FALSE	TRUE	FALSE	7495	3210	78630	63430	234900	2371	294100	5966		0	0	0	0	0	0	0	0	0		0	0	0	0	0	0	0	0	0		0	0	0	0	0	0	0	0	0
Car-i-1_IUIS_AAO32314.1	4	QQQQEEGIRGEEMEEMVQCASDLPKECGISSR	(13) Oxidation (M); (16) Oxidation (M); (25) Carboxyethyl (K)	FALSE	FALSE	FALSE	FALSE	FALSE	TRUE	FALSE	FALSE	504.6	943.2	1262	602.3	3135	180100	350600	233.1		0	0	0	0	0	0	0	0	0		0	0	0	0	0	0	0	0	0		0	0	0	0	0	0	0	0	0
Car-i-1_IUIS_AAO32314.1	3	CQDYLRQQCR	(6) Delta:H(2)C(3)O(1) (R)	FALSE	FALSE	FALSE	FALSE	FALSE	FALSE	TRUE	FALSE	819.5	207.8	3566	70240	2961	4583	372500	2619		0	0	0	0	0	0	0	0	0		0	0	0	0	0	0	0	0	0		0	0	0	0	0	0	0	0	0
Car-i-1_IUIS_AAO32314.1	2	CQDYLRQQCR	(6) Delta:H(2)C(3)O(1) (R)	FALSE	FALSE	FALSE	FALSE	TRUE	TRUE	FALSE	TRUE	1639	3132	14080	2354	156500	141600	177.9	61480		0	0	0	0	0	0	0	0	0		0	0	0	0	0	0	0	0	0		0	0	0	0	0	0	0	0	0
Car-i-1_IUIS_AAO32314.1	3	CQDYLRQQCR	(10) Delta:H(2)C(3)O(1) (R)	FALSE	FALSE	FALSE	FALSE	TRUE	TRUE	TRUE	FALSE	447.1	4450	15840	2186	278100	148900	301300	2862		0	0	0	0	0	0	0	0	0		0	0	0	0	0	0	0	0	0		0	0	0	0	0	0	0	0	0
Car-i-1_IUIS_AAO32314.1	3	ECGISSRSCEIR	(7) Delta:H(2)C(3)O(1) (R)	FALSE	FALSE	FALSE	TRUE	TRUE	TRUE	TRUE	TRUE	490200	103.9	8539	53960	796300	1977000	1561000	1612000		0	0	0	0	0	0	0	0	0		0	0	0	0	0	0	0	0	0		0	0	0	0	0	0	0	0	0
Car-i-1_IUIS_AAO32314.1	2	ECGISSRSCEIR	(7) Delta:H(2)C(3)O(1) (R)	FALSE	FALSE	FALSE	TRUE	TRUE	TRUE	TRUE	TRUE	316400	46910	16330	36650	739200	494000	394400	405500		0	0	0	0	0	0	0	0	0		0	0	0	0	0	0	0	0	0		0	0	0	0	0	0	0	0	0
Car-i-1_IUIS_AAO32314.1	3	EQIQRQQYLNR	(5) Delta:H(2)C(3)O(1) (R)	FALSE	FALSE	FALSE	FALSE	TRUE	TRUE	TRUE	TRUE	24050	31070	74280	8374	1131000	3599000	4028000	3177000		0	0	0	0	0	0	0	0	0		0	0	0	0	0	0	0	0	0		0	0	0	0	0	0	0	0	0
Car-i-1_IUIS_AAO32314.1	2	EQIQRQQYLNR	(5) Delta:H(2)C(3)O(1) (R)	FALSE	FALSE	FALSE	FALSE	TRUE	TRUE	TRUE	TRUE	41760	888900	426800	137700	1247000	737200	817100	674800		0	0	0	0	0	0	0	0	0		0	0	0	0	0	0	0	0	0		0	0	0	0	0	0	0	0	0
Car-i-1_IUIS_AAO32314.1	3	QQYLNRCQDYLR	(6) Delta:H(2)C(3)O(1) (R)	FALSE	FALSE	FALSE	FALSE	FALSE	TRUE	TRUE	FALSE	3328	797.5	14480	17960	12550	1103000	853900	2770		0	0	0	0	0	0	0	0	0		0	0	0	0	0	0	0	0	0		0	0	0	0	0	0	0	0	0
Car-i-1_IUIS_AAO32314.1	2	QQYLNRCQDYLR	(6) Delta:H(2)C(3)O(1) (R)	FALSE	FALSE	FALSE	FALSE	FALSE	TRUE	TRUE	FALSE	32630	35920	113100	95270	71050	193200	164400	1477		0	0	0	0	0	0	0	0	0		0	0	0	0	0	0	0	0	0		0	0	0	0	0	0	0	0	0
Car-i-1_IUIS_AAO32314.1	4	QQQQEEGIRGEEMEEMVQCASDLPK	(9) Carbamyl (R)	FALSE	TRUE	TRUE	FALSE	TRUE	FALSE	FALSE	FALSE	13840000	12420000	3234000	2675000	129600	72470	112500	138100		0	0	0	0	0	0	0	0	0		0	0	0	0	0	0	0	0	0		0	0	0	0	0	0	0	0	0
Car-i-1_IUIS_AAO32314.1	3	QQQQEEGIRGEEMEEMVQCASDLPK	(9) Carbamyl (R)	TRUE	TRUE	TRUE	TRUE	TRUE	TRUE	TRUE	FALSE	5756000	5261000	660800	490900	119500	86600	7677	6823		1	0	0	0	0	0	0	0	0		0	0	0	0	0	0	0	0	0		0	0	0	0	0	0	0	0	0
Car-i-1_IUIS_AAO32314.1	3	QCCQQLSQMEEQCQCEGLRQAVR	(9) Oxidation (M); (19) Delta:H(2)C(3)O(1) (R)	FALSE	FALSE	FALSE	FALSE	TRUE	TRUE	FALSE	FALSE	14190000	62670	198400	111200	102200000	109500000	95570	512.9		0	0	0	0	0	0	0	0	0		0	0	0	0	0	0	0	0	0		0	0	0	0	0	0	0	0	0
Car-i-1_IUIS_AAO32314.1	3	QQQQEEGIRGEEMEEMVQCASDLPK	(9) Delta:H(2)C(3)O(1) (R)	FALSE	FALSE	TRUE	TRUE	TRUE	FALSE	FALSE	TRUE	302200	246100	472300	410100	522000	8242	3066	94330		0	0	0	0	0	0	0	0	0		0	0	0	0	0	0	0	0	0		0	0	0	0	0	0	0	0	0
Car-i-1_IUIS_AAO32314.1	4	QQQQEEGIRGEEMEEMVQCASDLPK	(9) Carbamyl (R); (13) Oxidation (M)	FALSE	FALSE	FALSE	FALSE	FALSE	FALSE	TRUE	FALSE	1084000	1103000	118400	115400	218.5	15590	150700	232300		0	0	0	0	0	0	0	0	0		0	0	0	0	0	0	0	0	0		0	0	0	0	0	0	0	0	0
Car-i-1_IUIS_AAO32314.1	4	QQQQEEGIRGEEMEEMVQCASDLPK	(9) Carbamyl (R); (16) Oxidation (M)	FALSE	TRUE	FALSE	FALSE	FALSE	FALSE	FALSE	FALSE	228200	314800	2218	363.4	788.5	99320	196700	19290		0	0	0	0	0	0	0	0	0		0	0	0	0	0	0	0	0	0		0	0	0	0	0	0	0	0	0
Car-i-1_IUIS_AAO32314.1	3	QQQQEEGIRGEEMEEMVQCASDLPK	(9) Carbamyl (R); (16) Oxidation (M)	TRUE	TRUE	FALSE	FALSE	TRUE	TRUE	FALSE	TRUE	6740000	4883000	503400	197100	51520	1699000	547500	200000		1	0	0	0	0	0	0	0	1		0	0	0	0	0	0	0	0	0		0	0	0	0	0	0	0	0	0
Car-i-1_IUIS_AAO32314.1	3	QQQQEEGIRGEEMEEMVQCASDLPK	(9) Carbamyl (R); (13) Oxidation (M)	FALSE	FALSE	FALSE	FALSE	FALSE	TRUE	FALSE	FALSE	3678	2596	1481	636	1305	266700	33970	170.6		0	0	0	0	0	0	0	0	0		0	0	0	0	0	0	0	0	0		0	0	0	0	0	0	0	0	0
Car-i-1_IUIS_AAO32314.1	3	QQQQEEGIRGEEMEEMVQCASDLPK	(9) Delta:H(2)C(3)O(1) (R); (16) Oxidation (M)	FALSE	FALSE	FALSE	FALSE	TRUE	TRUE	TRUE	TRUE	231200	269100	3261	163.7	681900	722200	140600	416000		0	0	0	0	0	0	0	0	0		0	0	0	0	0	0	0	0	0		0	0	0	0	0	0	0	0	0
Car-i-1_IUIS_AAO32314.1	3	QQQQEEGIRGEEMEEMVQCASDLPK	(9) Delta:H(2)C(3)O(1) (R); (13) Oxidation (M); (16) Oxidation (M)	FALSE	FALSE	FALSE	FALSE	TRUE	TRUE	TRUE	TRUE	2027000	2184000	327100	811800	882300	942100	1070000	939400		0	0	0	0	0	0	0	0	0		0	0	0	0	0	0	0	0	0		0	0	0	0	0	0	0	0	0
Car-i-1_IUIS_AAO32314.1	4	QAVRQQQQEEGIRGEEMEEMVQCASDLPK	(4) Delta:H(2)C(3)O(1) (R)	FALSE	FALSE	FALSE	TRUE	FALSE	FALSE	TRUE	FALSE	74400	45340	476000	383100	33290	0	112900	42920		0	0	0	0	0	0	0	0	0		0	0	0	0	0	0	0	0	0		0	0	0	0	0	0	0	0	0
Car-i-1_IUIS_AAO32314.1	4	QAVRQQQQEEGIRGEEMEEMVQCASDLPK	(13) Delta:H(2)C(3)O(1) (R)	FALSE	FALSE	FALSE	FALSE	TRUE	TRUE	FALSE	FALSE	9359	3463	561.6	268.4	500300	440700	3481	37930		0	0	0	0	0	0	0	0	0		0	0	0	0	0	0	0	0	0		0	0	0	0	0	0	0	0	0
Car-i-1_IUIS_AAO32314.1	4	QAVRQQQQEEGIRGEEMEEMVQCASDLPK	(13) Delta:H(2)C(3)O(1) (R); (20) Oxidation (M)	FALSE	FALSE	FALSE	FALSE	TRUE	TRUE	FALSE	TRUE	6251000	29410	16370	11170	840500	661900	1026000	26880		0	0	0	0	0	0	0	0	0		0	0	0	0	0	0	0	0	0		0	0	0	0	0	0	0	0	0
Car-i-1_IUIS_AAO32314.1	4	QAVRQQQQEEGIRGEEMEEMVQCASDLPK	(13) Delta:H(2)C(3)O(1) (R); (17) Oxidation (M)	FALSE	FALSE	FALSE	FALSE	FALSE	TRUE	FALSE	FALSE	2759	4318	16150	21340	193200	677500	329.8	5414		0	0	0	0	0	0	0	0	0		0	0	0	0	0	0	0	0	0		0	0	0	0	0	0	0	0	0
Car-i-1_IUIS_AAO32314.1	4	QAVRQQQQEEGIRGEEMEEMVQCASDLPK	(4) Delta:H(2)C(3)O(1) (R); (20) Oxidation (M)	FALSE	FALSE	FALSE	FALSE	FALSE	FALSE	TRUE	TRUE	224700	198200	446300	395400	990500	5375	1800000	330400		0	0	0	0	0	0	0	0	0		0	0	0	0	0	0	0	0	0		0	0	0	0	0	0	0	0	0
Car-i-1_IUIS_AAO32314.1	4	QAVRQQQQEEGIRGEEMEEMVQCASDLPK	(4) Delta:H(2)C(3)O(1) (R); (17) Oxidation (M); (20) Oxidation (M)	FALSE	FALSE	FALSE	FALSE	TRUE	TRUE	TRUE	FALSE	14110	0	7639	3402	202800	240300	125600	743.2		0	0	0	0	0	0	0	0	0		0	0	0	0	0	0	0	0	0		0	0	0	0	0	0	0	0	0
Car-i-1_IUIS_AAO32314.1	4	QAVRQQQQEEGIRGEEMEEMVQCASDLPK	(13) Delta:H(2)C(3)O(1) (R); (17) Oxidation (M); (20) Oxidation (M)	FALSE	FALSE	FALSE	FALSE	TRUE	TRUE	TRUE	TRUE	6686	320.3	7566	144900	1135000	1336000	1707000	1098000		0	0	0	0	0	0	0	0	0		0	0	0	0	0	0	0	0	0		0	0	0	0	0	0	0	0	0
Car-i-1_IUIS_AAO32314.1	3	QAVRQQQQEEGIRGEEMEEMVQCASDLPK	(4) Carbamyl (R); (13) Carbamyl (R); (17) Oxidation (M); (20) Oxidation (M)	FALSE	FALSE	FALSE	FALSE	FALSE	TRUE	FALSE	FALSE	115.5	378.1	0	0	40.78	14410	2482	485.6		0	0	0	0	0	0	0	0	0		0	0	0	0	0	0	0	0	0		0	0	0	0	0	0	0	0	0
Car-i-1_IUIS_AAO32314.1	3	QQQQEEGIRGEEMEEMVQCASDLPKECGISSR	(13) Oxidation (M); (16) Oxidation (M); (25) Carbamyl (K)	FALSE	FALSE	FALSE	FALSE	FALSE	FALSE	FALSE	TRUE	1787	1132	934.8	707.1	179	8446	4274	372200		0	0	0	0	0	0	0	0	0		0	0	0	0	0	0	0	0	0		0	0	0	0	0	0	0	0	0
Car-i-1_IUIS_AAO32314.1	3	QQQQEEGIRGEEMEEMVQCASDLPKECGISSR	(25) Delta:H(2)C(3)O(1) (K); (32) Delta:H(2)C(3)O(1) (R)	FALSE	TRUE	TRUE	TRUE	FALSE	FALSE	FALSE	FALSE	71400	9631	1778000	1528000	94.09	29080	245.6	18090		0	0	0	0	0	0	0	0	0		0	0	0	0	0	0	0	0	0		0	0	0	0	0	0	0	0	0
Car-i-1_IUIS_AAO32314.1	3	QQQQEEGIRGEEMEEMVQCASDLPKECGISSR	(13) Oxidation (M); (25) Delta:H(2)C(3)O(1) (K); (32) Delta:H(2)C(3)O(1) (R)	FALSE	FALSE	FALSE	TRUE	FALSE	TRUE	FALSE	FALSE	705	1271	493700	686400	5803	252000	38320	1278		0	0	0	0	0	0	0	0	0		0	0	0	0	0	0	0	0	0		0	0	0	0	0	0	0	0	0
Car-i-1_IUIS_AAO32314.1	4	QQQQEEGIRGEEMEEMVQCASDLPKECGISSR	(16) Oxidation (M); (25) Delta:H(2)C(3)O(1) (K); (32) Delta:H(2)C(3)O(1) (R)	FALSE	FALSE	FALSE	FALSE	FALSE	TRUE	FALSE	FALSE	852.2	899.7	306.5	0	117.1	122900	32550	23750		0	0	0	0	0	0	0	0	0		0	0	0	0	0	0	0	0	0		0	0	0	0	0	0	0	0	0
Car-i-1_IUIS_AAO32314.1	3	QQQQEEGIRGEEMEEMVQCASDLPKECGISSR	(16) Oxidation (M); (25) Delta:H(2)C(3)O(1) (K); (32) Delta:H(2)C(3)O(1) (R)	FALSE	FALSE	TRUE	FALSE	FALSE	FALSE	FALSE	FALSE	705	673.5	495100	686700	5635	7215	38320	1278		0	0	0	0	0	0	0	0	0		0	0	0	0	0	0	0	0	0		0	0	0	0	0	0	0	0	0
Car-i-1_IUIS_AAO32314.1	4	QQQQEEGIRGEEMEEMVQCASDLPKECGISSR	(13) Oxidation (M); (16) Oxidation (M); (25) Delta:H(2)C(3)O(1) (K); (32) Delta:H(2)C(3)O(1) (R)	FALSE	FALSE	FALSE	FALSE	TRUE	TRUE	FALSE	FALSE	0	1530	2280	5753	168000	156000	179200	12920		0	0	0	0	0	0	0	0	0		0	0	0	0	0	0	0	0	0		0	0	0	0	0	0	0	0	0
Car-i-1_IUIS_AAO32314.1	3	QQQQEEGIRGEEMEEMVQCASDLPKECGISSR	(13) Oxidation (M); (16) Oxidation (M); (25) Delta:H(2)C(3)O(1) (K); (32) Delta:H(2)C(3)O(1) (R)	FALSE	FALSE	FALSE	FALSE	TRUE	TRUE	FALSE	FALSE	5255	3829	511.8	9631	1636000	1532000	5438	705.6		0	0	0	0	0	0	0	0	0		0	0	0	0	0	0	0	0	0		0	0	0	0	0	0	0	0	0
Car-i-1_IUIS_AAO32314.1	4	QQQQEEGIRGEEMEEMVQCASDLPKECGISSR	(9) Delta:H(2)C(3)O(1) (R); (13) Oxidation (M); (25) Delta:H(2)C(3)O(1) (K); (32) Delta:H(2)C(3)O(1) (R)	FALSE	FALSE	FALSE	FALSE	TRUE	FALSE	FALSE	FALSE	14120	3004	14390	4365	3192000	12510	56690	902.5		0	0	0	0	0	0	0	0	0		0	0	0	0	0	0	0	0	0		0	0	0	0	0	0	0	0	0
Car-i-1_IUIS_AAO32314.1	4	QQQQEEGIRGEEMEEMVQCASDLPKECGISSR	(9) Delta:H(2)C(3)O(1) (R); (13) Oxidation (M); (16) Oxidation (M); (25) Delta:H(2)C(3)O(1) (K); (32) Delta:H(2)C(3)O(1) (R)	FALSE	FALSE	FALSE	FALSE	TRUE	FALSE	TRUE	FALSE	6281000	5468000	8677000	8139000	3562000	4140000	2101000	0		0	0	0	0	0	0	0	0	0		0	0	0	0	0	0	0	0	0		0	0	0	0	0	0	0	0	0
Car-i-2_IUIS_ABV49590.1	2	SSGGPISLK		TRUE	TRUE	TRUE	TRUE	TRUE	TRUE	TRUE	TRUE	76700000	62720000	108800000	119100000	18650000	45280000	37560000	31580000		0	0	0	0	0	0	0	0	0		0	0	0	0	0	0	0	0	0		0	0	0	0	0	0	0	0	0
Car-i-2_IUIS_ABV49590.1	1	SSGGPISLK		FALSE	FALSE	FALSE	FALSE	FALSE	FALSE	TRUE	FALSE	1787	3119	3083	1645	512.5	162100	11230000	10710000		0	0	0	0	0	0	0	0	0		0	0	0	0	0	0	0	0	0		0	0	0	0	0	0	0	0	0
Car-i-2_IUIS_ABV49590.1	2	EEIVDPR		TRUE	TRUE	TRUE	TRUE	TRUE	TRUE	TRUE	TRUE	15640000	12880000	20800000	18840000	28850000	33440000	56930000	54980000		0	0	0	0	0	0	0	0	0		0	0	0	0	0	0	0	0	0		0	0	0	0	0	0	0	0	0
Car-i-2_IUIS_ABV49590.1	2	LVGFGINGK		TRUE	TRUE	TRUE	TRUE	TRUE	TRUE	TRUE	TRUE	90040000	82820000	116400000	106800000	22100000	24170000	17390000	16880000		0	0	0	0	0	0	0	0	0		0	0	0	0	0	0	0	0	0		0	0	0	0	0	0	0	0	0
Car-i-2_IUIS_ABV49590.1	2	LEEEQRK		TRUE	TRUE	TRUE	TRUE	TRUE	TRUE	TRUE	TRUE	525600	385300	2093000	1568000	2953000	1904000	2842000	1990000		0	0	0	0	0	0	0	0	0		0	0	0	0	0	0	0	0	0		0	0	0	0	0	0	0	0	0
Car-i-2_IUIS_ABV49590.1	2	ASQEKLR	(5) HydroxymethylOP (K)	FALSE	FALSE	FALSE	FALSE	FALSE	FALSE	TRUE	FALSE	2944	0	31190	35630	736700	215.9	38110	1636000		0	0	0	0	0	0	0	0	0		0	0	0	0	0	0	0	0	0		0	0	0	0	0	0	0	0	0
Car-i-2_IUIS_ABV49590.1	2	QQPQCER		TRUE	TRUE	FALSE	TRUE	FALSE	TRUE	FALSE	FALSE	35110	22610	79980	74320	31430	51190	49670	12290		0	0	0	0	0	0	0	0	0		0	0	0	0	0	0	0	0	0		0	0	0	0	0	0	0	0	0
Car-i-2_IUIS_ABV49590.1	2	HESGEGEVK		FALSE	FALSE	TRUE	TRUE	TRUE	TRUE	TRUE	FALSE	18990	7661	286200	282500	53570	18100	78560	1966		0	0	0	0	0	0	0	0	0		0	0	0	0	0	0	0	0	0		0	0	0	0	0	0	0	0	0
Car-i-2_IUIS_ABV49590.1	2	RCEEQLR		TRUE	TRUE	TRUE	TRUE	TRUE	TRUE	TRUE	TRUE	8150000	5137000	9755000	5513000	8002000	7498000	4903000	4763000		0	0	0	0	0	0	0	0	0		0	0	0	0	0	0	0	0	0		0	0	0	0	0	0	0	0	0
Car-i-2_IUIS_ABV49590.1	1	RCEEQLR		FALSE	FALSE	FALSE	FALSE	FALSE	FALSE	FALSE	TRUE	0	0	0	0	0	0	0	1290000		0	0	0	0	0	0	0	0	0		0	0	0	0	0	0	0	0	0		0	0	0	0	0	0	0	0	0
Car-i-2_IUIS_ABV49590.1	2	FEEEQRR		TRUE	TRUE	TRUE	TRUE	TRUE	TRUE	TRUE	TRUE	486100	334200	421800	317700	687700	1182000	633500	575800		0	0	0	0	0	0	0	0	0		0	0	0	0	0	0	0	0	0		0	0	0	0	0	0	0	0	0
Car-i-2_IUIS_ABV49590.1	2	ELSFNMPR		TRUE	TRUE	TRUE	TRUE	TRUE	TRUE	TRUE	TRUE	121900000	61680000	106500000	75550000	10900000	14750000	4240000	4627000		0	0	0	0	0	0	0	0	0		0	0	0	0	0	0	0	0	0		0	0	0	0	0	0	0	0	0
Car-i-2_IUIS_ABV49590.1	2	RSSGGPISLK		FALSE	FALSE	FALSE	FALSE	TRUE	FALSE	FALSE	FALSE	0	0	1160	104.5	72730	0	11400	0		0	0	0	0	0	0	0	0	0		0	0	0	0	0	0	0	0	0		0	0	0	0	0	0	0	0	0
Car-i-2_IUIS_ABV49590.1	2	ELSFNMPR	(6) Oxidation (M)	TRUE	TRUE	TRUE	TRUE	TRUE	TRUE	TRUE	TRUE	31080000	32810000	56850000	47240000	21310000	28540000	26040000	16500000		0	0	0	0	0	0	0	0	0		0	0	0	0	0	0	0	0	1		0	0	0	0	0	0	0	0	0
Car-i-2_IUIS_ABV49590.1	2	QCQEHCR		FALSE	FALSE	FALSE	FALSE	FALSE	FALSE	FALSE	TRUE	115.4	12.85	337.8	42.73	360.4	29.92	35.11	8765		0	0	0	0	0	0	0	0	0		0	0	0	0	0	0	0	0	0		0	0	0	0	0	0	0	0	0
Car-i-2_IUIS_ABV49590.1	2	GQEQQLCR		TRUE	TRUE	TRUE	TRUE	TRUE	TRUE	TRUE	TRUE	3239000	2400000	4376000	2955000	4522000	4596000	3419000	2906000		0	0	0	0	0	0	0	0	0		0	0	0	0	0	0	0	0	0		0	0	0	0	0	0	0	0	0
Car-i-2_IUIS_ABV49590.1	2	DAESVIVVTR		TRUE	TRUE	TRUE	TRUE	TRUE	TRUE	TRUE	TRUE	142800000	181800000	181700000	209200000	25000000	28840000	25350000	25230000		0	0	0	0	0	0	0	0	0		0	0	0	0	0	0	0	0	0		0	0	0	0	0	0	0	0	0
Car-i-2_IUIS_ABV49590.1	1	DAESVIVVTR		TRUE	TRUE	TRUE	TRUE	TRUE	FALSE	FALSE	FALSE	117200000	149500000	145800000	157500000	15020000	0	0	0		0	0	0	0	0	0	0	0	0		0	0	0	0	0	0	0	0	0		0	0	0	0	0	0	0	0	0
Car-i-2_IUIS_ABV49590.1	2	QFQEQQER		TRUE	TRUE	TRUE	TRUE	TRUE	TRUE	TRUE	TRUE	7418000	4585000	8511000	5569000	9233000	8296000	5326000	4417000		0	0	0	0	0	0	0	0	0		0	0	0	0	0	0	0	0	0		0	0	0	0	0	0	0	0	0
Car-i-2_IUIS_ABV49590.1	1	QFQEQQER		FALSE	TRUE	FALSE	FALSE	FALSE	FALSE	FALSE	FALSE	10890000	6627000	12600000	7975000	14760000	13360000	9400000	52920		0	0	0	0	0	0	0	0	0		0	0	0	0	0	0	0	0	0		0	0	0	0	0	0	0	0	0
Car-i-2_IUIS_ABV49590.1	2	FFDQQEQR		TRUE	TRUE	TRUE	TRUE	TRUE	TRUE	TRUE	TRUE	140300000	124000000	246800000	225300000	58670000	122600000	109800000	108400000		0	0	0	0	0	0	0	0	0		0	0	0	0	0	0	0	0	0		0	0	0	0	0	0	0	0	0
Car-i-2_IUIS_ABV49590.1	1	FFDQQEQR		FALSE	TRUE	TRUE	TRUE	FALSE	FALSE	FALSE	FALSE	3869	55830000	104600000	65840000	17100000	17410000	0	0		0	0	0	0	0	0	0	0	0		0	0	0	0	0	0	0	0	0		0	0	0	0	0	0	0	0	0
Car-i-2_IUIS_ABV49590.1	2	KQYEQCR	(1) HydroxymethylOP (K)	FALSE	FALSE	FALSE	FALSE	TRUE	TRUE	TRUE	TRUE	83520	1832000	1310000	2599000	23030000	1362000	31240000	28850000		0	0	0	0	0	0	0	0	0		0	0	0	0	0	0	0	0	0		0	0	0	0	0	0	0	0	0
Car-i-2_IUIS_ABV49590.1	2	CEEQLRER		FALSE	FALSE	FALSE	TRUE	TRUE	TRUE	TRUE	FALSE	2155000	1151000	3309000	1357000	1917000	1521000	1191000	61770		0	0	0	0	0	0	0	0	0		0	0	0	0	0	0	0	0	0		0	0	0	0	0	0	0	0	0
Car-i-2_IUIS_ABV49590.1	2	EWGPDQASPR		TRUE	TRUE	TRUE	TRUE	TRUE	TRUE	TRUE	TRUE	5505000	5789000	8822000	8209000	3162000	3060000	14660000	6826000		0	0	0	0	0	0	0	0	0		0	0	0	0	0	0	0	0	0		0	0	0	0	0	0	0	0	0
Car-i-2_IUIS_ABV49590.1	1	EWGPDQASPR		TRUE	TRUE	FALSE	TRUE	FALSE	FALSE	FALSE	FALSE	1394000	1185000	2013000	1931000	0	743900	36130	0		0	0	0	0	0	0	0	0	0		0	0	0	0	0	0	0	0	0		0	0	0	0	0	0	0	0	0
Car-i-2_IUIS_ABV49590.1	3	EREEIVDPR		TRUE	TRUE	TRUE	TRUE	TRUE	TRUE	TRUE	TRUE	44820000	44350000	49930000	45170000	52580000	64670000	43480000	66580000		0	0	0	0	0	0	0	0	0		0	0	0	0	0	0	0	0	0		0	0	0	0	0	0	0	0	0
Car-i-2_IUIS_ABV49590.1	2	EREEIVDPR		TRUE	TRUE	TRUE	TRUE	TRUE	TRUE	TRUE	TRUE	309600000	294200000	300100000	279000000	340000000	371200000	307700000	373600000		0	0	0	0	0	0	0	0	0		0	0	0	0	0	0	0	0	0		0	0	0	0	0	0	0	0	0
Car-i-2_IUIS_ABV49590.1	1	EREEIVDPR		FALSE	FALSE	FALSE	FALSE	TRUE	TRUE	FALSE	FALSE	6718000	6508000	7085000	0	7957000	7020000	0	0		0	0	0	0	0	0	0	0	0		0	0	0	0	0	0	0	0	0		0	0	0	0	0	0	0	0	0
Car-i-2_IUIS_ABV49590.1	2	QYKEQQGR	(3) HydroxymethylOP (K)	FALSE	FALSE	FALSE	TRUE	TRUE	TRUE	TRUE	TRUE	601000	696300	85190	424200	15410000	16570000	956500	18310000		0	0	0	0	0	0	0	0	0		0	0	0	0	0	0	0	0	0		0	0	0	0	0	0	0	0	0
Car-i-2_IUIS_ABV49590.1	2	ATLTFVSQER		TRUE	TRUE	TRUE	TRUE	TRUE	TRUE	TRUE	TRUE	208400000	211800000	342100000	320400000	89280000	112300000	86900000	83600000		0	0	0	0	0	0	0	0	0		0	0	0	0	0	0	0	0	0		0	0	0	0	0	0	0	0	0
Car-i-2_IUIS_ABV49590.1	1	ATLTFVSQER		TRUE	TRUE	TRUE	TRUE	TRUE	FALSE	TRUE	TRUE	78290000	80370000	100500000	91250000	16590000	184900	13510000	13780000		0	0	0	0	0	0	0	0	0		0	0	0	0	0	0	0	0	0		0	0	0	0	0	0	0	0	0
Car-i-2_IUIS_ABV49590.1	3	FTERTELLR		FALSE	FALSE	TRUE	TRUE	FALSE	TRUE	TRUE	TRUE	274.6	91.65	43340	57800	296	47610	73810	95290		0	0	0	0	0	0	0	0	0		0	0	0	0	0	0	0	0	0		0	0	0	0	0	0	0	0	0
Car-i-2_IUIS_ABV49590.1	2	FTERTELLR		FALSE	FALSE	TRUE	TRUE	FALSE	FALSE	FALSE	FALSE	3644	4827	59120	47070	43.06	405.1	496.6	870.5		0	0	0	0	0	0	0	0	0		0	0	0	0	0	0	0	0	0		0	0	0	0	0	0	0	0	0
Car-i-2_IUIS_ABV49590.1	3	RGQEQQLCR		TRUE	TRUE	TRUE	TRUE	TRUE	TRUE	TRUE	FALSE	46530	21600	49520	26890	57460	46960	0	3339		0	0	0	0	0	0	0	0	0		0	0	0	0	0	0	0	0	0		0	0	0	0	0	0	0	0	0
Car-i-2_IUIS_ABV49590.1	2	RGQEQQLCR		FALSE	FALSE	TRUE	TRUE	TRUE	TRUE	TRUE	TRUE	2387000	1784000	3158000	1559000	3240000	2550000	1480000	1358000		0	0	0	0	0	0	0	0	0		0	0	0	0	0	0	0	0	0		0	0	0	0	0	0	0	0	0
Car-i-2_IUIS_ABV49590.1	2	EEIEEIFER		TRUE	TRUE	TRUE	TRUE	TRUE	TRUE	TRUE	TRUE	303300000	281600000	333800000	313100000	105200000	97960000	73860000	71560000		0	0	0	0	0	0	0	0	0		0	0	0	0	0	0	0	0	0		0	0	0	0	0	0	0	0	0
Car-i-2_IUIS_ABV49590.1	1	EEIEEIFER		TRUE	TRUE	FALSE	FALSE	TRUE	FALSE	FALSE	FALSE	47740000	45480000	40920000	38630000	9753000	16900	16300	0		0	0	0	0	0	0	0	0	0		0	0	0	0	0	0	0	0	0		0	0	0	0	0	0	0	0	0
Car-i-2_IUIS_ABV49590.1	3	QDPQQQYHR		TRUE	TRUE	TRUE	TRUE	TRUE	TRUE	TRUE	TRUE	314800	248100	526500	301200	194300	209800	168700	188100		0	0	0	0	0	0	0	0	0		0	0	0	0	0	0	0	0	0		0	0	0	0	0	0	0	0	0
Car-i-2_IUIS_ABV49590.1	2	QDPQQQYHR		TRUE	TRUE	TRUE	TRUE	TRUE	TRUE	TRUE	FALSE	1295000	974600	2375000	1246000	1148000	684300	945900	5657		0	0	0	0	0	0	0	0	0		0	0	0	0	0	0	0	0	0		0	0	0	0	0	0	0	0	0
Car-i-2_IUIS_ABV49590.1	3	SRHESGEGEVK		FALSE	TRUE	TRUE	TRUE	FALSE	TRUE	TRUE	TRUE	2186000	1655000	3024000	1331000	362900	118500	156600	102400		0	0	0	0	0	0	0	0	0		0	0	0	0	0	0	0	0	0		0	0	0	0	0	0	0	0	0
Car-i-2_IUIS_ABV49590.1	2	SRHESGEGEVK		TRUE	TRUE	TRUE	TRUE	FALSE	TRUE	TRUE	TRUE	7952000	4956000	10380000	3740000	1083000	312200	446800	303900		0	0	0	0	0	0	0	0	0		0	0	0	0	0	0	0	0	0		0	0	0	0	0	0	0	0	0
Car-i-2_IUIS_ABV49590.1	3	SSGGPISLKSQR		TRUE	TRUE	FALSE	TRUE	TRUE	TRUE	TRUE	TRUE	56870	67770	322700	277900	151600	181800	196900	200500		0	0	0	0	0	0	0	0	0		0	0	0	0	0	0	0	0	0		0	0	0	0	0	0	0	0	0
Car-i-2_IUIS_ABV49590.1	2	SSGGPISLKSQR		FALSE	FALSE	FALSE	TRUE	FALSE	FALSE	FALSE	FALSE	2753	2618	2845	314600	12.26	3.215	2.745	0		0	0	0	0	0	0	0	0	0		0	0	0	0	0	0	0	0	0		0	0	0	0	0	0	0	0	0
Car-i-2_IUIS_ABV49590.1	3	GAMMVPHYNSK		TRUE	TRUE	TRUE	TRUE	FALSE	FALSE	FALSE	FALSE	86630	68060	60270	45840	15740	2904	7992	0		0	0	0	0	0	0	0	0	0		0	0	0	0	0	0	0	0	0		0	0	0	0	0	0	0	0	0
Car-i-2_IUIS_ABV49590.1	2	GAMMVPHYNSK		FALSE	TRUE	FALSE	TRUE	FALSE	FALSE	FALSE	FALSE	4769	175600	935.6	104400	493800	8303	1462000	436.1		0	0	0	0	0	0	0	0	0		0	0	0	0	0	0	0	0	0		0	0	0	0	0	0	0	0	0
Car-i-2_IUIS_ABV49590.1	3	EEIVDPREPR		TRUE	TRUE	TRUE	TRUE	TRUE	TRUE	TRUE	TRUE	6001000	5611000	9426000	9584000	6398000	20730000	27550000	24140000		0	0	0	0	0	0	0	0	0		0	0	0	0	0	0	0	0	0		0	0	0	0	0	0	0	0	0
Car-i-2_IUIS_ABV49590.1	2	EEIVDPREPR		TRUE	TRUE	TRUE	TRUE	TRUE	TRUE	TRUE	TRUE	8598000	4784000	10050000	11330000	7659000	6232000	8531000	7861000		0	0	0	0	0	0	0	0	0		0	0	0	0	0	0	0	0	0		0	0	0	0	0	0	0	0	0
Car-i-2_IUIS_ABV49590.1	3	GAMMVPHYNSK	(4) Oxidation (M)	TRUE	TRUE	TRUE	TRUE	TRUE	TRUE	FALSE	TRUE	1912000	1891000	2034000	1775000	91430	182900	49750	10530		0	0	0	0	0	0	0	0	0		0	0	0	0	0	0	0	0	1		0	0	0	0	0	0	0	0	0
Car-i-2_IUIS_ABV49590.1	2	GAMMVPHYNSK	(4) Oxidation (M)	TRUE	TRUE	TRUE	TRUE	FALSE	FALSE	FALSE	FALSE	1256000	1160000	1534000	1154000	201200	218300	73210	56150		0	0	0	0	0	0	0	0	0		0	0	0	0	0	0	0	0	1		0	0	0	0	0	0	0	0	0
Car-i-2_IUIS_ABV49590.1	3	GAMMVPHYNSK	(3) Oxidation (M)	TRUE	FALSE	TRUE	TRUE	FALSE	FALSE	FALSE	FALSE	1925000	292.8	2011000	1592000	91920	69670	94	1910		0	0	0	0	0	0	0	0	0		0	0	0	0	0	0	0	0	0		0	0	0	0	0	0	0	0	0
Car-i-2_IUIS_ABV49590.1	2	GAMMVPHYNSK	(3) Oxidation (M)	TRUE	TRUE	TRUE	TRUE	FALSE	FALSE	FALSE	FALSE	2096000	2050000	1825000	2254000	87580	134900	73460	75140		0	0	0	0	0	0	0	0	0		0	0	0	0	0	0	0	0	1		0	0	0	0	0	0	0	0	0
Car-i-2_IUIS_ABV49590.1	2	CQTQEQSPER		TRUE	TRUE	TRUE	TRUE	TRUE	TRUE	TRUE	TRUE	6575000	2842000	7464000	2784000	5988000	3369000	3691000	2515000		0	0	0	0	0	0	0	0	0		0	0	0	0	0	0	0	0	0		0	0	0	0	0	0	0	0	0
Car-i-2_IUIS_ABV49590.1	3	GAMMVPHYNSK	(3) Oxidation (M); (4) Oxidation (M)	TRUE	TRUE	TRUE	TRUE	FALSE	TRUE	FALSE	FALSE	717200	709500	829600	770500	0	0	3803	0		0	0	0	0	0	0	0	0	0		0	0	0	0	0	0	0	0	1		0	0	0	0	0	0	0	0	0
Car-i-2_IUIS_ABV49590.1	2	GAMMVPHYNSK	(3) Oxidation (M); (4) Oxidation (M)	TRUE	TRUE	TRUE	TRUE	TRUE	TRUE	TRUE	TRUE	275200	142700	464300	331700	114500	56670	39890	0		0	0	0	0	0	0	0	0	0		0	0	0	0	0	0	0	0	1		0	0	0	0	0	0	0	0	0
Car-i-2_IUIS_ABV49590.1	2	ETCEKQDPR	(5) HydroxymethylOP (K)	FALSE	FALSE	FALSE	FALSE	TRUE	TRUE	TRUE	TRUE	89830000	82810000	79740000	27310000	29010000	43180000	37550000	36290000		0	0	0	0	0	0	0	0	0		0	0	0	0	0	0	0	0	0		0	0	0	0	0	0	0	0	0
Car-i-2_IUIS_ABV49590.1	3	RCEEQLRER		TRUE	TRUE	TRUE	TRUE	FALSE	FALSE	FALSE	FALSE	69000	54430	62930	21100	17750	14690	0	426.8		0	0	0	0	0	0	0	0	0		0	0	0	0	0	0	0	0	0		0	0	0	0	0	0	0	0	0
Car-i-2_IUIS_ABV49590.1	2	RCEEQLRER		TRUE	TRUE	TRUE	FALSE	FALSE	FALSE	FALSE	FALSE	145900	0	113100	0	63980	0	0	136.1		0	0	0	0	0	0	0	0	0		0	0	0	0	0	0	0	0	0		0	0	0	0	0	0	0	0	0
Car-i-2_IUIS_ABV49590.1	2	WEFQQCQER		TRUE	TRUE	TRUE	TRUE	TRUE	TRUE	TRUE	TRUE	149500000	176400000	274300000	245000000	162200000	264900000	241700000	225600000		0	0	0	0	0	0	0	0	0		0	0	0	0	0	0	0	0	0		0	0	0	0	0	0	0	0	0
Car-i-2_IUIS_ABV49590.1	1	WEFQQCQER		TRUE	TRUE	TRUE	TRUE	TRUE	TRUE	TRUE	TRUE	20870000	20270000	21330000	21080000	21130000	21310000	17970000	16970000		0	0	0	0	0	0	0	0	0		0	0	0	0	0	0	0	0	0		0	0	0	0	0	0	0	0	0
Car-i-2_IUIS_ABV49590.1	3	EAKELSFNMPR		FALSE	FALSE	TRUE	TRUE	TRUE	TRUE	TRUE	TRUE	10590	6640	36190	32270	30650	28920	23600	16410		0	0	0	0	0	0	0	0	0		0	0	0	0	0	0	0	0	0		0	0	0	0	0	0	0	0	0
Car-i-2_IUIS_ABV49590.1	3	SSGGPISLKSQR	(9) HydroxymethylOP (K)	FALSE	FALSE	FALSE	FALSE	TRUE	TRUE	FALSE	FALSE	271.2	1427	31120	3200	11650	32350	447.2	0		0	0	0	0	0	0	0	0	0		0	0	0	0	0	0	0	0	0		0	0	0	0	0	0	0	0	0
Car-i-2_IUIS_ABV49590.1	2	SSGGPISLKSQR	(9) HydroxymethylOP (K)	FALSE	FALSE	TRUE	TRUE	TRUE	TRUE	TRUE	TRUE	53890	1591000	2014000	1977000	3800000	3619000	2206000	2043000		0	0	0	0	0	0	0	0	0		0	0	0	0	0	0	0	0	0		0	0	0	0	0	0	0	0	0
Car-i-2_IUIS_ABV49590.1	3	EAKELSFNMPR	(9) Oxidation (M)	FALSE	FALSE	FALSE	FALSE	TRUE	TRUE	TRUE	TRUE	215900	524.7	652300	263500	59270	21020	239300	203400		0	0	0	0	0	0	0	0	0		0	0	0	0	0	0	0	0	0		0	0	0	0	0	0	0	0	0
Car-i-2_IUIS_ABV49590.1	2	EAKELSFNMPR	(9) Oxidation (M)	FALSE	FALSE	FALSE	FALSE	TRUE	TRUE	FALSE	TRUE	84270	71450	295900	503500	48800	67370	530.1	25500		0	0	0	0	0	0	0	0	0		0	0	0	0	0	0	0	0	0		0	0	0	0	0	0	0	0	0
Car-i-2_IUIS_ABV49590.1	3	ATVVVYVVEGTGR		FALSE	FALSE	FALSE	TRUE	FALSE	FALSE	FALSE	FALSE	262600	175500	115900	1691	38.06	108.8	2074	256.4		0	0	0	0	0	0	0	0	0		0	0	0	0	0	0	0	0	0		0	0	0	0	0	0	0	0	0
Car-i-2_IUIS_ABV49590.1	2	ATVVVYVVEGTGR		TRUE	TRUE	TRUE	TRUE	TRUE	TRUE	TRUE	TRUE	148100000	113700000	179500000	172300000	3549000	4159000	3451000	2882000		0	0	0	0	0	0	0	0	0		0	0	0	0	0	0	0	0	0		0	0	0	0	0	0	0	0	0
Car-i-2_IUIS_ABV49590.1	1	ATVVVYVVEGTGR		TRUE	TRUE	FALSE	FALSE	FALSE	FALSE	FALSE	FALSE	16850000	9682000	17470000	16390000	0	0	0	0		0	0	0	0	0	0	0	0	0		0	0	0	0	0	0	0	0	0		0	0	0	0	0	0	0	0	0
Car-i-2_IUIS_ABV49590.1	2	EEIEEIFER	(9) Hex (KR)	FALSE	FALSE	FALSE	FALSE	FALSE	TRUE	TRUE	TRUE	146500	6331	59280	13190	256.8	384200	60200	260000		0	0	0	0	0	0	0	0	0		0	0	0	0	0	0	0	0	0		0	0	0	0	0	0	0	0	0
Car-i-2_IUIS_ABV49590.1	2	GRATLTFVSQER		TRUE	TRUE	TRUE	TRUE	TRUE	TRUE	FALSE	FALSE	103700	91750	153800	169300	35690	28470	15720	224		0	0	0	0	0	0	0	0	0		0	0	0	0	0	0	0	0	0		0	0	0	0	0	0	0	0	0
Car-i-2_IUIS_ABV49590.1	3	EEIVDPREPRK		TRUE	FALSE	TRUE	FALSE	TRUE	TRUE	TRUE	TRUE	6137000	5917000	9087000	3662	1487000	1500000	30400	1379000		0	0	0	0	0	0	0	0	0		0	0	0	0	0	0	0	0	0		0	0	0	0	0	0	0	0	0
Car-i-2_IUIS_ABV49590.1	2	EEIVDPREPRK		FALSE	TRUE	FALSE	FALSE	FALSE	FALSE	TRUE	FALSE	1674000	1449000	1866000	33.71	216000	158500	41630	1021		0	0	0	0	0	0	0	0	0		0	0	0	0	0	0	0	0	0		0	0	0	0	0	0	0	0	0
Car-i-2_IUIS_ABV49590.1	3	RSSGGPISLKSQR		FALSE	FALSE	TRUE	TRUE	FALSE	FALSE	FALSE	FALSE	36070	7752	32220	19240	6197	4031	808.5	32740		0	0	0	0	0	0	0	0	0		0	0	0	0	0	0	0	0	0		0	0	0	0	0	0	0	0	0
Car-i-2_IUIS_ABV49590.1	3	CEERLEEEQR		TRUE	TRUE	TRUE	TRUE	TRUE	TRUE	TRUE	TRUE	540200	361800	653800	435900	775100	711300	432900	502700		0	0	0	0	0	0	0	0	0		0	0	0	0	0	0	0	0	0		0	0	0	0	0	0	0	0	0
Car-i-2_IUIS_ABV49590.1	2	CEERLEEEQR		TRUE	TRUE	TRUE	TRUE	TRUE	TRUE	TRUE	TRUE	2772000	2073000	3171000	2205000	3909000	4186000	2507000	2681000		0	0	0	0	0	0	0	0	0		0	0	0	0	0	0	0	0	0		0	0	0	0	0	0	0	0	0
Car-i-2_IUIS_ABV49590.1	3	QFQEQQERER		TRUE	FALSE	FALSE	TRUE	TRUE	FALSE	FALSE	TRUE	249300	129500	585300	190400	206900	113300	86220	92250		0	0	0	0	0	0	0	0	0		0	0	0	0	0	0	0	0	0		0	0	0	0	0	0	0	0	0
Car-i-2_IUIS_ABV49590.1	2	QFQEQQERER		TRUE	TRUE	TRUE	TRUE	TRUE	TRUE	TRUE	TRUE	1296000	743200	2825000	1064000	855500	754100	507900	340300		0	0	0	0	0	0	0	0	0		0	0	0	0	0	0	0	0	0		0	0	0	0	0	0	0	0	0
Car-i-2_IUIS_ABV49590.1	3	SSGGPISLKSQR	(9) Hex (KR)	FALSE	FALSE	TRUE	FALSE	TRUE	TRUE	TRUE	TRUE	21970	166300	649600	483800	44210	223900	407300	215300		0	0	0	0	0	0	0	0	0		0	0	0	0	0	0	0	0	0		0	0	0	0	0	0	0	0	0
Car-i-2_IUIS_ABV49590.1	2	SSGGPISLKSQR	(9) Hex (KR)	FALSE	FALSE	FALSE	TRUE	TRUE	FALSE	TRUE	FALSE	46	69830	206400	673800	52500	2286	66350	412.6		0	0	0	0	0	0	0	0	0		0	0	0	0	0	0	0	0	0		0	0	0	0	0	0	0	0	0
Car-i-2_IUIS_ABV49590.1	3	LLQPVNNPGQFR		FALSE	TRUE	TRUE	TRUE	FALSE	FALSE	FALSE	FALSE	3152	14720	5625	4143	93.73	131.4	462.6	184.4		0	0	0	0	0	0	0	0	0		0	0	0	0	0	0	0	0	0		0	0	0	0	0	0	0	0	0
Car-i-2_IUIS_ABV49590.1	2	LLQPVNNPGQFR		TRUE	TRUE	TRUE	TRUE	TRUE	TRUE	TRUE	TRUE	360100000	330500000	391000000	368900000	39460000	39360000	34510000	32430000		0	0	0	0	0	0	0	0	0		0	0	0	0	0	0	0	0	0		0	0	0	0	0	0	0	0	0
Car-i-2_IUIS_ABV49590.1	2	QVESYFVPMER		TRUE	TRUE	TRUE	TRUE	TRUE	TRUE	TRUE	TRUE	275400000	247200000	394100000	351900000	9152000	9299000	4294000	3281000		0	0	0	0	0	0	0	0	0		0	0	0	0	0	0	0	0	0		0	0	0	0	0	0	0	0	0
Car-i-2_IUIS_ABV49590.1	1	QVESYFVPMER		TRUE	FALSE	FALSE	TRUE	FALSE	FALSE	FALSE	FALSE	18440000	17420000	20530000	17860000	97.48	0	0	0		0	0	0	0	0	0	0	0	0		0	0	0	0	0	0	0	0	0		0	0	0	0	0	0	0	0	0
Car-i-2_IUIS_ABV49590.1	2	QVESYFVPMER	(9) Oxidation (M)	TRUE	TRUE	TRUE	TRUE	TRUE	TRUE	TRUE	TRUE	138600000	131200000	204600000	190000000	114200000	114500000	112400000	104700000		0	0	0	0	0	0	0	0	0		0	0	0	0	0	0	0	0	1		0	0	0	0	0	0	0	0	0
Car-i-2_IUIS_ABV49590.1	1	QVESYFVPMER	(9) Oxidation (M)	FALSE	FALSE	TRUE	FALSE	FALSE	FALSE	FALSE	FALSE	9291000	9303000	14420000	12950000	0	0	0	0		0	0	0	0	0	0	0	0	0		0	0	0	0	0	0	0	0	0		0	0	0	0	0	0	0	0	0
Car-i-2_IUIS_ABV49590.1	3	RGAMMVPHYNSK	(5) Oxidation (M)	FALSE	TRUE	TRUE	TRUE	FALSE	FALSE	FALSE	FALSE	25000	27900	106700	110800	64430	26930	26750	1438		0	0	0	0	0	0	0	0	0		0	0	0	0	0	0	0	0	0		0	0	0	0	0	0	0	0	0
Car-i-2_IUIS_ABV49590.1	3	CEERFEEEQR		TRUE	TRUE	TRUE	TRUE	TRUE	TRUE	TRUE	TRUE	3324000	3041000	3265000	2506000	4175000	3653000	2313000	3178000		0	0	0	0	0	0	0	0	0		0	0	0	0	0	0	0	0	0		0	0	0	0	0	0	0	0	0
Car-i-2_IUIS_ABV49590.1	2	CEERFEEEQR		TRUE	TRUE	TRUE	TRUE	TRUE	TRUE	TRUE	TRUE	14900000	11360000	16180000	11740000	19050000	17620000	9422000	14030000		0	0	0	0	0	0	0	0	0		0	0	0	0	0	0	0	0	0		0	0	0	0	0	0	0	0	0
Car-i-2_IUIS_ABV49590.1	1	CEERFEEEQR		TRUE	TRUE	TRUE	TRUE	TRUE	TRUE	TRUE	TRUE	1039000	760100	959300	714100	927800	1024000	612400	849600		0	0	0	0	0	0	0	0	0		0	0	0	0	0	0	0	0	0		0	0	0	0	0	0	0	0	0
Car-i-2_IUIS_ABV49590.1	3	LVGFGINGKNNQR		TRUE	FALSE	TRUE	TRUE	TRUE	TRUE	TRUE	TRUE	27260	66120	104800	102200	82480	86100	105400	70320		0	0	0	0	0	0	0	0	0		0	0	0	0	0	0	0	0	0		0	0	0	0	0	0	0	0	0
Car-i-2_IUIS_ABV49590.1	2	LVGFGINGKNNQR		TRUE	TRUE	TRUE	TRUE	TRUE	TRUE	TRUE	TRUE	34760	117600	232100	205000	62960	67900	75990	84420		0	0	0	0	0	0	0	0	0		0	0	0	0	0	0	0	0	0		0	0	0	0	0	0	0	0	0
Car-i-2_IUIS_ABV49590.1	3	RCQTQEQSPER		TRUE	TRUE	TRUE	TRUE	TRUE	FALSE	TRUE	TRUE	224600	103900	305900	0	316100	81360	158000	78350		0	0	0	0	0	0	0	0	0		0	0	0	0	0	0	0	0	0		0	0	0	0	0	0	0	0	0
Car-i-2_IUIS_ABV49590.1	2	RCQTQEQSPER		TRUE	TRUE	TRUE	TRUE	TRUE	TRUE	TRUE	TRUE	2647000	1328000	2723000	825400	2470000	992000	1372000	792500		0	0	0	0	0	0	0	0	0		0	0	0	0	0	0	0	0	0		0	0	0	0	0	0	0	0	0
Car-i-2_IUIS_ABV49590.1	3	EREREEIVDPR		TRUE	TRUE	TRUE	TRUE	TRUE	TRUE	TRUE	TRUE	89620000	89870000	94260000	92690000	103300000	99700000	3418000	90110000		0	0	0	0	0	0	0	0	0		0	0	0	0	0	0	0	0	0		0	0	0	0	0	0	0	0	0
Car-i-2_IUIS_ABV49590.1	2	EREREEIVDPR		TRUE	TRUE	FALSE	FALSE	TRUE	TRUE	TRUE	TRUE	19120000	18890000	17380000	16580000	19300000	17980000	5523000	17830000		0	0	0	0	0	0	0	0	0		0	0	0	0	0	0	0	0	0		0	0	0	0	0	0	0	0	0
Car-i-2_IUIS_ABV49590.1	2	YEQCQQQCER		TRUE	TRUE	TRUE	TRUE	TRUE	TRUE	TRUE	TRUE	9553000	6851000	14690000	7138000	10800000	8392000	7301000	6116000		0	0	0	0	0	0	0	0	0		0	0	0	0	0	0	0	0	0		0	0	0	0	0	0	0	0	0
Car-i-2_IUIS_ABV49590.1	1	YEQCQQQCER		TRUE	FALSE	TRUE	FALSE	FALSE	FALSE	FALSE	FALSE	2798000	1797000	4398000	1814000	3402000	2883000	2289000	10740		0	0	0	0	0	0	0	0	0		0	0	0	0	0	0	0	0	0		0	0	0	0	0	0	0	0	0
Car-i-2_IUIS_ABV49590.1	3	EAKELSFNMPR	(3) HydroxymethylOP (K)	FALSE	FALSE	FALSE	FALSE	TRUE	TRUE	FALSE	FALSE	35180	32910	37230	34280	5355	12000	26180	4821		0	0	0	0	0	0	0	0	0		0	0	0	0	0	0	0	0	0		0	0	0	0	0	0	0	0	0
Car-i-2_IUIS_ABV49590.1	2	EAKELSFNMPR	(3) HydroxymethylOP (K)	FALSE	FALSE	TRUE	TRUE	TRUE	TRUE	TRUE	TRUE	10860000	6630	779700	669500	1245000	1000000	459200	346400		0	0	0	0	0	0	0	0	0		0	0	0	0	0	0	0	0	0		0	0	0	0	0	0	0	0	0
Car-i-2_IUIS_ABV49590.1	2	ESFNLEYGDVIR		TRUE	TRUE	TRUE	TRUE	TRUE	TRUE	TRUE	TRUE	464500000	459800000	652600000	607900000	62980000	72480000	49010000	44340000		0	0	0	0	0	0	0	0	0		0	0	0	0	0	0	0	0	0		0	0	0	0	0	0	0	0	0
Car-i-2_IUIS_ABV49590.1	1	ESFNLEYGDVIR		TRUE	TRUE	TRUE	TRUE	FALSE	FALSE	FALSE	FALSE	18940000	17240000	19520000	17010000	0	0	0	0		0	0	0	0	0	0	0	0	0		0	0	0	0	0	0	0	0	0		0	0	0	0	0	0	0	0	0
Car-i-2_IUIS_ABV49590.1	3	EAKELSFNMPR	(3) HydroxymethylOP (K); (9) Oxidation (M)	FALSE	FALSE	FALSE	FALSE	TRUE	TRUE	FALSE	FALSE	24580	1276	319.7	131.1	12440	5451	0	8425		0	0	0	0	0	0	0	0	0		0	0	0	0	0	0	0	0	0		0	0	0	0	0	0	0	0	0
Car-i-2_IUIS_ABV49590.1	2	EAKELSFNMPR	(3) HydroxymethylOP (K); (9) Oxidation (M)	FALSE	FALSE	TRUE	TRUE	TRUE	TRUE	TRUE	TRUE	1947000	1216000	52490000	1002000	2894000	2734000	2695000	2290000		0	0	0	0	0	0	0	0	0		0	0	0	0	0	0	0	0	0		0	0	0	0	0	0	0	0	0
Car-i-2_IUIS_ABV49590.1	2	DRQDPQQQYHR		TRUE	TRUE	TRUE	TRUE	TRUE	FALSE	FALSE	TRUE	91520	0	241800	91220	60950	51000	35750	0		0	0	0	0	0	0	0	0	0		0	0	0	0	0	0	0	0	0		0	0	0	0	0	0	0	0	0
Car-i-2_IUIS_ABV49590.1	2	WEFQQCQER	(9) Hex (KR)	FALSE	FALSE	FALSE	FALSE	TRUE	TRUE	FALSE	FALSE	45970	1487	2033	34990	89290	834400	3358	54700		0	0	0	0	0	0	0	0	0		0	0	0	0	0	0	0	0	0		0	0	0	0	0	0	0	0	0
Car-i-2_IUIS_ABV49590.1	3	EAKELSFNMPR	(3) Hex (KR)	TRUE	TRUE	TRUE	TRUE	TRUE	TRUE	TRUE	TRUE	200500	176400	902000	856500	136300	133900	243600	33520		0	0	0	0	0	0	0	0	0		0	1	0	0	0	0	0	0	0		0	0	0	0	0	0	0	0	0
Car-i-2_IUIS_ABV49590.1	2	EAKELSFNMPR	(3) Hex (KR)	FALSE	TRUE	FALSE	FALSE	TRUE	TRUE	FALSE	FALSE	85860	83330	311800	336000	49730	38810	162.2	6032		0	0	0	0	0	0	0	0	0		0	0	0	0	0	0	0	0	0		0	0	0	0	0	0	0	0	0
Car-i-2_IUIS_ABV49590.1	3	EAKELSFNMPR	(3) Hex (KR); (9) Oxidation (M)	FALSE	FALSE	TRUE	TRUE	TRUE	TRUE	TRUE	TRUE	25970	1154	161800	158100	129400	402300	479300	182600		0	0	0	0	0	0	0	0	0		0	0	0	0	0	0	0	0	0		0	0	0	0	0	0	0	0	0
Car-i-2_IUIS_ABV49590.1	2	EAKELSFNMPR	(3) Hex (KR); (9) Oxidation (M)	FALSE	FALSE	TRUE	FALSE	TRUE	TRUE	TRUE	FALSE	50880	0	84150	67510	103000	91290	21650	1158		0	0	0	0	0	0	0	0	0		0	0	0	0	0	0	0	0	0		0	0	0	0	0	0	0	0	0
Car-i-2_IUIS_ABV49590.1	3	CEERLEEEQRK		TRUE	TRUE	TRUE	TRUE	TRUE	TRUE	TRUE	TRUE	3547000	2176000	6230000	2772000	4958000	3577000	3076000	2704000		0	0	0	0	0	0	0	0	0		0	0	0	0	0	0	0	0	0		0	0	0	0	0	0	0	0	0
Car-i-2_IUIS_ABV49590.1	2	CEERLEEEQRK		TRUE	TRUE	TRUE	TRUE	TRUE	TRUE	TRUE	TRUE	5958000	3364000	12090000	4473000	7837000	6482000	5100000	4228000		0	0	0	0	0	0	0	0	0		0	0	0	0	0	0	0	0	0		0	0	0	0	0	0	0	0	0
Car-i-2_IUIS_ABV49590.1	1	CEERLEEEQRK		FALSE	FALSE	TRUE	FALSE	FALSE	FALSE	FALSE	FALSE	221300	0	777800	239200	254700	125300	136600	0		0	0	0	0	0	0	0	0	0		0	0	0	0	0	0	0	0	0		0	0	0	0	0	0	0	0	0
Car-i-2_IUIS_ABV49590.1	4	HNPYYFHSQGLR		TRUE	TRUE	TRUE	TRUE	TRUE	TRUE	TRUE	TRUE	1884000	2000000	2286000	2303000	258400	2437000	1866000	1750000		0	0	0	0	0	0	0	0	0		0	0	0	0	0	0	0	0	0		0	0	0	0	0	0	0	0	0
Car-i-2_IUIS_ABV49590.1	3	HNPYYFHSQGLR		TRUE	TRUE	TRUE	TRUE	TRUE	TRUE	TRUE	TRUE	63690000	64420000	95250000	73680000	15160000	45810000	34580000	34570000		0	0	0	0	0	0	0	0	0		0	0	0	0	0	0	0	0	0		0	0	0	0	0	0	0	0	0
Car-i-2_IUIS_ABV49590.1	2	HNPYYFHSQGLR		TRUE	TRUE	TRUE	TRUE	TRUE	TRUE	TRUE	TRUE	40930000	36900000	45640000	40170000	7317000	2571000	1824000	1889000		0	0	0	0	0	0	0	0	0		0	0	0	0	0	0	0	0	0		0	0	0	0	0	0	0	0	0
Car-i-2_IUIS_ABV49590.1	4	EREEIVDPREPR		TRUE	TRUE	TRUE	TRUE	TRUE	TRUE	TRUE	TRUE	1921000	2193000	3246000	3594000	2552000	3932000	7366000	5658000		0	0	0	0	0	0	0	0	0		0	0	0	0	0	0	0	0	0		0	0	0	0	0	0	0	0	0
Car-i-2_IUIS_ABV49590.1	3	EREEIVDPREPR		TRUE	TRUE	TRUE	TRUE	TRUE	TRUE	TRUE	TRUE	139800000	149200000	184700000	188000000	145300000	180200000	282100000	211800000		0	0	0	0	0	0	0	0	0		0	0	0	0	0	0	0	0	0		0	0	0	0	0	0	0	0	0
Car-i-2_IUIS_ABV49590.1	2	EREEIVDPREPR		TRUE	TRUE	TRUE	TRUE	TRUE	TRUE	TRUE	TRUE	29170000	29030000	25850000	23800000	15490000	10880000	8099000	8352000		0	0	0	0	0	0	0	0	0		0	0	0	0	0	0	0	0	0		0	0	0	0	0	0	0	0	0
Car-i-2_IUIS_ABV49590.1	3	LVGFGINGKNNQR	(9) HydroxymethylOP (K)	FALSE	FALSE	FALSE	FALSE	TRUE	FALSE	FALSE	FALSE	28100	22000	14090	5594	17290	2577	1483	18090000		0	0	0	0	0	0	0	0	0		0	0	0	0	0	0	0	0	0		0	0	0	0	0	0	0	0	0
Car-i-2_IUIS_ABV49590.1	2	LVGFGINGKNNQR	(9) HydroxymethylOP (K)	FALSE	FALSE	TRUE	TRUE	TRUE	TRUE	TRUE	TRUE	280400	255200	2011000	2005000	3927000	4204000	2848000	2735000		0	0	0	0	0	0	0	0	0		0	0	0	0	0	0	0	0	0		0	0	0	0	0	0	0	0	0
Car-i-2_IUIS_ABV49590.1	2	QYEQCRETCEK		TRUE	TRUE	TRUE	TRUE	TRUE	FALSE	TRUE	TRUE	322900	190100	1168000	516600	0	0	61270	30730		0	0	0	0	0	0	0	0	0		0	0	0	0	0	0	0	0	0		0	0	0	0	0	0	0	0	0
Car-i-2_IUIS_ABV49590.1	3	HESGEGEVKYLER		FALSE	TRUE	TRUE	TRUE	TRUE	TRUE	TRUE	FALSE	26.03	1167	151700	166200	200900	434100	614200	1126		0	0	0	0	0	0	0	0	0		0	0	0	0	0	0	0	0	0		0	0	0	0	0	0	0	0	0
Car-i-2_IUIS_ABV49590.1	2	HESGEGEVKYLER		FALSE	FALSE	FALSE	FALSE	TRUE	FALSE	TRUE	FALSE	13230	78690	18780	175000	68930	0	4420	32150		0	0	0	0	0	0	0	0	0		0	0	0	0	0	0	0	0	0		0	0	0	0	0	0	0	0	0
Car-i-2_IUIS_ABV49590.1	2	FEEEQRRQEER		FALSE	TRUE	TRUE	TRUE	FALSE	TRUE	TRUE	TRUE	337900	243800	707700	259900	448900	505200	275300	255300		0	0	0	0	0	0	0	0	0		0	0	0	0	0	0	0	0	0		0	0	0	0	0	0	0	0	0
Car-i-2_IUIS_ABV49590.1	2	RCEQQRQQEER		TRUE	FALSE	FALSE	FALSE	FALSE	FALSE	FALSE	FALSE	0	58050	139800	78500	1937	27830	29140	590.8		0	0	0	0	0	0	0	0	0		0	0	0	0	0	0	0	0	0		0	0	0	0	0	0	0	0	0
Car-i-2_IUIS_ABV49590.1	2	QVESYFVPMER	(9) Oxidation (M); (11) Hex (KR)	FALSE	FALSE	FALSE	FALSE	FALSE	FALSE	FALSE	TRUE	854.5	2124	1836	620.3	124.8	704.6	517.9	43770		0	0	0	0	0	0	0	0	0		0	0	0	0	0	0	0	0	0		0	0	0	0	0	0	0	0	0
Car-i-2_IUIS_ABV49590.1	3	CEERFEEEQRR		FALSE	FALSE	FALSE	FALSE	FALSE	FALSE	FALSE	TRUE	0	15	0	0	0	0	0	1424000		0	0	0	0	0	0	0	0	0		0	0	0	0	0	0	0	0	0		0	0	0	0	0	0	0	0	0
Car-i-2_IUIS_ABV49590.1	2	CEERFEEEQRR		FALSE	TRUE	FALSE	TRUE	FALSE	FALSE	FALSE	FALSE	1625000	1278000	2239000	1216000	1818000	2080000	1432000	1686000		0	0	0	0	0	0	0	0	0		0	0	0	0	0	0	0	0	0		0	0	0	0	0	0	0	0	0
Car-i-2_IUIS_ABV49590.1	3	LVGFGINGKNNQR	(9) Hex (KR)	FALSE	FALSE	FALSE	FALSE	TRUE	FALSE	FALSE	TRUE	47070	396.8	148.1	695.1	268100	53890	953.5	335600		0	0	0	0	0	0	0	0	0		0	0	0	0	0	0	0	0	0		0	0	0	0	0	0	0	0	0
Car-i-2_IUIS_ABV49590.1	2	LVGFGINGKNNQR	(9) Hex (KR)	FALSE	FALSE	TRUE	TRUE	TRUE	FALSE	FALSE	FALSE	144.2	3181	249900	259000	58960	23780	1009	3863		0	0	0	0	0	0	0	0	0		0	0	0	0	0	0	0	0	0		0	0	0	0	0	0	0	0	0
Car-i-2_IUIS_ABV49590.1	3	LEEEQRKQEER	(7) HydroxymethylOP (K)	FALSE	FALSE	FALSE	FALSE	FALSE	FALSE	FALSE	TRUE	1818	24610	43180	449.2	283.6	6175	460.6	2072000		0	0	0	0	0	0	0	0	0		0	0	0	0	0	0	0	0	0		0	0	0	0	0	0	0	0	0
Car-i-2_IUIS_ABV49590.1	2	LEEEQRKQEER	(7) HydroxymethylOP (K)	FALSE	FALSE	FALSE	FALSE	TRUE	FALSE	TRUE	TRUE	4034	11770	2594	531400	1497000	5263	414800	656200		0	0	0	0	0	0	0	0	0		0	0	0	0	0	0	0	0	0		0	0	0	0	0	0	0	0	0
Car-i-2_IUIS_ABV49590.1	3	EQYRQCEEHCR		FALSE	FALSE	TRUE	FALSE	FALSE	FALSE	FALSE	FALSE	0	805.3	72480	21090	0	4302	0	841		0	0	0	0	0	0	0	0	0		0	0	0	0	0	0	0	0	0		0	0	0	0	0	0	0	0	0
Car-i-2_IUIS_ABV49590.1	3	RESFNLEYGDVIR		TRUE	TRUE	TRUE	TRUE	TRUE	TRUE	TRUE	TRUE	75350000	79110000	123700000	117100000	8071000	8052000	7786000	276400		0	0	0	0	0	0	0	0	0		0	0	0	0	0	0	0	0	0		0	0	0	0	0	0	0	0	0
Car-i-2_IUIS_ABV49590.1	2	RESFNLEYGDVIR		TRUE	TRUE	TRUE	TRUE	TRUE	TRUE	TRUE	FALSE	29460000	30970000	47080000	43160000	4538000	4143000	3255000	22520		0	0	0	0	0	0	0	0	0		0	0	0	0	0	0	0	0	0		0	0	0	0	0	0	0	0	0
Car-i-2_IUIS_ABV49590.1	2	CEERLEEEQRK	(11) HydroxymethylOP (K)	FALSE	FALSE	FALSE	FALSE	FALSE	FALSE	TRUE	FALSE	790.2	4899	526.4	1269	1890	113.6	360.3	1001		0	0	0	0	0	0	0	0	0		0	0	0	0	0	0	0	0	0		0	0	0	0	0	0	0	0	0
Car-i-2_IUIS_ABV49590.1	3	VFSNDILVAALNTPR		TRUE	TRUE	TRUE	TRUE	TRUE	TRUE	TRUE	FALSE	2822000	2350000	4583000	4659000	425700	350900	210700	19660		0	0	0	0	0	0	0	0	0		0	0	0	0	0	0	0	0	0		0	0	0	0	0	0	0	0	0
Car-i-2_IUIS_ABV49590.1	2	VFSNDILVAALNTPR		TRUE	TRUE	TRUE	TRUE	TRUE	TRUE	TRUE	TRUE	1252000000	1122000000	1460000000	1343000000	89700000	85690000	50700000	38000000		0	0	0	0	0	0	0	0	0		0	0	0	0	0	0	0	0	0		0	0	0	0	0	0	0	0	0
Car-i-2_IUIS_ABV49590.1	3	HESGEGEVKYLER	(9) HydroxymethylOP (K)	FALSE	FALSE	FALSE	FALSE	TRUE	TRUE	TRUE	TRUE	4400	3888	7045	3455	115300	103100	122600	97040		0	0	0	0	0	0	0	0	0		0	0	0	0	0	0	0	0	0		0	0	0	0	0	0	0	0	0
Car-i-2_IUIS_ABV49590.1	2	HESGEGEVKYLER	(9) HydroxymethylOP (K)	FALSE	FALSE	TRUE	FALSE	TRUE	TRUE	TRUE	TRUE	761900	14300	356700	348700	1046000	1134000	852800	764700		0	0	0	0	0	0	0	0	0		0	0	0	0	0	0	0	0	0		0	0	0	0	0	0	0	0	0
Car-i-2_IUIS_ABV49590.1	2	EQEEEESSTGQFQK		TRUE	TRUE	TRUE	TRUE	TRUE	TRUE	FALSE	FALSE	10780000	7544000	126300000	68300000	3074000	2733000	831200	1632000		0	0	0	0	0	0	0	0	0		0	0	0	0	0	0	0	0	0		0	0	0	0	0	0	0	0	0
Car-i-2_IUIS_ABV49590.1	3	HESGEGEVKYLER	(9) Hex (KR)	FALSE	FALSE	TRUE	TRUE	TRUE	TRUE	TRUE	TRUE	135700	88.56	1690000	23580	35460	947000	362400	79490		0	0	0	0	0	0	0	0	0		0	0	0	0	0	0	0	0	0		0	0	0	0	0	0	0	0	0
Car-i-2_IUIS_ABV49590.1	2	HESGEGEVKYLER	(9) Hex (KR)	FALSE	FALSE	TRUE	FALSE	FALSE	FALSE	FALSE	FALSE	213.1	264.3	553900	424.8	362.4	5108	300.5	0		0	0	0	0	0	0	0	0	0		0	0	0	0	0	0	0	0	0		0	0	0	0	0	0	0	0	0
Car-i-2_IUIS_ABV49590.1	3	EYYAAGAQSTESYLR		FALSE	FALSE	TRUE	FALSE	FALSE	FALSE	FALSE	FALSE	4172	233700	458800	248100	499.7	4321	780.4	111100		0	0	0	0	0	0	0	0	0		0	0	0	0	0	0	0	0	0		0	0	0	0	0	0	0	0	0
Car-i-2_IUIS_ABV49590.1	2	EYYAAGAQSTESYLR		TRUE	TRUE	TRUE	TRUE	TRUE	TRUE	TRUE	TRUE	527100000	501400000	774400000	705400000	170600000	168700000	146600000	150800000		0	0	0	0	0	0	0	0	0		0	0	0	0	0	0	0	0	0		0	0	0	0	0	0	0	0	0
Car-i-2_IUIS_ABV49590.1	3	EQQGREWGPDQASPR		TRUE	TRUE	TRUE	TRUE	TRUE	FALSE	FALSE	FALSE	69560	54980	287800	669800	101300	6026	19680	1294000		0	0	0	0	0	0	0	0	0		0	0	0	0	0	0	0	0	0		0	0	0	0	0	0	0	0	0
Car-i-2_IUIS_ABV49590.1	2	EQQGREWGPDQASPR		FALSE	TRUE	TRUE	FALSE	FALSE	FALSE	FALSE	FALSE	277100	609800	225300	7725	530500	632500	568000	10530		0	0	0	0	0	0	0	0	0		0	0	0	0	0	0	0	0	0		0	0	0	0	0	0	0	0	0
Car-i-2_IUIS_ABV49590.1	3	NFLAGQNNIINQLER		FALSE	TRUE	TRUE	TRUE	FALSE	FALSE	FALSE	FALSE	58750	73630	59600	37030	91.16	6693	221	173400		0	0	0	0	0	0	0	0	0		0	0	0	0	0	0	0	0	0		0	0	0	0	0	0	0	0	0
Car-i-2_IUIS_ABV49590.1	2	NFLAGQNNIINQLER		TRUE	TRUE	TRUE	TRUE	TRUE	TRUE	TRUE	TRUE	1390000000	1281000000	1663000000	1551000000	118800000	102900000	60460000	42080000		0	0	0	0	0	0	0	0	0		0	0	0	0	0	0	0	0	0		0	0	0	0	0	0	0	0	0
Car-i-2_IUIS_ABV49590.1	4	ALSQHAMSAGQRPWGR		FALSE	FALSE	TRUE	FALSE	FALSE	FALSE	TRUE	FALSE	744.1	442.7	45950	4227	3426	3903	20490	11610		0	0	0	0	0	0	0	0	0		0	0	0	0	0	0	0	0	0		0	0	0	0	0	0	0	0	0
Car-i-2_IUIS_ABV49590.1	3	ALSQHAMSAGQRPWGR		TRUE	FALSE	TRUE	TRUE	FALSE	FALSE	FALSE	FALSE	50200	8018	81200	70200	3421	367.5	944	11180		0	0	0	0	0	0	0	0	0		0	0	0	0	0	0	0	0	0		0	0	0	0	0	0	0	0	0
Car-i-2_IUIS_ABV49590.1	3	FFDQQEQREGVIIR		FALSE	FALSE	TRUE	TRUE	TRUE	FALSE	TRUE	FALSE	65030	51320	387500	320200	32970	52940	56630	547.1		0	0	0	0	0	0	0	0	0		0	0	0	0	0	0	0	0	0		0	0	0	0	0	0	0	0	0
Car-i-2_IUIS_ABV49590.1	2	FFDQQEQREGVIIR		FALSE	FALSE	TRUE	FALSE	FALSE	FALSE	FALSE	FALSE	11730	3570	135900	70690	562	117.7	365	23440		0	0	0	0	0	0	0	0	0		0	0	0	0	0	0	0	0	0		0	0	0	0	0	0	0	0	0
Car-i-2_IUIS_ABV49590.1	2	KQYEQCRETCEK	(1) HydroxymethylOP (K)	FALSE	FALSE	FALSE	FALSE	TRUE	FALSE	FALSE	FALSE	310.4	2036	228	72050	26080	23380	237.7	0		0	0	0	0	0	0	0	0	0		0	0	0	0	0	0	0	0	0		0	0	0	0	0	0	0	0	0
Car-i-2_IUIS_ABV49590.1	4	ALSQHAMSAGQRPWGR	(7) Oxidation (M)	TRUE	TRUE	FALSE	TRUE	FALSE	FALSE	FALSE	FALSE	490900	468000	500800	731500	354400	375700	290900	4973		0	0	0	0	0	0	0	0	0		0	0	0	0	0	0	0	0	1		0	0	0	0	0	0	0	0	0
Car-i-2_IUIS_ABV49590.1	3	ALSQHAMSAGQRPWGR	(7) Oxidation (M)	TRUE	FALSE	TRUE	TRUE	FALSE	FALSE	FALSE	FALSE	645900	7643	531200	575400	25370	203300	421800	3942		0	0	0	0	0	0	0	0	0		0	0	0	0	0	0	0	0	0		0	0	0	0	0	0	0	0	0
Car-i-2_IUIS_ABV49590.1	2	ALSQHAMSAGQRPWGR	(7) Oxidation (M)	FALSE	TRUE	FALSE	FALSE	FALSE	FALSE	FALSE	FALSE	0	136200	0	0	13620	1492	0	0		0	0	0	0	0	0	0	0	0		0	0	0	0	0	0	0	0	0		0	0	0	0	0	0	0	0	0
Car-i-2_IUIS_ABV49590.1	4	SRHESGEGEVKYLER		FALSE	FALSE	TRUE	TRUE	FALSE	TRUE	TRUE	TRUE	14430	27500	351000	366900	257400	406400	797000	561800		0	0	0	0	0	0	0	0	0		0	0	0	0	0	0	0	0	0		0	0	0	0	0	0	0	0	0
Car-i-2_IUIS_ABV49590.1	3	SRHESGEGEVKYLER		FALSE	FALSE	FALSE	TRUE	TRUE	TRUE	TRUE	TRUE	9435	15780	281000	806800	162200	179300	93730	175800		0	0	0	0	0	0	0	0	0		0	0	0	0	0	0	0	0	0		0	0	0	0	0	0	0	0	0
Car-i-2_IUIS_ABV49590.1	2	SRHESGEGEVKYLER		FALSE	FALSE	TRUE	FALSE	FALSE	FALSE	FALSE	FALSE	439.9	1122	0	0	0	0	0	509.7		0	0	0	0	0	0	0	0	0		0	0	0	0	0	0	0	0	0		0	0	0	0	0	0	0	0	0
Car-i-2_IUIS_ABV49590.1	3	QLQEMDVLVNYAEIK		TRUE	FALSE	TRUE	FALSE	FALSE	FALSE	FALSE	FALSE	19960	27810	29830	13230	372.1	838.1	13060	3218		0	0	0	0	0	0	0	0	0		0	0	0	0	0	0	0	0	0		0	0	0	0	0	0	0	0	0
Car-i-2_IUIS_ABV49590.1	2	QLQEMDVLVNYAEIK		TRUE	TRUE	TRUE	TRUE	TRUE	TRUE	TRUE	TRUE	256000000	222700000	217500000	196600000	2695000	2167000	460400	220700		0	0	0	0	0	0	0	0	0		0	0	0	0	0	0	0	0	0		0	0	0	0	0	0	0	0	0
Car-i-2_IUIS_ABV49590.1	2	QLQEMDVLVNYAEIK	(5) Oxidation (M)	TRUE	TRUE	TRUE	TRUE	TRUE	TRUE	TRUE	TRUE	172100000	148500000	180100000	169100000	22450000	20380000	16270000	15270000		0	0	0	0	0	0	0	0	0		0	0	0	0	0	0	0	0	1		0	0	0	0	0	0	0	0	0
Car-i-2_IUIS_ABV49590.1	2	REQEEEESSTGQFQK		FALSE	FALSE	FALSE	FALSE	FALSE	FALSE	FALSE	TRUE	0	0	0	0	0	0	166500	170400		0	0	0	0	0	0	0	0	0		0	0	0	0	0	0	0	0	0		0	0	0	0	0	0	0	0	0
Car-i-2_IUIS_ABV49590.1	3	VPAGATEYVINQDSNER		TRUE	FALSE	TRUE	FALSE	FALSE	FALSE	FALSE	FALSE	4381000	4360000	5014000	4528000	727.8	531.4	7108	31380		0	0	0	0	0	0	0	0	0		0	0	0	0	0	0	0	0	0		0	0	0	0	0	0	0	0	0
Car-i-2_IUIS_ABV49590.1	2	VPAGATEYVINQDSNER		TRUE	TRUE	TRUE	TRUE	TRUE	TRUE	TRUE	TRUE	207700000	202600000	316100000	294600000	112000000	116500000	102000000	99520000		0	0	0	0	0	0	0	0	0		0	0	0	0	0	0	0	0	0		0	0	0	0	0	0	0	0	0
Car-i-2_IUIS_ABV49590.1	4	SRHESGEGEVKYLER	(11) HydroxymethylOP (K)	FALSE	FALSE	FALSE	FALSE	FALSE	TRUE	FALSE	TRUE	34340	0	280300	5732	16710	110000	67940	196900		0	0	0	0	0	0	0	0	0		0	0	0	0	0	0	0	0	0		0	0	0	0	0	0	0	0	0
Car-i-2_IUIS_ABV49590.1	3	SRHESGEGEVKYLER	(11) HydroxymethylOP (K)	FALSE	FALSE	FALSE	TRUE	TRUE	TRUE	TRUE	TRUE	1036000	813200	1106000	1036000	1101000	2099000	1539000	1258000		0	0	0	0	0	0	0	0	0		0	0	0	0	0	0	0	0	0		0	0	0	0	0	0	0	0	0
Car-i-2_IUIS_ABV49590.1	2	SRHESGEGEVKYLER	(11) HydroxymethylOP (K)	FALSE	FALSE	TRUE	TRUE	TRUE	TRUE	FALSE	TRUE	1826	32850	154500	186700	470200	264000	184200	129000		0	0	0	0	0	0	0	0	0		0	0	0	0	0	0	0	0	0		0	0	0	0	0	0	0	0	0
Car-i-2_IUIS_ABV49590.1	4	SRHESGEGEVKYLER	(11) Hex (KR)	FALSE	FALSE	TRUE	TRUE	FALSE	FALSE	TRUE	FALSE	435600	27220	5370000	5299000	628200	433100	1053000	147500		0	0	0	0	0	0	0	0	0		0	0	0	0	0	0	0	0	0		0	0	0	0	0	0	0	0	0
Car-i-2_IUIS_ABV49590.1	3	SRHESGEGEVKYLER	(11) Hex (KR)	FALSE	FALSE	TRUE	TRUE	FALSE	FALSE	FALSE	FALSE	303800	888	3521000	3285000	357100	292400	73.88	0		0	0	0	0	0	0	0	0	0		0	0	0	0	0	0	0	0	0		0	0	0	0	0	0	0	0	0
Car-i-2_IUIS_ABV49590.1	3	QLQEMDVLVNYAEIKR		TRUE	TRUE	TRUE	TRUE	TRUE	TRUE	FALSE	TRUE	12820000	9055000	9698000	8851000	240700	202000	16480	45620		0	0	0	0	0	0	0	0	0		0	0	0	0	0	0	0	0	0		0	0	0	0	0	0	0	0	0
Car-i-2_IUIS_ABV49590.1	2	QLQEMDVLVNYAEIKR		TRUE	TRUE	FALSE	TRUE	TRUE	TRUE	FALSE	FALSE	1222000	950700	880900	794000	70070	0	944.1	14950		0	0	0	0	0	0	0	0	0		0	0	0	0	0	0	0	0	0		0	0	0	0	0	0	0	0	0
Car-i-2_IUIS_ABV49590.1	3	VVILEANPNTFVLPYHK		TRUE	TRUE	TRUE	TRUE	TRUE	TRUE	TRUE	TRUE	615300000	543200000	525000000	506800000	21720000	17800000	10260000	7212000		0	0	0	0	0	0	0	0	0		0	0	0	0	0	0	0	0	0		0	0	0	0	0	0	0	0	0
Car-i-2_IUIS_ABV49590.1	2	VVILEANPNTFVLPYHK		TRUE	TRUE	TRUE	TRUE	TRUE	TRUE	TRUE	TRUE	122800000	109600000	106100000	97780000	2017000	1729000	996700	681000		0	0	0	0	0	0	0	0	0		0	0	0	0	0	0	0	0	0		0	0	0	0	0	0	0	0	0
Car-i-2_IUIS_ABV49590.1	3	QLQEMDVLVNYAEIKR	(5) Oxidation (M)	TRUE	TRUE	TRUE	TRUE	TRUE	TRUE	TRUE	TRUE	2296000	2089000	3041000	2830000	683500	791300	471800	421800		0	0	0	0	0	0	0	0	0		0	0	0	0	0	0	0	0	1		0	0	0	0	0	0	0	0	0
Car-i-2_IUIS_ABV49590.1	2	QLQEMDVLVNYAEIKR	(5) Oxidation (M)	TRUE	FALSE	TRUE	FALSE	TRUE	FALSE	FALSE	FALSE	70000	51100	61620	258700	38220	71960	175500	173500		0	0	0	0	0	0	0	0	0		0	0	0	0	0	0	0	0	0		0	0	0	0	0	0	0	0	0
Car-i-2_IUIS_ABV49590.1	3	LEMVKLLQPVNNPGQFR		FALSE	FALSE	TRUE	TRUE	FALSE	TRUE	FALSE	FALSE	101200	49440	826400	776100	30650	39960	37.54	952.8		0	0	0	0	0	0	0	0	0		0	0	0	0	0	0	0	0	0		0	0	0	0	0	0	0	0	0
Car-i-2_IUIS_ABV49590.1	2	LEMVKLLQPVNNPGQFR		FALSE	FALSE	FALSE	TRUE	TRUE	FALSE	FALSE	FALSE	13210	14750	14330	87.13	678.5	32.67	128.4	98.94		0	0	0	0	0	0	0	0	0		0	0	0	0	0	0	0	0	0		0	0	0	0	0	0	0	0	0
Car-i-2_IUIS_ABV49590.1	3	LEMVKLLQPVNNPGQFR	(3) Oxidation (M)	FALSE	FALSE	TRUE	TRUE	TRUE	TRUE	TRUE	TRUE	261800	209000	443800	357700	60270	67240	74960	69780		0	0	0	0	0	0	0	0	0		0	0	0	0	0	0	0	0	0		0	0	0	0	0	0	0	0	0
Car-i-2_IUIS_ABV49590.1	2	LEMVKLLQPVNNPGQFR	(3) Oxidation (M)	FALSE	FALSE	TRUE	FALSE	FALSE	FALSE	FALSE	FALSE	12070	7923	212.5	12590	305.6	434	266.8	37.05		0	0	0	0	0	0	0	0	0		0	0	0	0	0	0	0	0	0		0	0	0	0	0	0	0	0	0
Car-i-2_IUIS_ABV49590.1	2	DPEQRYEQCQQQCER		FALSE	FALSE	TRUE	TRUE	TRUE	TRUE	FALSE	TRUE	94000	0	343900	207100	159600	170500	74700	141800		0	0	0	0	0	0	0	0	0		0	0	0	0	0	0	0	0	0		0	0	0	0	0	0	0	0	0
Car-i-2_IUIS_ABV49590.1	3	LEMVKLLQPVNNPGQFR	(5) Propionamide (K)	FALSE	FALSE	FALSE	FALSE	TRUE	TRUE	FALSE	FALSE	8296	3284	1346	11150	9575	7443	339.3	420100		0	0	0	0	0	0	0	0	0		0	0	0	0	0	0	0	0	0		0	0	0	0	0	0	0	0	0
Car-i-2_IUIS_ABV49590.1	2	QLQEMDVLVNYAEIKR	(15) HydroxymethylOP (K)	FALSE	FALSE	FALSE	TRUE	FALSE	FALSE	FALSE	FALSE	259.3	22.73	33320	19010	48320	0	34650	311.4		0	0	0	0	0	0	0	0	0		0	0	0	0	0	0	0	0	0		0	0	0	0	0	0	0	0	0
Car-i-2_IUIS_ABV49590.1	3	LEMVKLLQPVNNPGQFR	(3) Oxidation (M); (5) Propionamide (K)	FALSE	FALSE	FALSE	FALSE	TRUE	TRUE	TRUE	TRUE	22170	0	12570	8769	41650	39850	45210	21990		0	0	0	0	0	0	0	0	0		0	0	0	0	0	0	0	0	0		0	0	0	0	0	0	0	0	0
Car-i-2_IUIS_ABV49590.1	2	LEMVKLLQPVNNPGQFR	(3) Oxidation (M); (5) Propionamide (K)	FALSE	FALSE	FALSE	FALSE	FALSE	FALSE	FALSE	TRUE	31.16	59.78	581.9	71.28	6.696	61	15.44	8379		0	0	0	0	0	0	0	0	0		0	0	0	0	0	0	0	0	0		0	0	0	0	0	0	0	0	0
Car-i-2_IUIS_ABV49590.1	3	NFLAGQNNIINQLEREAK		TRUE	TRUE	TRUE	TRUE	FALSE	FALSE	FALSE	FALSE	1134000	975800	1804000	1653000	275.1	5218	230.8	767.1		0	0	0	0	0	0	0	0	0		0	0	0	0	0	0	0	0	0		0	0	0	0	0	0	0	0	0
Car-i-2_IUIS_ABV49590.1	2	NFLAGQNNIINQLEREAK		FALSE	TRUE	FALSE	FALSE	FALSE	FALSE	FALSE	FALSE	70750	60830	654800	564700	0	153.6	59.44	1040		0	0	0	0	0	0	0	0	0		0	0	0	0	0	0	0	0	0		0	0	0	0	0	0	0	0	0
Car-i-2_IUIS_ABV49590.1	2	QLQEMDVLVNYAEIKR	(5) Oxidation (M); (15) HydroxymethylOP (K)	FALSE	FALSE	FALSE	FALSE	TRUE	FALSE	FALSE	FALSE	0	1312	320	473.1	18170	1724	141.1	30.68		0	0	0	0	0	0	0	0	0		0	0	0	0	0	0	0	0	0		0	0	0	0	0	0	0	0	0
Car-i-2_IUIS_ABV49590.1	3	FEMACPHDVSSQSYEYK		TRUE	TRUE	TRUE	TRUE	TRUE	TRUE	TRUE	TRUE	35310000	32080000	57600000	58440000	6505000	7630000	2946000	2218000		0	0	0	0	0	0	0	0	0		0	0	0	0	0	0	0	0	0		0	0	0	0	0	0	0	0	0
Car-i-2_IUIS_ABV49590.1	2	FEMACPHDVSSQSYEYK		TRUE	TRUE	TRUE	TRUE	TRUE	TRUE	FALSE	TRUE	34560000	29800000	33240000	32460000	2296000	2096000	635800	532800		0	0	0	0	0	0	0	0	0		0	0	0	0	0	0	0	0	0		0	0	0	0	0	0	0	0	0
Car-i-2_IUIS_ABV49590.1	3	EQEEEESSTGQFQKVTAR		TRUE	TRUE	TRUE	TRUE	FALSE	TRUE	FALSE	TRUE	1199000	1121000	62580	78650	86230	70970	346600	113300		0	0	0	0	0	0	0	0	0		0	0	0	0	0	0	0	0	0		0	0	0	0	0	0	0	0	0
Car-i-2_IUIS_ABV49590.1	2	EQEEEESSTGQFQKVTAR		FALSE	FALSE	TRUE	FALSE	TRUE	TRUE	FALSE	TRUE	598500	29480	103300	369800	61410	50220	4318	67520		0	0	0	0	0	0	0	0	0		0	0	0	0	0	0	0	0	0		0	0	0	0	0	0	0	0	0
Car-i-2_IUIS_ABV49590.1	3	LEMVKLLQPVNNPGQFR	(5) HydroxymethylOP (K)	FALSE	FALSE	TRUE	TRUE	TRUE	FALSE	FALSE	FALSE	92650	0	377500	633700	19730	57560	1069	2448		0	0	0	0	0	0	0	0	0		0	0	0	0	0	0	0	0	0		0	0	0	0	0	0	0	0	0
Car-i-2_IUIS_ABV49590.1	2	LEMVKLLQPVNNPGQFR	(5) HydroxymethylOP (K)	FALSE	FALSE	TRUE	TRUE	TRUE	TRUE	FALSE	FALSE	95960	6511	4308000	3690000	21710	13020	457.5	1411		0	0	0	0	0	0	0	0	0		0	0	0	0	0	0	0	0	0		0	0	0	0	0	0	0	0	0
Car-i-2_IUIS_ABV49590.1	3	FEMACPHDVSSQSYEYK	(3) Oxidation (M)	TRUE	TRUE	TRUE	TRUE	TRUE	TRUE	TRUE	TRUE	37340000	41040000	68870000	58480000	17530000	32510000	20040000	19940000		0	0	0	0	0	0	0	0	0		0	0	0	0	0	0	0	0	1		0	0	0	0	0	0	0	0	0
Car-i-2_IUIS_ABV49590.1	2	FEMACPHDVSSQSYEYK	(3) Oxidation (M)	TRUE	TRUE	TRUE	TRUE	TRUE	TRUE	TRUE	TRUE	21640000	23070000	23560000	21760000	9007000	7000000	5490000	176100		0	0	0	0	0	0	0	0	0		0	0	0	0	0	0	0	0	1		0	0	0	0	0	0	0	0	0
Car-i-2_IUIS_ABV49590.1	3	LEMVKLLQPVNNPGQFR	(3) Oxidation (M); (5) HydroxymethylOP (K)	FALSE	FALSE	TRUE	FALSE	FALSE	FALSE	TRUE	TRUE	30720	0	70170	165300	12430	606700	102400	25200		0	0	0	0	0	0	0	0	0		0	0	0	0	0	0	0	0	0		0	0	0	0	0	0	0	0	0
Car-i-2_IUIS_ABV49590.1	2	LEMVKLLQPVNNPGQFR	(3) Oxidation (M); (5) HydroxymethylOP (K)	FALSE	FALSE	TRUE	TRUE	TRUE	TRUE	TRUE	TRUE	1674000	4217	3958000	3626000	774400	636500	245300	168900		0	0	0	0	0	0	0	0	0		0	0	0	0	0	0	0	0	0		0	0	0	0	0	0	0	0	0
Car-i-2_IUIS_ABV49590.1	3	QLQEMDVLVNYAEIKR	(16) Hex (KR)	FALSE	FALSE	TRUE	TRUE	FALSE	FALSE	FALSE	FALSE	683400	473900	3819000	3263000	88730	4381	888	2476		0	0	0	0	0	0	0	0	0		0	0	0	0	0	0	0	0	0		0	0	0	0	0	0	0	0	0
Car-i-2_IUIS_ABV49590.1	2	QLQEMDVLVNYAEIKR	(16) Hex (KR)	FALSE	FALSE	TRUE	TRUE	FALSE	FALSE	FALSE	FALSE	6317	6108	248900	204700	328.3	38.02	8419	163		0	0	0	0	0	0	0	0	0		0	0	0	0	0	0	0	0	0		0	0	0	0	0	0	0	0	0
Car-i-2_IUIS_ABV49590.1	3	QLQEMDVLVNYAEIKR	(5) Oxidation (M); (16) Hex (KR)	FALSE	FALSE	TRUE	TRUE	TRUE	TRUE	TRUE	TRUE	179600	170700	992500	968000	19920	56500	595700	77750		0	0	0	0	0	0	0	0	0		0	0	0	0	0	0	0	0	0		0	0	0	0	0	0	0	0	0
Car-i-2_IUIS_ABV49590.1	3	LEMVKLLQPVNNPGQFR	(5) Hex (KR)	TRUE	TRUE	TRUE	TRUE	TRUE	TRUE	FALSE	FALSE	262000	170400	1694000	1535000	41700	34010	1591	25310		0	0	0	0	0	0	0	0	0		0	1	0	0	0	0	0	0	0		0	0	0	0	0	0	0	0	0
Car-i-2_IUIS_ABV49590.1	4	WEFQQCQERCQHEER		FALSE	FALSE	FALSE	FALSE	FALSE	FALSE	FALSE	TRUE	24.47	217.3	429.2	1863	2035	1180	3312	547800		0	0	0	0	0	0	0	0	0		0	0	0	0	0	0	0	0	0		0	0	0	0	0	0	0	0	0
Car-i-2_IUIS_ABV49590.1	3	WEFQQCQERCQHEER		FALSE	FALSE	FALSE	FALSE	FALSE	FALSE	FALSE	TRUE	131.9	1489	22450	428900	22570	253.8	555	96570		0	0	0	0	0	0	0	0	0		0	0	0	0	0	0	0	0	0		0	0	0	0	0	0	0	0	0
Car-i-2_IUIS_ABV49590.1	3	LEMVKLLQPVNNPGQFR	(3) Oxidation (M); (5) Hex (KR)	FALSE	FALSE	TRUE	TRUE	FALSE	TRUE	FALSE	FALSE	527400	470700	913000	883200	567.6	41300	5558	5294		0	0	0	0	0	0	0	0	0		0	0	0	0	0	0	0	0	0		0	0	0	0	0	0	0	0	0
Car-i-2_IUIS_ABV49590.1	2	LEMVKLLQPVNNPGQFR	(3) Oxidation (M); (5) Hex (KR)	FALSE	FALSE	FALSE	TRUE	TRUE	TRUE	TRUE	TRUE	8724	26630	671000	675100	27860	5619	50690	37970		0	0	0	0	0	0	0	0	0		0	0	0	0	0	0	0	0	0		0	0	0	0	0	0	0	0	0
Car-i-2_IUIS_ABV49590.1	3	ELSFNMPREEIEEIFER		TRUE	TRUE	TRUE	TRUE	FALSE	FALSE	FALSE	FALSE	140600000	125500000	192700000	179900000	5275	370700	279300	256000		0	0	0	0	0	0	0	0	0		0	0	0	0	0	0	0	0	0		0	0	0	0	0	0	0	0	0
Car-i-2_IUIS_ABV49590.1	2	ELSFNMPREEIEEIFER		TRUE	TRUE	TRUE	TRUE	FALSE	FALSE	FALSE	FALSE	16280000	13980000	23880000	21040000	959.3	715.1	230.1	400.4		0	0	0	0	0	0	0	0	0		0	0	0	0	0	0	0	0	0		0	0	0	0	0	0	0	0	0
Car-i-2_IUIS_ABV49590.1	3	ELSFNMPREEIEEIFER	(6) Oxidation (M)	TRUE	TRUE	TRUE	TRUE	TRUE	TRUE	FALSE	FALSE	148300000	135600000	322600000	289700000	309200	247500	20150	108000		0	0	0	0	0	0	0	0	0		0	0	0	0	0	0	0	0	1		0	0	0	0	0	0	0	0	0
Car-i-2_IUIS_ABV49590.1	2	ELSFNMPREEIEEIFER	(6) Oxidation (M)	TRUE	TRUE	TRUE	TRUE	FALSE	FALSE	FALSE	FALSE	12610000	11170000	26120000	23130000	5187	5022	9454	20340		0	0	0	0	0	0	0	0	0		0	0	0	0	0	0	0	0	1		0	0	0	0	0	0	0	0	0
Car-i-2_IUIS_ABV49590.1	2	EQEEEESSTGQFQKVTAR	(14) HydroxymethylOP (K)	FALSE	FALSE	FALSE	FALSE	TRUE	TRUE	TRUE	TRUE	1272000	914800	1357000	1264000	1332000	1825000	1379000	1276000		0	0	0	0	0	0	0	0	0		0	0	0	0	0	0	0	0	0		0	0	0	0	0	0	0	0	0
Car-i-2_IUIS_ABV49590.1	4	REQEEEESSTGQFQKVTAR		FALSE	FALSE	FALSE	FALSE	FALSE	FALSE	FALSE	TRUE	1711	122400	1325	10570	10460	228.8	275.7	32660		0	0	0	0	0	0	0	0	0		0	0	0	0	0	0	0	0	0		0	0	0	0	0	0	0	0	0
Car-i-2_IUIS_ABV49590.1	3	REQEEEESSTGQFQKVTAR		TRUE	FALSE	FALSE	FALSE	TRUE	TRUE	FALSE	TRUE	1338000	183800	808.8	360.1	166600	69150	158700	90990		0	0	0	0	0	0	0	0	0		0	0	0	0	0	0	0	0	0		0	0	0	0	0	0	0	0	0
Car-i-2_IUIS_ABV49590.1	3	EQEEEESSTGQFQKVTAR	(14) Hex (KR)	FALSE	FALSE	TRUE	FALSE	FALSE	TRUE	TRUE	FALSE	5696000	9011	89400	93390	24980	35130	53380	2292		0	0	0	0	0	0	0	0	0		0	0	0	0	0	0	0	0	0		0	0	0	0	0	0	0	0	0
Car-i-2_IUIS_ABV49590.1	2	EQEEEESSTGQFQKVTAR	(14) Hex (KR)	FALSE	FALSE	FALSE	TRUE	FALSE	FALSE	FALSE	FALSE	1457	918.6	1072	26480	732.7	97.24	380.4	0		0	0	0	0	0	0	0	0	0		0	0	0	0	0	0	0	0	0		0	0	0	0	0	0	0	0	0
Car-i-2_IUIS_ABV49590.1	3	NNQRNFLAGQNNIINQLER		FALSE	FALSE	FALSE	TRUE	TRUE	FALSE	FALSE	FALSE	3429	4530	45840	63690	11330	18.84	70680	274.5		0	0	0	0	0	0	0	0	0		0	0	0	0	0	0	0	0	0		0	0	0	0	0	0	0	0	0
Car-i-2_IUIS_ABV49590.1	4	VFSNDILVAALNTPRDRLER		FALSE	FALSE	FALSE	TRUE	FALSE	FALSE	FALSE	FALSE	59450	36410	169900	155100	79.19	723.7	0	825.2		0	0	0	0	0	0	0	0	0		0	0	0	0	0	0	0	0	0		0	0	0	0	0	0	0	0	0
Car-i-2_IUIS_ABV49590.1	3	SSYSNQFGQFFEACPEEHR		TRUE	TRUE	TRUE	TRUE	TRUE	TRUE	TRUE	TRUE	225700000	208100000	240600000	230400000	57100000	56920000	36380000	33780000		0	0	0	0	0	0	0	0	0		0	0	0	0	0	0	0	0	0		0	0	0	0	0	0	0	0	0
Car-i-2_IUIS_ABV49590.1	2	SSYSNQFGQFFEACPEEHR		TRUE	TRUE	TRUE	TRUE	TRUE	TRUE	TRUE	TRUE	63050000	56670000	66230000	62170000	5638000	4966000	1408000	2863000		0	0	0	0	0	0	0	0	0		0	0	0	0	0	0	0	0	0		0	0	0	0	0	0	0	0	0
Car-i-2_IUIS_ABV49590.1	2	REQEEEESSTGQFQKVTAR	(15) HydroxymethylOP (K)	FALSE	FALSE	FALSE	FALSE	TRUE	TRUE	FALSE	TRUE	1326	12170	45080	26570	70730	39400	43620	54630		0	0	0	0	0	0	0	0	0		0	0	0	0	0	0	0	0	0		0	0	0	0	0	0	0	0	0
Car-i-2_IUIS_ABV49590.1	3	FEMACPHDVSSQSYEYKGR	(17) HydroxymethylOP (K)	FALSE	FALSE	FALSE	FALSE	FALSE	TRUE	FALSE	FALSE	1039	893	2593	1802	5797	169700	691.4	9611		0	0	0	0	0	0	0	0	0		0	0	0	0	0	0	0	0	0		0	0	0	0	0	0	0	0	0
Car-i-2_IUIS_ABV49590.1	3	FEMACPHDVSSQSYEYKGR	(3) Oxidation (M); (17) HydroxymethylOP (K)	FALSE	FALSE	FALSE	FALSE	FALSE	TRUE	TRUE	TRUE	7265	2792	2054	1858	1065	396400	248200	196800		0	0	0	0	0	0	0	0	0		0	0	0	0	0	0	0	0	0		0	0	0	0	0	0	0	0	0
Car-i-2_IUIS_ABV49590.1	2	FEMACPHDVSSQSYEYKGR	(3) Oxidation (M); (17) HydroxymethylOP (K)	FALSE	FALSE	FALSE	FALSE	FALSE	TRUE	FALSE	FALSE	743.9	583.3	436000	292.5	458.2	20900	3542	146100		0	0	0	0	0	0	0	0	0		0	0	0	0	0	0	0	0	0		0	0	0	0	0	0	0	0	0
Car-i-2_IUIS_ABV49590.1	3	GDIFVIPAGHPIAITASQNENLR		TRUE	TRUE	TRUE	TRUE	TRUE	TRUE	TRUE	TRUE	1019000000	863200000	1164000000	1063000000	4875000	3703000	2477000	1266000		0	0	0	0	0	0	0	0	0		0	0	0	0	0	0	0	0	0		0	0	0	0	0	0	0	0	0
Car-i-2_IUIS_ABV49590.1	2	GDIFVIPAGHPIAITASQNENLR		TRUE	TRUE	TRUE	TRUE	FALSE	TRUE	TRUE	FALSE	142900000	119900000	171700000	147100000	131000	101100	57010	477.1		0	0	0	0	0	0	0	0	0		0	0	0	0	0	0	0	0	0		0	0	0	0	0	0	0	0	0
Car-i-2_IUIS_ABV49590.1	4	FEMACPHDVSSQSYEYKGR	(17) Hex (KR)	FALSE	FALSE	FALSE	TRUE	FALSE	FALSE	FALSE	FALSE	89240	126500	1104000	1251000	9376	95830	290300	369100		0	0	0	0	0	0	0	0	0		0	0	0	0	0	0	0	0	0		0	0	0	0	0	0	0	0	0
Car-i-2_IUIS_ABV49590.1	3	FEMACPHDVSSQSYEYKGR	(17) Hex (KR)	FALSE	FALSE	TRUE	TRUE	FALSE	FALSE	FALSE	FALSE	38070	29830	322200	289800	14870	4322	2022	2740		0	0	0	0	0	0	0	0	0		0	0	0	0	0	0	0	0	0		0	0	0	0	0	0	0	0	0
Car-i-2_IUIS_ABV49590.1	3	VPAGATEYVINQDSNERLEMVK		TRUE	TRUE	TRUE	TRUE	TRUE	TRUE	TRUE	TRUE	423100000	365100000	387200000	329300000	4214000	3649000	1755000	1370000		0	0	0	0	0	0	0	0	0		0	0	0	0	0	0	0	0	0		0	0	0	0	0	0	0	0	0
Car-i-2_IUIS_ABV49590.1	2	VPAGATEYVINQDSNERLEMVK		TRUE	TRUE	TRUE	TRUE	TRUE	TRUE	TRUE	TRUE	47610000	40090000	34210000	28270000	259400	192900	1040000	87260		0	0	0	0	0	0	0	0	0		0	0	0	0	0	0	0	0	0		0	0	0	0	0	0	0	0	0
Car-i-2_IUIS_ABV49590.1	3	VPAGATEYVINQDSNERLEMVK	(20) Oxidation (M)	TRUE	TRUE	TRUE	TRUE	TRUE	TRUE	TRUE	TRUE	233400000	124700000	217100000	251000000	26750000	33290000	21230000	25800000		0	0	0	0	0	0	0	0	0		0	0	0	0	0	0	0	0	1		0	0	0	0	0	0	0	0	0
Car-i-2_IUIS_ABV49590.1	2	VPAGATEYVINQDSNERLEMVK	(20) Oxidation (M)	TRUE	TRUE	TRUE	TRUE	TRUE	TRUE	TRUE	TRUE	24090000	24160000	18810000	20290000	1235000	1195000	842700	921600		0	0	0	0	0	0	0	0	0		0	0	0	0	0	0	0	0	1		0	0	0	0	0	0	0	0	0
Car-i-2_IUIS_ABV49590.1	3	EAKELSFNMPREEIEEIFER		TRUE	FALSE	TRUE	FALSE	FALSE	FALSE	FALSE	FALSE	216400	173700	198200	175700	158	133	0	59.91		0	0	0	0	0	0	0	0	0		0	0	0	0	0	0	0	0	0		0	0	0	0	0	0	0	0	0
Car-i-2_IUIS_ABV49590.1	4	EAKELSFNMPREEIEEIFER	(9) Oxidation (M)	FALSE	FALSE	FALSE	TRUE	FALSE	FALSE	FALSE	FALSE	8720	15160	83790	91370	2871	0	3914	647.7		0	0	0	0	0	0	0	0	0		0	0	0	0	0	0	0	0	0		0	0	0	0	0	0	0	0	0
Car-i-2_IUIS_ABV49590.1	3	EEIEEIFERQVESYFVPMER		FALSE	FALSE	FALSE	TRUE	FALSE	FALSE	FALSE	FALSE	231400	175600	2146000	1736000	44.59	23.98	12.49	34.5		0	0	0	0	0	0	0	0	0		0	0	0	0	0	0	0	0	0		0	0	0	0	0	0	0	0	0
Car-i-2_IUIS_ABV49590.1	3	EEIEEIFERQVESYFVPMER	(18) Oxidation (M)	TRUE	TRUE	TRUE	TRUE	TRUE	TRUE	FALSE	FALSE	464000	451400	8391000	7469000	192300	158000	108200	1274		0	0	0	0	0	0	0	0	0		0	0	0	0	0	0	0	0	1		0	0	0	0	0	0	0	0	0
Car-i-2_IUIS_ABV49590.1	2	EEIEEIFERQVESYFVPMER	(18) Oxidation (M)	FALSE	FALSE	TRUE	FALSE	FALSE	FALSE	FALSE	FALSE	190.6	1233	440900	337300	77	29.53	17.85	127.4		0	0	0	0	0	0	0	0	0		0	0	0	0	0	0	0	0	0		0	0	0	0	0	0	0	0	0
Car-i-2_IUIS_ABV49590.1	3	GDIFVIPAGHPIAITASQNENLR	(23) Hex (KR)	FALSE	FALSE	FALSE	TRUE	FALSE	FALSE	FALSE	FALSE	23910	4944	114100	137300	1231	3137	470.7	131		0	0	0	0	0	0	0	0	0		0	0	0	0	0	0	0	0	0		0	0	0	0	0	0	0	0	0
Car-i-2_IUIS_ABV49590.1	3	EAKELSFNMPREEIEEIFER	(3) HydroxymethylOP (K)	FALSE	FALSE	TRUE	FALSE	FALSE	FALSE	FALSE	FALSE	8796	12320	55430	58760	17.91	47.35	18.19	55.24		0	0	0	0	0	0	0	0	0		0	0	0	0	0	0	0	0	0		0	0	0	0	0	0	0	0	0
Car-i-2_IUIS_ABV49590.1	3	EAKELSFNMPREEIEEIFER	(3) HydroxymethylOP (K); (9) Oxidation (M)	FALSE	FALSE	FALSE	TRUE	FALSE	FALSE	FALSE	FALSE	1236	243.9	367700	316600	21.5	25.63	5.724	185.2		0	0	0	0	0	0	0	0	0		0	0	0	0	0	0	0	0	0		0	0	0	0	0	0	0	0	0
Car-i-2_IUIS_ABV49590.1	4	EAKELSFNMPREEIEEIFER	(3) Hex (KR)	FALSE	TRUE	TRUE	TRUE	FALSE	FALSE	FALSE	FALSE	1447000	1213000	6610000	5919000	0	704.2	274.8	0		0	0	0	0	0	0	0	0	0		0	0	0	0	0	0	0	0	0		0	0	0	0	0	0	0	0	0
Car-i-2_IUIS_ABV49590.1	3	EAKELSFNMPREEIEEIFER	(3) Hex (KR)	FALSE	FALSE	TRUE	FALSE	FALSE	FALSE	FALSE	FALSE	123700	98760	880200	833000	134.7	260.6	66.76	226.6		0	0	0	0	0	0	0	0	0		0	0	0	0	0	0	0	0	0		0	0	0	0	0	0	0	0	0
Car-i-2_IUIS_ABV49590.1	4	EAKELSFNMPREEIEEIFER	(3) Hex (KR); (9) Oxidation (M)	TRUE	TRUE	TRUE	TRUE	FALSE	FALSE	FALSE	FALSE	650000	652100	4928000	4285000	229.5	12810	1157	17550		0	0	0	0	0	0	0	0	0		0	1	0	0	0	0	0	0	1		0	0	0	0	0	0	0	0	0
Car-i-2_IUIS_ABV49590.1	4	GAMMVPHYNSKATVVVYVVEGTGR	(3) Oxidation (M); (4) Oxidation (M); (11) HydroxymethylOP (K)	FALSE	TRUE	FALSE	FALSE	FALSE	FALSE	FALSE	FALSE	43660	39100	19900	18440	2199	162.5	744.8	798.3		0	0	0	0	0	0	0	0	0		0	0	0	0	0	0	0	0	0		0	0	0	0	0	0	0	0	0
Car-i-2_IUIS_ABV49590.1	4	LARGDIFVIPAGHPIAITASQNENLR		TRUE	TRUE	TRUE	TRUE	FALSE	FALSE	FALSE	FALSE	659300	342300	885100	769800	334.7	91980	475.8	200.8		0	0	0	0	0	0	0	0	0		0	0	0	0	0	0	0	0	0		0	0	0	0	0	0	0	0	0
Car-i-2_IUIS_ABV49590.1	4	VVILEANPNTFVLPYHKDAESVIVVTR		TRUE	TRUE	TRUE	TRUE	FALSE	FALSE	FALSE	FALSE	1050000	930100	7094000	6249000	159.8	84.58	638.4	80710		0	0	0	0	0	0	0	0	0		0	0	0	0	0	0	0	0	0		0	0	0	0	0	0	0	0	0
Car-i-2_IUIS_ABV49590.1	3	VVILEANPNTFVLPYHKDAESVIVVTR		TRUE	FALSE	TRUE	TRUE	FALSE	FALSE	FALSE	FALSE	790700	611800	1598000	1445000	16.28	1161	56.4	87.44		0	0	0	0	0	0	0	0	0		0	0	0	0	0	0	0	0	0		0	0	0	0	0	0	0	0	0
Car-i-2_IUIS_ABV49590.1	3	LLQPVNNPGQFREYYAAGAQSTESYLR		TRUE	TRUE	TRUE	TRUE	FALSE	FALSE	FALSE	FALSE	284100	208700	431100	407900	136.4	195.1	308.6	832.4		0	0	0	0	0	0	0	0	0		0	0	0	0	0	0	0	0	0		0	0	0	0	0	0	0	0	0
Car-i-2_IUIS_ABV49590.1	4	VVILEANPNTFVLPYHKDAESVIVVTR	(17) Hex (KR)	FALSE	FALSE	TRUE	TRUE	FALSE	FALSE	FALSE	FALSE	125700	117800	27210000	24940000	163.8	51.67	328.2	1704		0	0	0	0	0	0	0	0	0		0	0	0	0	0	0	0	0	0		0	0	0	0	0	0	0	0	0
Car-i-2_IUIS_ABV49590.1	3	ESFNLEYGDVIRVPAGATEYVINQDSNER		TRUE	TRUE	TRUE	TRUE	FALSE	FALSE	FALSE	FALSE	30220000	27990000	67120000	59280000	1598	2201	1876	8253		0	0	0	0	0	0	0	0	0		0	0	0	0	0	0	0	0	0		0	0	0	0	0	0	0	0	0
Car-i-2_IUIS_ABV49590.1	4	GDIFVIPAGHPIAITASQNENLRLVGFGINGK		TRUE	TRUE	FALSE	FALSE	FALSE	FALSE	FALSE	FALSE	411700	325100	170000	182800	1203	27.93	33.94	39.91		0	0	0	0	0	0	0	0	0		0	0	0	0	0	0	0	0	0		0	0	0	0	0	0	0	0	0
Car-i-2_IUIS_ABV49590.1	4	ATVVVYVVEGTGRFEMACPHDVSSQSYEYK		TRUE	TRUE	TRUE	TRUE	FALSE	FALSE	FALSE	FALSE	16550000	12340000	13750000	12810000	47520	54240	43100	43390		0	0	0	0	0	0	0	0	0		0	0	0	0	0	0	0	0	0		0	0	0	0	0	0	0	0	0
Car-i-2_IUIS_ABV49590.1	3	ATVVVYVVEGTGRFEMACPHDVSSQSYEYK		TRUE	TRUE	TRUE	TRUE	FALSE	FALSE	FALSE	FALSE	3805000	2360000	3053000	2615000	1622	109.3	3649	152200		0	0	0	0	0	0	0	0	0		0	0	0	0	0	0	0	0	0		0	0	0	0	0	0	0	0	0
Car-i-2_IUIS_ABV49590.1	4	ATVVVYVVEGTGRFEMACPHDVSSQSYEYK	(16) Oxidation (M)	TRUE	TRUE	TRUE	TRUE	FALSE	FALSE	FALSE	FALSE	10270000	8805000	16450000	16380000	11610	14930	681.3	575.1		0	0	0	0	0	0	0	0	0		0	0	0	0	0	0	0	0	1		0	0	0	0	0	0	0	0	0
Car-i-2_IUIS_ABV49590.1	3	ATVVVYVVEGTGRFEMACPHDVSSQSYEYK	(16) Oxidation (M)	TRUE	FALSE	TRUE	TRUE	FALSE	FALSE	FALSE	FALSE	2318000	1948000	3688000	3767000	150.8	2309	0	256300		0	0	0	0	0	0	0	0	0		0	0	0	0	0	0	0	0	0		0	0	0	0	0	0	0	0	0
Car-i-2_IUIS_ABV49590.1	4	RESFNLEYGDVIRVPAGATEYVINQDSNER		TRUE	TRUE	TRUE	TRUE	FALSE	FALSE	FALSE	FALSE	5048000	4408000	11730000	10500000	6.419	364.6	417.5	262.3		0	0	0	0	0	0	0	0	0		0	0	0	0	0	0	0	0	0		0	0	0	0	0	0	0	0	0
Car-i-2_IUIS_ABV49590.1	4	ELSFNMPREEIEEIFERQVESYFVPMER	(6) Oxidation (M); (26) Oxidation (M)	FALSE	FALSE	FALSE	TRUE	FALSE	FALSE	FALSE	FALSE	1113	35790	309200	310600	50.04	44.1	64.13	23.64		0	0	0	0	0	0	0	0	0		0	0	0	0	0	0	0	0	0		0	0	0	0	0	0	0	0	0
Car-i-2_IUIS_ABV49590.1	4	VPAGATEYVINQDSNERLEMVKLLQPVNNPGQFR		FALSE	FALSE	TRUE	TRUE	FALSE	FALSE	FALSE	FALSE	698300	538800	5529000	4965000	147	1629	286.2	244.4		0	0	0	0	0	0	0	0	0		0	0	0	0	0	0	0	0	0		0	0	0	0	0	0	0	0	0
Car-i-2_IUIS_ABV49590.1	3	VPAGATEYVINQDSNERLEMVKLLQPVNNPGQFR		FALSE	FALSE	TRUE	FALSE	FALSE	FALSE	FALSE	FALSE	650600	611000	1018000	884700	0	51.81	54.68	89.08		0	0	0	0	0	0	0	0	0		0	0	0	0	0	0	0	0	0		0	0	0	0	0	0	0	0	0
Car-i-2_IUIS_ABV49590.1	4	VPAGATEYVINQDSNERLEMVKLLQPVNNPGQFR	(20) Oxidation (M)	TRUE	FALSE	TRUE	TRUE	FALSE	FALSE	FALSE	FALSE	480400	448000	5644000	5286000	5679	429.5	27740	1669		0	0	0	0	0	0	0	0	0		0	0	0	0	0	0	0	0	0		0	0	0	0	0	0	0	0	0
Car-i-2_IUIS_ABV49590.1	3	VPAGATEYVINQDSNERLEMVKLLQPVNNPGQFR	(20) Oxidation (M)	FALSE	FALSE	FALSE	TRUE	FALSE	FALSE	FALSE	FALSE	47250	47650	127400	180000	168.5	49.37	0	225.2		0	0	0	0	0	0	0	0	0		0	0	0	0	0	0	0	0	0		0	0	0	0	0	0	0	0	0
Car-i-2_IUIS_ABV49590.1	4	ESFNLEYGDVIRVPAGATEYVINQDSNERLEMVK		FALSE	FALSE	FALSE	TRUE	FALSE	FALSE	FALSE	FALSE	17140000	13570000	25540000	21230000	745.9	97.38	66.6	1991		0	0	0	0	0	0	0	0	0		0	0	0	0	0	0	0	0	0		0	0	0	0	0	0	0	0	0
Car-i-2_IUIS_ABV49590.1	4	VPAGATEYVINQDSNERLEMVKLLQPVNNPGQFR	(22) Propionamide (K)	FALSE	FALSE	TRUE	FALSE	FALSE	FALSE	FALSE	FALSE	138400	136700	4238000	3739000	75.05	108	58.16	3955		0	0	0	0	0	0	0	0	0		0	0	0	0	0	0	0	0	0		0	0	0	0	0	0	0	0	0
Car-i-2_IUIS_ABV49590.1	3	ESFNLEYGDVIRVPAGATEYVINQDSNERLEMVK	(32) Oxidation (M)	FALSE	FALSE	TRUE	FALSE	FALSE	FALSE	FALSE	FALSE	0	14450	245500	155000	33.22	33.79	32.37	176.3		0	0	0	0	0	0	0	0	0		0	0	0	0	0	0	0	0	0		0	0	0	0	0	0	0	0	0
Car-i-2_IUIS_ABV49590.1	3	VPAGATEYVINQDSNERLEMVKLLQPVNNPGQFR	(20) Oxidation (M); (22) Propionamide (K)	FALSE	FALSE	TRUE	FALSE	FALSE	FALSE	FALSE	FALSE	3291	14710	4354000	3655000	59.76	0	0	4156		0	0	0	0	0	0	0	0	0		0	0	0	0	0	0	0	0	0		0	0	0	0	0	0	0	0	0
Car-i-2_IUIS_ABV49590.1	4	VPAGATEYVINQDSNERLEMVKLLQPVNNPGQFR	(22) HydroxymethylOP (K)	FALSE	FALSE	TRUE	FALSE	FALSE	FALSE	FALSE	FALSE	0	978.4	371700	298800	67.04	388.9	129	2216		0	0	0	0	0	0	0	0	0		0	0	0	0	0	0	0	0	0		0	0	0	0	0	0	0	0	0
Car-i-2_IUIS_ABV49590.1	3	VPAGATEYVINQDSNERLEMVKLLQPVNNPGQFR	(22) HydroxymethylOP (K)	FALSE	FALSE	TRUE	TRUE	FALSE	FALSE	FALSE	FALSE	6265	894.6	4006000	3679000	175.1	29.52	130.1	57.61		0	0	0	0	0	0	0	0	0		0	0	0	0	0	0	0	0	0		0	0	0	0	0	0	0	0	0
Car-i-2_IUIS_ABV49590.1	4	VPAGATEYVINQDSNERLEMVKLLQPVNNPGQFR	(20) Oxidation (M); (22) HydroxymethylOP (K)	FALSE	FALSE	TRUE	FALSE	FALSE	FALSE	FALSE	FALSE	258.7	585.4	339900	325100	1773	98.04	4935	2322		0	0	0	0	0	0	0	0	0		0	0	0	0	0	0	0	0	0		0	0	0	0	0	0	0	0	0
Car-i-2_IUIS_ABV49590.1	3	VPAGATEYVINQDSNERLEMVKLLQPVNNPGQFR	(20) Oxidation (M); (22) HydroxymethylOP (K)	FALSE	FALSE	TRUE	TRUE	FALSE	FALSE	FALSE	FALSE	958.5	2577	4900000	4713000	677.2	846.3	1133	98.8		0	0	0	0	0	0	0	0	0		0	0	0	0	0	0	0	0	0		0	0	0	0	0	0	0	0	0
Car-i-2_IUIS_ABV49590.1	4	VPAGATEYVINQDSNERLEMVKLLQPVNNPGQFR	(22) Hex (KR)	TRUE	TRUE	TRUE	TRUE	FALSE	FALSE	FALSE	FALSE	892400	803300	5816000	4901000	319000	218600	1097	932		0	0	0	0	0	0	0	0	0		0	1	0	0	0	0	0	0	0		0	0	0	0	0	0	0	0	0
Car-i-2_IUIS_ABV49590.1	3	VPAGATEYVINQDSNERLEMVKLLQPVNNPGQFR	(22) Hex (KR)	FALSE	FALSE	TRUE	TRUE	FALSE	FALSE	FALSE	FALSE	9779	16450	677700	604200	38.21	65.39	47.98	333.3		0	0	0	0	0	0	0	0	0		0	0	0	0	0	0	0	0	0		0	0	0	0	0	0	0	0	0
Car-i-2_IUIS_ABV49590.1	4	VPAGATEYVINQDSNERLEMVKLLQPVNNPGQFR	(20) Oxidation (M); (22) Hex (KR)	FALSE	FALSE	TRUE	TRUE	FALSE	FALSE	FALSE	FALSE	132700	0	2409000	2241000	26900	7680	16720	645700		0	0	0	0	0	0	0	0	0		0	0	0	0	0	0	0	0	0		0	0	0	0	0	0	0	0	0
Car-i-2_IUIS_ABV49590.1	3	VPAGATEYVINQDSNERLEMVKLLQPVNNPGQFR	(20) Oxidation (M); (22) Hex (KR)	FALSE	FALSE	TRUE	FALSE	FALSE	FALSE	FALSE	FALSE	1954	227.3	2396000	2223000	60.59	595	193.3	0		0	0	0	0	0	0	0	0	0		0	0	0	0	0	0	0	0	0		0	0	0	0	0	0	0	0	0
Car-i-2_IUIS_ABV49590.1	4	SSYSNQFGQFFEACPEEHRQLQEMDVLVNYAEIK		TRUE	TRUE	TRUE	TRUE	FALSE	FALSE	FALSE	FALSE	191800000	157900000	173800000	161900000	46790	51080	2292	6596		0	0	0	0	0	0	0	0	0		0	0	0	0	0	0	0	0	0		0	0	0	0	0	0	0	0	0
Car-i-2_IUIS_ABV49590.1	3	SSYSNQFGQFFEACPEEHRQLQEMDVLVNYAEIK		FALSE	TRUE	TRUE	TRUE	FALSE	FALSE	FALSE	FALSE	9129000	7361000	9632000	8024000	64.01	64.55	57.12	326		0	0	0	0	0	0	0	0	0		0	0	0	0	0	0	0	0	0		0	0	0	0	0	0	0	0	0
Car-i-2_IUIS_ABV49590.1	4	SSYSNQFGQFFEACPEEHRQLQEMDVLVNYAEIK	(24) Oxidation (M)	TRUE	TRUE	TRUE	TRUE	FALSE	FALSE	FALSE	FALSE	136900000	128900000	215400000	194100000	308700	170900	23400	27190		0	0	0	0	0	0	0	0	0		0	0	0	0	0	0	0	0	1		0	0	0	0	0	0	0	0	0
Car-i-2_IUIS_ABV49590.1	3	SSYSNQFGQFFEACPEEHRQLQEMDVLVNYAEIK	(24) Oxidation (M)	TRUE	TRUE	TRUE	TRUE	FALSE	FALSE	FALSE	FALSE	7444000	6392000	12310000	10460000	235.4	74.54	845.9	255.2		0	0	0	0	0	0	0	0	0		0	0	0	0	0	0	0	0	1		0	0	0	0	0	0	0	0	0
Car-i-2_IUIS_ABV49590.1	5	SSYSNQFGQFFEACPEEHRQLQEMDVLVNYAEIKR		TRUE	TRUE	TRUE	TRUE	FALSE	FALSE	FALSE	FALSE	22010000	18830000	18870000	16340000	21.29	20.92	41.18	275.6		0	0	0	0	0	0	0	0	0		0	0	0	0	0	0	0	0	0		0	0	0	0	0	0	0	0	0
Car-i-2_IUIS_ABV49590.1	4	SSYSNQFGQFFEACPEEHRQLQEMDVLVNYAEIKR		FALSE	TRUE	FALSE	FALSE	FALSE	FALSE	FALSE	FALSE	1694000	1454000	1504000	1262000	19.45	328000	177600	26.12		0	0	0	0	0	0	0	0	0		0	0	0	0	0	0	0	0	0		0	0	0	0	0	0	0	0	0
Car-i-2_IUIS_ABV49590.1	5	SSYSNQFGQFFEACPEEHRQLQEMDVLVNYAEIKR	(24) Oxidation (M)	TRUE	TRUE	TRUE	TRUE	FALSE	FALSE	FALSE	FALSE	11800000	10950000	14270000	13400000	93.98	1058	13500	0		0	0	0	0	0	0	0	0	0		0	0	0	0	0	0	0	0	1		0	0	0	0	0	0	0	0	0
Car-i-2_IUIS_ABV49590.1	2	LVGFGINGK	(9) Carboxymethyl (K)	TRUE	FALSE	TRUE	TRUE	FALSE	FALSE	TRUE	FALSE	18160	14970	29780	20850	206900	52230	116.6	150.4		0	0	0	0	0	0	0	0	0		0	0	0	0	0	0	0	0	0		0	0	0	0	0	0	0	0	0
Car-i-2_IUIS_ABV49590.1	2	KQYEQCR	(1) Carboxyethyl (K)	FALSE	FALSE	FALSE	FALSE	TRUE	TRUE	TRUE	FALSE	51890	238200	120800	158000	130600	86010	295700	91760		0	0	0	0	0	0	0	0	0		0	0	0	0	0	0	0	0	0		0	0	0	0	0	0	0	0	0
Car-i-2_IUIS_ABV49590.1	2	ETCEKQDPR	(5) Carboxyethyl (K)	FALSE	FALSE	FALSE	FALSE	FALSE	FALSE	TRUE	FALSE	429.6	494.1	13850	0	65130	93450	322.7	181		0	0	0	0	0	0	0	0	0		0	0	0	0	0	0	0	0	0		0	0	0	0	0	0	0	0	0
Car-i-2_IUIS_ABV49590.1	3	SSGGPISLKSQR	(9) Carboxymethyl (K)	FALSE	FALSE	FALSE	FALSE	TRUE	TRUE	TRUE	TRUE	9035	8417	56970	55500	39600	109000	39390	102600		0	0	0	0	0	0	0	0	0		0	0	0	0	0	0	0	0	0		0	0	0	0	0	0	0	0	0
Car-i-2_IUIS_ABV49590.1	2	SSGGPISLKSQR	(9) Carboxymethyl (K)	FALSE	FALSE	TRUE	FALSE	FALSE	FALSE	TRUE	FALSE	875.8	59.14	49180	40440	36780	41750	27770	3068		0	0	0	0	0	0	0	0	0		0	0	0	0	0	0	0	0	0		0	0	0	0	0	0	0	0	0
Car-i-2_IUIS_ABV49590.1	3	SRHESGEGEVK	(11) Carboxyethyl (K)	FALSE	FALSE	FALSE	FALSE	TRUE	TRUE	FALSE	FALSE	0	0	64.26	10060	34910	79980	48910	340.6		0	0	0	0	0	0	0	0	0		0	0	0	0	0	0	0	0	0		0	0	0	0	0	0	0	0	0
Car-i-2_IUIS_ABV49590.1	3	SSGGPISLKSQR	(9) Carboxyethyl (K)	FALSE	FALSE	TRUE	TRUE	TRUE	TRUE	FALSE	TRUE	368000	11440	30040	27400	73430	243200	2314	245200		0	0	0	0	0	0	0	0	0		0	0	0	0	0	0	0	0	0		0	0	0	0	0	0	0	0	0
Car-i-2_IUIS_ABV49590.1	2	SSGGPISLKSQR	(9) Carboxyethyl (K)	FALSE	FALSE	TRUE	TRUE	TRUE	TRUE	FALSE	TRUE	86610	147400	55980	47810	99020	88930	194	77190		0	0	0	0	0	0	0	0	0		0	0	0	0	0	0	0	0	0		0	0	0	0	0	0	0	0	0
Car-i-2_IUIS_ABV49590.1	3	EAKELSFNMPR	(3) Carboxymethyl (K)	FALSE	FALSE	TRUE	TRUE	TRUE	TRUE	TRUE	FALSE	16030	5374	28150	23550	22300	21960	7303	2778		0	0	0	0	0	0	0	0	0		0	0	0	0	0	0	0	0	0		0	0	0	0	0	0	0	0	0
Car-i-2_IUIS_ABV49590.1	3	EAKELSFNMPR	(3) Carboxyethyl (K)	FALSE	FALSE	FALSE	FALSE	TRUE	TRUE	TRUE	TRUE	11500	12290	8322	7377	36070	40130	618.7	4490		0	0	0	0	0	0	0	0	0		0	0	0	0	0	0	0	0	0		0	0	0	0	0	0	0	0	0
Car-i-2_IUIS_ABV49590.1	3	EAKELSFNMPR	(3) Carboxyethyl (K); (9) Oxidation (M)	FALSE	FALSE	FALSE	FALSE	TRUE	TRUE	TRUE	TRUE	73.2	2034	4700	1319	39880	84240	100900	103900		0	0	0	0	0	0	0	0	0		0	0	0	0	0	0	0	0	0		0	0	0	0	0	0	0	0	0
Car-i-2_IUIS_ABV49590.1	2	EAKELSFNMPR	(3) Carboxyethyl (K); (9) Oxidation (M)	FALSE	FALSE	FALSE	FALSE	TRUE	TRUE	TRUE	TRUE	68140	44100	276600	44330	18450	58570	103500	17470		0	0	0	0	0	0	0	0	0		0	0	0	0	0	0	0	0	0		0	0	0	0	0	0	0	0	0
Car-i-2_IUIS_ABV49590.1	2	CEERFEEEQR	(4) G-H1 (R)	FALSE	FALSE	FALSE	FALSE	FALSE	FALSE	TRUE	TRUE	10400	930700	1303000	638700	200800	30970	312200	24610		0	0	0	0	0	0	0	0	0		0	0	0	0	0	0	0	0	0		0	0	0	0	0	0	0	0	0
Car-i-2_IUIS_ABV49590.1	3	LVGFGINGKNNQR	(9) Carboxymethyl (K)	FALSE	FALSE	TRUE	TRUE	TRUE	TRUE	TRUE	TRUE	1901000	2135000	2366000	2305000	421400	402900	131700	114500		0	0	0	0	0	0	0	0	0		0	0	0	0	0	0	0	0	0		0	0	0	0	0	0	0	0	0
Car-i-2_IUIS_ABV49590.1	2	LVGFGINGKNNQR	(9) Carboxymethyl (K)	FALSE	FALSE	FALSE	TRUE	FALSE	FALSE	FALSE	FALSE	545.7	0	1297	10470	104.8	103000	52980	3147		0	0	0	0	0	0	0	0	0		0	0	0	0	0	0	0	0	0		0	0	0	0	0	0	0	0	0
Car-i-2_IUIS_ABV49590.1	3	LVGFGINGKNNQR	(9) Carboxyethyl (K)	FALSE	FALSE	FALSE	FALSE	TRUE	TRUE	TRUE	TRUE	109600	90580	34340	36500	366200	225700	231500	239500		0	0	0	0	0	0	0	0	0		0	0	0	0	0	0	0	0	0		0	0	0	0	0	0	0	0	0
Car-i-2_IUIS_ABV49590.1	2	LVGFGINGKNNQR	(9) Carboxyethyl (K)	FALSE	FALSE	FALSE	FALSE	TRUE	FALSE	TRUE	TRUE	3232000	3074000	31960	29840	223200	901.9	37420	34470		0	0	0	0	0	0	0	0	0		0	0	0	0	0	0	0	0	0		0	0	0	0	0	0	0	0	0
Car-i-2_IUIS_ABV49590.1	2	LVGFGINGKNNQR	(9) Carboxymethyl (K); (13) G-H1 (R)	FALSE	FALSE	FALSE	FALSE	FALSE	FALSE	TRUE	TRUE	41960	78370	1233	673.4	130.1	27200	17770	14800		0	0	0	0	0	0	0	0	0		0	0	0	0	0	0	0	0	0		0	0	0	0	0	0	0	0	0
Car-i-2_IUIS_ABV49590.1	2	LVGFGINGKNNQR	(9) Carboxyethyl (K); (13) G-H1 (R)	FALSE	FALSE	FALSE	FALSE	FALSE	FALSE	TRUE	TRUE	256600	140200	157800	5145	131800	2748	126100	50460		0	0	0	0	0	0	0	0	0		0	0	0	0	0	0	0	0	0		0	0	0	0	0	0	0	0	0
Car-i-2_IUIS_ABV49590.1	3	HESGEGEVKYLER	(9) Carboxymethyl (K)	TRUE	FALSE	FALSE	TRUE	TRUE	TRUE	FALSE	TRUE	442900	63460	40680	36040	58770	101800	38230	25400		0	0	0	0	0	0	0	0	0		0	0	0	0	0	0	0	0	0		0	0	0	0	0	0	0	0	0
Car-i-2_IUIS_ABV49590.1	3	HESGEGEVKYLER	(9) Carboxyethyl (K)	FALSE	FALSE	TRUE	TRUE	TRUE	FALSE	FALSE	TRUE	5738	79500	2033000	1825000	81790	94370	1575	131300		0	0	0	0	0	0	0	0	0		0	0	0	0	0	0	0	0	0		0	0	0	0	0	0	0	0	0
Car-i-2_IUIS_ABV49590.1	4	SRHESGEGEVKYLER	(11) Carboxymethyl (K)	FALSE	FALSE	TRUE	TRUE	FALSE	TRUE	FALSE	TRUE	530800	28510	265600	108600	48850	176600	629900	223600		0	0	0	0	0	0	0	0	0		0	0	0	0	0	0	0	0	0		0	0	0	0	0	0	0	0	0
Car-i-2_IUIS_ABV49590.1	3	SRHESGEGEVKYLER	(11) Carboxymethyl (K)	FALSE	FALSE	TRUE	TRUE	FALSE	FALSE	FALSE	FALSE	6427	10100	62300	383500	75540	612.7	158.6	298.4		0	0	0	0	0	0	0	0	0		0	0	0	0	0	0	0	0	0		0	0	0	0	0	0	0	0	0
Car-i-2_IUIS_ABV49590.1	4	SRHESGEGEVKYLER	(11) Carboxyethyl (K)	FALSE	FALSE	FALSE	FALSE	TRUE	TRUE	TRUE	TRUE	245800	10430	8489	208600	204600	694100	727700	740900		0	0	0	0	0	0	0	0	0		0	0	0	0	0	0	0	0	0		0	0	0	0	0	0	0	0	0
Car-i-2_IUIS_ABV49590.1	2	QLQEMDVLVNYAEIK	(5) Oxidation (M); (15) Carboxymethyl (K)	FALSE	FALSE	TRUE	FALSE	FALSE	FALSE	FALSE	FALSE	1766	11820	10590	7805	20350	396900	319700	6414		0	0	0	0	0	0	0	0	0		0	0	0	0	0	0	0	0	0		0	0	0	0	0	0	0	0	0
Car-i-2_IUIS_ABV49590.1	3	QLQEMDVLVNYAEIKR	(15) Carboxymethyl (K)	FALSE	FALSE	TRUE	TRUE	FALSE	FALSE	FALSE	FALSE	57980	41710	90800	79670	127.3	158.1	1042	98450		0	0	0	0	0	0	0	0	0		0	0	0	0	0	0	0	0	0		0	0	0	0	0	0	0	0	0
Car-i-2_IUIS_ABV49590.1	2	VVILEANPNTFVLPYHK	(17) Carboxymethyl (K)	FALSE	FALSE	FALSE	TRUE	FALSE	FALSE	FALSE	FALSE	190000	81420	90510	129500	3126	10400	437	1286		0	0	0	0	0	0	0	0	0		0	0	0	0	0	0	0	0	0		0	0	0	0	0	0	0	0	0
Car-i-2_IUIS_ABV49590.1	3	QLQEMDVLVNYAEIKR	(15) Carboxyethyl (K)	FALSE	FALSE	FALSE	FALSE	TRUE	FALSE	FALSE	FALSE	2475	2783	1968	7560	8153	5.982	39.46	2489		0	0	0	0	0	0	0	0	0		0	0	0	0	0	0	0	0	0		0	0	0	0	0	0	0	0	0
Car-i-2_IUIS_ABV49590.1	3	QLQEMDVLVNYAEIKR	(5) Oxidation (M); (15) Carboxymethyl (K)	FALSE	FALSE	FALSE	FALSE	TRUE	TRUE	TRUE	TRUE	41930	227700	2497	3223	13360	25570	77390	12110		0	0	0	0	0	0	0	0	0		0	0	0	0	0	0	0	0	0		0	0	0	0	0	0	0	0	0
Car-i-2_IUIS_ABV49590.1	3	VVILEANPNTFVLPYHK	(17) Carboxyethyl (K)	FALSE	FALSE	TRUE	TRUE	FALSE	FALSE	FALSE	FALSE	10330	9952	274000	214000	923	8890	1261	263200		0	0	0	0	0	0	0	0	0		0	0	0	0	0	0	0	0	0		0	0	0	0	0	0	0	0	0
Car-i-2_IUIS_ABV49590.1	3	QLQEMDVLVNYAEIKR	(5) Oxidation (M); (15) Carboxyethyl (K)	FALSE	FALSE	FALSE	FALSE	TRUE	TRUE	TRUE	TRUE	18540	2194	2530	0	22940	24650	20500	20630		0	0	0	0	0	0	0	0	0		0	0	0	0	0	0	0	0	0		0	0	0	0	0	0	0	0	0
Car-i-2_IUIS_ABV49590.1	3	LEMVKLLQPVNNPGQFR	(5) Carboxymethyl (K)	TRUE	TRUE	FALSE	FALSE	FALSE	FALSE	FALSE	FALSE	142100	143500	381000	311900	2124	942.2	196.4	1.047		0	0	0	0	0	0	0	0	0		0	0	0	0	0	1	0	0	0		0	0	0	0	0	0	0	0	0
Car-i-2_IUIS_ABV49590.1	2	LEMVKLLQPVNNPGQFR	(5) Carboxymethyl (K)	FALSE	FALSE	TRUE	TRUE	TRUE	TRUE	TRUE	TRUE	150600	148800	1139000	956500	282900	230500	323400	220700		0	0	0	0	0	0	0	0	0		0	0	0	0	0	0	0	0	0		0	0	0	0	0	0	0	0	0
Car-i-2_IUIS_ABV49590.1	3	LEMVKLLQPVNNPGQFR	(5) Carboxyethyl (K)	TRUE	FALSE	TRUE	TRUE	TRUE	TRUE	TRUE	FALSE	56780	52460	1912000	1607000	127000	102200	22510	27730		0	0	0	0	0	0	0	0	0		0	0	0	0	0	0	0	0	0		0	0	0	0	0	0	0	0	0
Car-i-2_IUIS_ABV49590.1	2	LEMVKLLQPVNNPGQFR	(5) Carboxyethyl (K)	FALSE	FALSE	FALSE	FALSE	TRUE	TRUE	FALSE	FALSE	3407	617.9	477.8	286.9	43830	29570	4270	8.072		0	0	0	0	0	0	0	0	0		0	0	0	0	0	0	0	0	0		0	0	0	0	0	0	0	0	0
Car-i-2_IUIS_ABV49590.1	3	LEMVKLLQPVNNPGQFR	(3) Oxidation (M); (5) Carboxymethyl (K)	FALSE	FALSE	TRUE	TRUE	TRUE	TRUE	TRUE	TRUE	45200	39030	84190	259500	61230	30670	17600	19400		0	0	0	0	0	0	0	0	0		0	0	0	0	0	0	0	0	0		0	0	0	0	0	0	0	0	0
Car-i-2_IUIS_ABV49590.1	2	LEMVKLLQPVNNPGQFR	(3) Oxidation (M); (5) Carboxymethyl (K)	FALSE	FALSE	FALSE	FALSE	TRUE	TRUE	TRUE	FALSE	97560	90210	140500	122800	95500	86500	100300	35360		0	0	0	0	0	0	0	0	0		0	0	0	0	0	0	0	0	0		0	0	0	0	0	0	0	0	0
Car-i-2_IUIS_ABV49590.1	3	LEMVKLLQPVNNPGQFR	(3) Oxidation (M); (5) Carboxyethyl (K)	FALSE	FALSE	FALSE	TRUE	TRUE	TRUE	TRUE	TRUE	5178000	4670000	3872000	404400	411900	383900	307400	295800		0	0	0	0	0	0	0	0	0		0	0	0	0	0	0	0	0	0		0	0	0	0	0	0	0	0	0
Car-i-2_IUIS_ABV49590.1	2	LEMVKLLQPVNNPGQFR	(3) Oxidation (M); (5) Carboxyethyl (K)	FALSE	FALSE	TRUE	FALSE	TRUE	TRUE	TRUE	TRUE	7780	2170	6415	0	257700	216900	202700	176800		0	0	0	0	0	0	0	0	0		0	0	0	0	0	0	0	0	0		0	0	0	0	0	0	0	0	0
Car-i-2_IUIS_ABV49590.1	3	EQEEEESSTGQFQKVTAR	(14) Carboxyethyl (K)	FALSE	FALSE	FALSE	FALSE	FALSE	FALSE	FALSE	TRUE	51440	1812	11870	4071	68990	37830	42410	197900		0	0	0	0	0	0	0	0	0		0	0	0	0	0	0	0	0	0		0	0	0	0	0	0	0	0	0
Car-i-2_IUIS_ABV49590.1	4	EAKELSFNMPREEIEEIFER	(3) Carboxymethyl (K)	TRUE	TRUE	TRUE	TRUE	FALSE	FALSE	FALSE	FALSE	47200	36480	109300	85110	537.8	170.8	146.9	158.6		0	0	0	0	0	0	0	0	0		0	0	0	0	0	1	0	0	0		0	0	0	0	0	0	0	0	0
Car-i-2_IUIS_ABV49590.1	3	EAKELSFNMPREEIEEIFER	(3) Carboxymethyl (K)	FALSE	TRUE	FALSE	FALSE	FALSE	FALSE	FALSE	FALSE	13680	0	27130	29800	0	105.1	129.7	535.7		0	0	0	0	0	0	0	0	0		0	0	0	0	0	0	0	0	0		0	0	0	0	0	0	0	0	0
Car-i-2_IUIS_ABV49590.1	4	VVILEANPNTFVLPYHKDAESVIVVTR	(17) Carboxymethyl (K)	FALSE	FALSE	TRUE	TRUE	FALSE	FALSE	FALSE	FALSE	83950	48090	364500	303800	23.85	52.14	27.1	107.8		0	0	0	0	0	0	0	0	0		0	0	0	0	0	0	0	0	0		0	0	0	0	0	0	0	0	0
Car-i-2_IUIS_ABV49590.1	4	VVILEANPNTFVLPYHKDAESVIVVTR	(17) Carboxyethyl (K)	FALSE	FALSE	TRUE	TRUE	FALSE	FALSE	FALSE	FALSE	1091	869.9	950900	814900	853.7	1850	76.7	0.4311		0	0	0	0	0	0	0	0	0		0	0	0	0	0	0	0	0	0		0	0	0	0	0	0	0	0	0
Car-i-2_IUIS_ABV49590.1	3	VVILEANPNTFVLPYHKDAESVIVVTR	(17) Carboxyethyl (K)	FALSE	FALSE	TRUE	TRUE	FALSE	FALSE	FALSE	FALSE	843.3	211200	590700	214700	258.7	0	513.2	0		0	0	0	0	0	0	0	0	0		0	0	0	0	0	0	0	0	0		0	0	0	0	0	0	0	0	0
Car-i-2_IUIS_ABV49590.1	3	GDIFVIPAGHPIAITASQNENLRLVGFGINGK	(23) G-H1 (R); (32) Carboxymethyl (K)	FALSE	TRUE	FALSE	FALSE	FALSE	FALSE	FALSE	FALSE	0	0	0	397.8	100.6	144.7	64.41	0		0	0	0	0	0	0	0	0	0		0	0	0	0	0	0	0	0	0		0	0	0	0	0	0	0	0	0
Car-i-2_IUIS_ABV49590.1	4	VPAGATEYVINQDSNERLEMVKLLQPVNNPGQFR	(17) G-H1 (R); (20) Oxidation (M)	FALSE	TRUE	FALSE	FALSE	FALSE	FALSE	FALSE	FALSE	66800	141000	29870	31550	280.6	69.87	432.7	29.12		0	0	0	0	0	0	0	0	0		0	0	0	0	0	0	0	0	0		0	0	0	0	0	0	0	0	0
Car-i-2_IUIS_ABV49590.1	4	VPAGATEYVINQDSNERLEMVKLLQPVNNPGQFR	(22) Carboxymethyl (K)	TRUE	TRUE	TRUE	TRUE	FALSE	FALSE	FALSE	FALSE	1181000	972300	2279000	1837000	196	427.1	76.72	6485		0	0	0	0	0	0	0	0	0		0	0	0	0	0	1	0	0	0		0	0	0	0	0	0	0	0	0
Car-i-2_IUIS_ABV49590.1	3	VPAGATEYVINQDSNERLEMVKLLQPVNNPGQFR	(22) Carboxymethyl (K)	FALSE	FALSE	TRUE	TRUE	FALSE	FALSE	FALSE	FALSE	42030	35260	1932000	1559000	134.6	79.67	386.3	2279		0	0	0	0	0	0	0	0	0		0	0	0	0	0	0	0	0	0		0	0	0	0	0	0	0	0	0
Car-i-2_IUIS_ABV49590.1	4	VPAGATEYVINQDSNERLEMVKLLQPVNNPGQFR	(22) Carboxyethyl (K)	FALSE	FALSE	TRUE	TRUE	FALSE	FALSE	FALSE	FALSE	234300	213000	7323000	6425000	21.8	501.5	69.11	4098		0	0	0	0	0	0	0	0	0		0	0	0	0	0	0	0	0	0		0	0	0	0	0	0	0	0	0
Car-i-2_IUIS_ABV49590.1	3	VPAGATEYVINQDSNERLEMVKLLQPVNNPGQFR	(22) Carboxyethyl (K)	FALSE	FALSE	TRUE	TRUE	FALSE	FALSE	FALSE	FALSE	30470	24630	794200	709000	146.1	1765	66.07	95.27		0	0	0	0	0	0	0	0	0		0	0	0	0	0	0	0	0	0		0	0	0	0	0	0	0	0	0
Car-i-2_IUIS_ABV49590.1	4	VPAGATEYVINQDSNERLEMVKLLQPVNNPGQFR	(20) Oxidation (M); (22) Carboxymethyl (K)	TRUE	FALSE	TRUE	TRUE	FALSE	FALSE	FALSE	FALSE	494800	481900	1521000	1278000	337.7	87.83	16600	7580		0	0	0	0	0	0	0	0	0		0	0	0	0	0	0	0	0	0		0	0	0	0	0	0	0	0	0
Car-i-2_IUIS_ABV49590.1	3	VPAGATEYVINQDSNERLEMVKLLQPVNNPGQFR	(20) Oxidation (M); (22) Carboxymethyl (K)	FALSE	FALSE	TRUE	TRUE	FALSE	FALSE	FALSE	FALSE	363.9	288.6	0	2798	0	90.86	136.4	0		0	0	0	0	0	0	0	0	0		0	0	0	0	0	0	0	0	0		0	0	0	0	0	0	0	0	0
Car-i-2_IUIS_ABV49590.1	4	VPAGATEYVINQDSNERLEMVKLLQPVNNPGQFR	(20) Oxidation (M); (22) Carboxyethyl (K)	FALSE	FALSE	TRUE	TRUE	FALSE	FALSE	FALSE	FALSE	96340	59600	5963000	5366000	15400	1228	28730	10480		0	0	0	0	0	0	0	0	0		0	0	0	0	0	0	0	0	0		0	0	0	0	0	0	0	0	0
Car-i-2_IUIS_ABV49590.1	3	VPAGATEYVINQDSNERLEMVKLLQPVNNPGQFR	(20) Oxidation (M); (22) Carboxyethyl (K)	FALSE	FALSE	FALSE	TRUE	FALSE	FALSE	FALSE	FALSE	0	8866	2595000	15220	0	0	0	1153		0	0	0	0	0	0	0	0	0		0	0	0	0	0	0	0	0	0		0	0	0	0	0	0	0	0	0
Car-i-2_IUIS_ABV49590.1	3	VPAGATEYVINQDSNERLEMVKLLQPVNNPGQFR	(17) G-H1 (R); (20) Oxidation (M); (34) G-H1 (R)	FALSE	FALSE	TRUE	FALSE	FALSE	FALSE	FALSE	FALSE	393.1	386.9	24730	38440	50.87	110	42.14	0		0	0	0	0	0	0	0	0	0		0	0	0	0	0	0	0	0	0		0	0	0	0	0	0	0	0	0
Car-i-2_IUIS_ABV49590.1	3	VPAGATEYVINQDSNERLEMVKLLQPVNNPGQFR	(17) G-H1 (R); (20) Oxidation (M); (22) Carboxyethyl (K)	TRUE	TRUE	TRUE	TRUE	FALSE	FALSE	FALSE	FALSE	183200	152700	217400	208400	27.07	60.88	60.17	60.97		0	0	0	0	0	0	0	0	0		0	0	1	0	0	0	1	0	1		0	0	0	0	0	0	0	0	0
Car-i-2_IUIS_ABV49590.1	2	ASQEKLR	(5) Delta:H(2)C(3)O(1) (K); (7) Delta:H(2)C(3)O(1) (R)	FALSE	FALSE	FALSE	FALSE	FALSE	FALSE	TRUE	FALSE	2943	0	31180	35620	736500	215.8	38100	1636000		0	0	0	0	0	0	0	0	0		0	0	0	0	0	0	0	0	0		0	0	0	0	0	0	0	0	0
Car-i-2_IUIS_ABV49590.1	2	RSSGGPISLK	(1) Delta:H(2)C(3)O(1) (R)	FALSE	FALSE	FALSE	TRUE	FALSE	TRUE	TRUE	TRUE	2271	2554	53680	56840	0	122600	93540	90880		0	0	0	0	0	0	0	0	0		0	0	0	0	0	0	0	0	0		0	0	0	0	0	0	0	0	0
Car-i-2_IUIS_ABV49590.1	2	GREEEQQR	(2) Carbamyl (R)	FALSE	FALSE	FALSE	TRUE	TRUE	FALSE	FALSE	FALSE	198600	8380	89950	42410	89320	0	35590	19870		0	0	0	0	0	0	0	0	0		0	0	0	0	0	0	0	0	0		0	0	0	0	0	0	0	0	0
Car-i-2_IUIS_ABV49590.1	3	YLERFTER	(4) Delta:H(2)C(3)O(1) (R)	FALSE	FALSE	TRUE	TRUE	TRUE	TRUE	TRUE	FALSE	3856	513.5	15780	20680	14300	25630	27740	1133		0	0	0	0	0	0	0	0	0		0	0	0	0	0	0	0	0	0		0	0	0	0	0	0	0	0	0
Car-i-2_IUIS_ABV49590.1	2	YLERFTER	(4) Delta:H(2)C(3)O(1) (R)	FALSE	FALSE	FALSE	TRUE	TRUE	TRUE	TRUE	TRUE	939600	516600	1878000	2549000	100700	76020	350000	52300		0	0	0	0	0	0	0	0	0		0	0	0	0	0	0	0	0	0		0	0	0	0	0	0	0	0	0
Car-i-2_IUIS_ABV49590.1	3	EREEIVDPR	(2) Delta:H(2)C(3)O(1) (R)	FALSE	FALSE	FALSE	FALSE	FALSE	TRUE	TRUE	TRUE	1562	734.1	2225	0.6234	23.85	108400	134400	116400		0	0	0	0	0	0	0	0	0		0	0	0	0	0	0	0	0	0		0	0	0	0	0	0	0	0	0
Car-i-2_IUIS_ABV49590.1	2	EREEIVDPR	(2) Delta:H(2)C(3)O(1) (R)	FALSE	FALSE	FALSE	FALSE	TRUE	TRUE	TRUE	TRUE	284100	449700	13230	213100	441200	815900	1092000	853200		0	0	0	0	0	0	0	0	0		0	0	0	0	0	0	0	0	0		0	0	0	0	0	0	0	0	0
Car-i-2_IUIS_ABV49590.1	3	FTERTELLR	(4) Delta:H(2)C(3)O(1) (R)	FALSE	FALSE	FALSE	FALSE	TRUE	TRUE	TRUE	TRUE	9.158	33280	1465	2017	103200	176900	150500	172200		0	0	0	0	0	0	0	0	0		0	0	0	0	0	0	0	0	0		0	0	0	0	0	0	0	0	0
Car-i-2_IUIS_ABV49590.1	2	QCEEHCRR	(7) Delta:H(2)C(3)O(1) (R)	FALSE	FALSE	FALSE	FALSE	TRUE	TRUE	FALSE	TRUE	0	3845	2272	2319	19050	0	9364	16950		0	0	0	0	0	0	0	0	0		0	0	0	0	0	0	0	0	0		0	0	0	0	0	0	0	0	0
Car-i-2_IUIS_ABV49590.1	2	RGQEQQLCR	(1) Delta:H(2)C(3)O(1) (R)	FALSE	FALSE	FALSE	FALSE	TRUE	TRUE	TRUE	FALSE	9929	6199	11950	5043	99720	105200	71420	48190		0	0	0	0	0	0	0	0	0		0	0	0	0	0	0	0	0	0		0	0	0	0	0	0	0	0	0
Car-i-2_IUIS_ABV49590.1	2	SSGGPISLKSQR	(9) Carbamyl (K)	FALSE	FALSE	FALSE	FALSE	FALSE	FALSE	FALSE	TRUE	3070	63050	2821	15550	3004	31970	89250	271700		0	0	0	0	0	0	0	0	0		0	0	0	0	0	0	0	0	0		0	0	0	0	0	0	0	0	0
Car-i-2_IUIS_ABV49590.1	2	EGVIIRASQEK	(6) Delta:H(2)C(3)O(1) (R)	FALSE	FALSE	FALSE	FALSE	TRUE	TRUE	TRUE	TRUE	69.09	13280	28780	35770	198200	308600	231500	237600		0	0	0	0	0	0	0	0	0		0	0	0	0	0	0	0	0	0		0	0	0	0	0	0	0	0	0
Car-i-2_IUIS_ABV49590.1	3	EEIVDPREPR	(7) Delta:H(2)C(3)O(1) (R)	FALSE	FALSE	FALSE	FALSE	TRUE	FALSE	FALSE	TRUE	1666	8805	12130	10830	41440	2769	13990	20730		0	0	0	0	0	0	0	0	0		0	0	0	0	0	0	0	0	0		0	0	0	0	0	0	0	0	0
Car-i-2_IUIS_ABV49590.1	2	EEIVDPREPR	(7) Delta:H(2)C(3)O(1) (R)	FALSE	FALSE	FALSE	FALSE	TRUE	TRUE	TRUE	FALSE	9663000	502600	463900	9639	2139000	18750	61310	5196		0	0	0	0	0	0	0	0	0		0	0	0	0	0	0	0	0	0		0	0	0	0	0	0	0	0	0
Car-i-2_IUIS_ABV49590.1	3	SSGGPISLKSQR	(9) Delta:H(2)C(3)O(1) (K); (12) Delta:H(2)C(3)O(1) (R)	FALSE	FALSE	FALSE	FALSE	TRUE	TRUE	FALSE	FALSE	271.2	1427	31120	0	11650	32350	447.2	0		0	0	0	0	0	0	0	0	0		0	0	0	0	0	0	0	0	0		0	0	0	0	0	0	0	0	0
Car-i-2_IUIS_ABV49590.1	2	SSGGPISLKSQR	(9) Delta:H(2)C(3)O(1) (K); (12) Delta:H(2)C(3)O(1) (R)	FALSE	FALSE	TRUE	TRUE	TRUE	TRUE	TRUE	TRUE	53890	1591000	2014000	1977000	3800000	3619000	2206000	2043000		0	0	0	0	0	0	0	0	0		0	0	0	0	0	0	0	0	0		0	0	0	0	0	0	0	0	0
Car-i-2_IUIS_ABV49590.1	3	EWGPDQASPRR	(11) Delta:H(2)C(3)O(1) (R)	FALSE	FALSE	FALSE	FALSE	FALSE	TRUE	FALSE	FALSE	19.08	232.7	496.1	242	287.2	6991	347.7	204.6		0	0	0	0	0	0	0	0	0		0	0	0	0	0	0	0	0	0		0	0	0	0	0	0	0	0	0
Car-i-2_IUIS_ABV49590.1	2	DAESVIVVTRGR	(12) Delta:H(2)C(3)O(1) (R)	FALSE	FALSE	FALSE	TRUE	TRUE	TRUE	TRUE	FALSE	49950	0	3284	40080	103400	128100	85470	4322		0	0	0	0	0	0	0	0	0		0	0	0	0	0	0	0	0	0		0	0	0	0	0	0	0	0	0
Car-i-2_IUIS_ABV49590.1	3	ATLTFVSQERR	(11) Delta:H(2)C(3)O(1) (R)	FALSE	FALSE	TRUE	TRUE	TRUE	TRUE	TRUE	TRUE	34580	396.5	91820	80780	93290	229300	272200	256900		0	0	0	0	0	0	0	0	0		0	0	0	0	0	0	0	0	0		0	0	0	0	0	0	0	0	0
Car-i-2_IUIS_ABV49590.1	2	ATLTFVSQERR	(11) Delta:H(2)C(3)O(1) (R)	FALSE	FALSE	FALSE	FALSE	FALSE	FALSE	TRUE	TRUE	6987	68.89	0	18760	126200	788.1	299100	259200		0	0	0	0	0	0	0	0	0		0	0	0	0	0	0	0	0	0		0	0	0	0	0	0	0	0	0
Car-i-2_IUIS_ABV49590.1	2	EAKELSFNMPR	(3) Carbamyl (K)	FALSE	FALSE	TRUE	TRUE	TRUE	TRUE	TRUE	TRUE	13240	353900	34050	22490	25980	25340	68600	54840		0	0	0	0	0	0	0	0	0		0	0	0	0	0	0	0	0	0		0	0	0	0	0	0	0	0	0
Car-i-2_IUIS_ABV49590.1	2	EAKELSFNMPR	(3) Carbamyl (K); (9) Oxidation (M)	FALSE	FALSE	FALSE	FALSE	TRUE	TRUE	TRUE	TRUE	4881	3600	10360	986900	46090	123700	588200	647700		0	0	0	0	0	0	0	0	0		0	0	0	0	0	0	0	0	0		0	0	0	0	0	0	0	0	0
Car-i-2_IUIS_ABV49590.1	3	TELLRGIENYR	(5) Delta:H(2)C(3)O(1) (R)	FALSE	FALSE	TRUE	TRUE	TRUE	TRUE	TRUE	TRUE	53820	47210	145900	134300	397300	393500	332700	236600		0	0	0	0	0	0	0	0	0		0	0	0	0	0	0	0	0	0		0	0	0	0	0	0	0	0	0
Car-i-2_IUIS_ABV49590.1	2	TELLRGIENYR	(5) Delta:H(2)C(3)O(1) (R)	FALSE	FALSE	FALSE	FALSE	TRUE	TRUE	FALSE	TRUE	25490	29160	74040	59980	143500	112600	15080	80760		0	0	0	0	0	0	0	0	0		0	0	0	0	0	0	0	0	0		0	0	0	0	0	0	0	0	0
Car-i-2_IUIS_ABV49590.1	3	GRATLTFVSQER	(2) Delta:H(2)C(3)O(1) (R)	FALSE	FALSE	FALSE	FALSE	TRUE	TRUE	TRUE	TRUE	5803	36.15	15050	345	0	64640	44020	45480		0	0	0	0	0	0	0	0	0		0	0	0	0	0	0	0	0	0		0	0	0	0	0	0	0	0	0
Car-i-2_IUIS_ABV49590.1	2	CEERFEEEQR	(4) Carbamyl (R)	FALSE	FALSE	FALSE	FALSE	FALSE	FALSE	FALSE	TRUE	4293	932.7	1869	13210	3907	7888	8368	84930		0	0	0	0	0	0	0	0	0		0	0	0	0	0	0	0	0	0		0	0	0	0	0	0	0	0	0
Car-i-2_IUIS_ABV49590.1	2	LVGFGINGKNNQR	(9) Carbamyl (K)	FALSE	FALSE	FALSE	FALSE	TRUE	TRUE	TRUE	TRUE	156500	142700	39580	230200	139500	103900	403800	382500		0	0	0	0	0	0	0	0	0		0	0	0	0	0	0	0	0	0		0	0	0	0	0	0	0	0	0
Car-i-2_IUIS_ABV49590.1	3	CEERFEEEQR	(4) Delta:H(2)C(3)O(1) (R)	FALSE	FALSE	FALSE	FALSE	TRUE	TRUE	FALSE	TRUE	24580	56280	1581	1386	601300	540200	0	81320		0	0	0	0	0	0	0	0	0		0	0	0	0	0	0	0	0	0		0	0	0	0	0	0	0	0	0
Car-i-2_IUIS_ABV49590.1	2	CEERFEEEQR	(4) Delta:H(2)C(3)O(1) (R)	FALSE	FALSE	FALSE	FALSE	TRUE	TRUE	FALSE	TRUE	917.1	2794	4212	4386	836400	753200	86.48	218600		0	0	0	0	0	0	0	0	0		0	0	0	0	0	0	0	0	0		0	0	0	0	0	0	0	0	0
Car-i-2_IUIS_ABV49590.1	3	EREREEIVDPR	(4) Delta:H(2)C(3)O(1) (R)	FALSE	FALSE	FALSE	FALSE	TRUE	TRUE	TRUE	TRUE	10520	13420	3037	10500	742200	484100	1206000	794500		0	0	0	0	0	0	0	0	0		0	0	0	0	0	0	0	0	0		0	0	0	0	0	0	0	0	0
Car-i-2_IUIS_ABV49590.1	3	EREREEIVDPR	(2) Delta:H(2)C(3)O(1) (R)	FALSE	FALSE	FALSE	FALSE	FALSE	FALSE	TRUE	TRUE	304.3	12520	712.8	10210	1549	7889	614100	486800		0	0	0	0	0	0	0	0	0		0	0	0	0	0	0	0	0	0		0	0	0	0	0	0	0	0	0
Car-i-2_IUIS_ABV49590.1	3	LVGFGINGKNNQR	(9) Delta:H(2)C(3)O(1) (K); (13) Delta:H(2)C(3)O(1) (R)	FALSE	FALSE	FALSE	FALSE	TRUE	FALSE	FALSE	FALSE	28100	22000	14090	5594	17290	2577	1483	18090000		0	0	0	0	0	0	0	0	0		0	0	0	0	0	0	0	0	0		0	0	0	0	0	0	0	0	0
Car-i-2_IUIS_ABV49590.1	2	LVGFGINGKNNQR	(9) Delta:H(2)C(3)O(1) (K); (13) Delta:H(2)C(3)O(1) (R)	FALSE	FALSE	FALSE	FALSE	TRUE	TRUE	TRUE	TRUE	277900	254700	156700	143300	71430	70780	87830	78530		0	0	0	0	0	0	0	0	0		0	0	0	0	0	0	0	0	0		0	0	0	0	0	0	0	0	0
Car-i-2_IUIS_ABV49590.1	3	LERFFDQQEQR	(3) Delta:H(2)C(3)O(1) (R)	FALSE	FALSE	FALSE	FALSE	TRUE	FALSE	TRUE	FALSE	5241	331300	8425	3685	12130	418.3	17060	943.7		0	0	0	0	0	0	0	0	0		0	0	0	0	0	0	0	0	0		0	0	0	0	0	0	0	0	0
Car-i-2_IUIS_ABV49590.1	3	HESGEGEVKYLER	(9) Carbamyl (K)	FALSE	FALSE	FALSE	FALSE	FALSE	TRUE	TRUE	TRUE	5788000	25670	221600	238000	0	331100	92140	38510		0	0	0	0	0	0	0	0	0		0	0	0	0	0	0	0	0	0		0	0	0	0	0	0	0	0	0
Car-i-2_IUIS_ABV49590.1	3	EREEIVDPREPR	(9) Delta:H(2)C(3)O(1) (R)	FALSE	FALSE	FALSE	FALSE	TRUE	TRUE	TRUE	TRUE	305000	249800	634600	451300	244800	1418000	3708000	1202000		0	0	0	0	0	0	0	0	0		0	0	0	0	0	0	0	0	0		0	0	0	0	0	0	0	0	0
Car-i-2_IUIS_ABV49590.1	2	EREEIVDPREPR	(9) Delta:H(2)C(3)O(1) (R)	FALSE	FALSE	FALSE	FALSE	FALSE	TRUE	FALSE	TRUE	4274	331.1	38570	18690	82340	36380	983.8	89370		0	0	0	0	0	0	0	0	0		0	0	0	0	0	0	0	0	0		0	0	0	0	0	0	0	0	0
Car-i-2_IUIS_ABV49590.1	3	EREEIVDPREPR	(12) Delta:H(2)C(3)O(1) (R)	FALSE	FALSE	FALSE	FALSE	FALSE	FALSE	TRUE	FALSE	153600	3044	4073	4435	19.2	40700	1034000	24870		0	0	0	0	0	0	0	0	0		0	0	0	0	0	0	0	0	0		0	0	0	0	0	0	0	0	0
Car-i-2_IUIS_ABV49590.1	3	EREEIVDPREPR	(2) Delta:H(2)C(3)O(1) (R)	FALSE	FALSE	FALSE	FALSE	TRUE	FALSE	TRUE	TRUE	174500	204800	108800	2650	397600	93870	2383000	1315000		0	0	0	0	0	0	0	0	0		0	0	0	0	0	0	0	0	0		0	0	0	0	0	0	0	0	0
Car-i-2_IUIS_ABV49590.1	3	LEEEQRKQEER	(6) Delta:H(2)C(3)O(1) (R); (7) Delta:H(2)C(3)O(1) (K)	FALSE	FALSE	FALSE	FALSE	FALSE	FALSE	FALSE	TRUE	1818	24610	43180	449.2	283.6	6175	460.6	2072000		0	0	0	0	0	0	0	0	0		0	0	0	0	0	0	0	0	0		0	0	0	0	0	0	0	0	0
Car-i-2_IUIS_ABV49590.1	2	LEEEQRKQEER	(6) Delta:H(2)C(3)O(1) (R); (7) Delta:H(2)C(3)O(1) (K)	FALSE	FALSE	FALSE	FALSE	TRUE	FALSE	TRUE	TRUE	4034	11770	2594	531400	1497000	5263	414800	656200		0	0	0	0	0	0	0	0	0		0	0	0	0	0	0	0	0	0		0	0	0	0	0	0	0	0	0
Car-i-2_IUIS_ABV49590.1	2	CERQFQEQQER	(3) Delta:H(2)C(3)O(1) (R)	FALSE	FALSE	FALSE	FALSE	FALSE	FALSE	FALSE	TRUE	8851	2741	1110	1766000	1391	62740	685.1	125		0	0	0	0	0	0	0	0	0		0	0	0	0	0	0	0	0	0		0	0	0	0	0	0	0	0	0
Car-i-2_IUIS_ABV49590.1	2	CEERLEEEQRK	(10) Delta:H(2)C(3)O(1) (R); (11) Delta:H(2)C(3)O(1) (K)	FALSE	FALSE	FALSE	FALSE	FALSE	FALSE	TRUE	FALSE	790.2	4899	526.4	1269	1890	113.6	360.3	1001		0	0	0	0	0	0	0	0	0		0	0	0	0	0	0	0	0	0		0	0	0	0	0	0	0	0	0
Car-i-2_IUIS_ABV49590.1	3	HESGEGEVKYLER	(9) Delta:H(2)C(3)O(1) (K); (13) Delta:H(2)C(3)O(1) (R)	FALSE	FALSE	FALSE	FALSE	TRUE	TRUE	TRUE	TRUE	4401	76.06	7033	332	97110	102900	122300	96010		0	0	0	0	0	0	0	0	0		0	0	0	0	0	0	0	0	0		0	0	0	0	0	0	0	0	0
Car-i-2_IUIS_ABV49590.1	2	HESGEGEVKYLER	(9) Delta:H(2)C(3)O(1) (K); (13) Delta:H(2)C(3)O(1) (R)	FALSE	FALSE	TRUE	FALSE	TRUE	TRUE	TRUE	TRUE	761900	14300	356700	348700	1046000	1134000	852800	764700		0	0	0	0	0	0	0	0	0		0	0	0	0	0	0	0	0	0		0	0	0	0	0	0	0	0	0
Car-i-2_IUIS_ABV49590.1	3	RESFNLEYGDVIR	(1) Delta:H(2)C(3)O(1) (R)	FALSE	FALSE	FALSE	FALSE	TRUE	TRUE	TRUE	TRUE	776.7	7613	14330	10270	108500	99780	96610	85810		0	0	0	0	0	0	0	0	0		0	0	0	0	0	0	0	0	0		0	0	0	0	0	0	0	0	0
Car-i-2_IUIS_ABV49590.1	2	RESFNLEYGDVIR	(1) Delta:H(2)C(3)O(1) (R)	FALSE	FALSE	FALSE	FALSE	FALSE	FALSE	TRUE	FALSE	4011	0	4758	6904	7841	19270	18340	3198		0	0	0	0	0	0	0	0	0		0	0	0	0	0	0	0	0	0		0	0	0	0	0	0	0	0	0
Car-i-2_IUIS_ABV49590.1	2	QGQGQRQQQQCQSR	(6) Delta:H(2)C(3)O(1) (R)	FALSE	FALSE	FALSE	FALSE	FALSE	TRUE	FALSE	FALSE	4380	685.4	0	76	143000	290100	0	465.5		0	0	0	0	0	0	0	0	0		0	0	0	0	0	0	0	0	0		0	0	0	0	0	0	0	0	0
Car-i-2_IUIS_ABV49590.1	3	QVESYFVPMERQSR	(14) Delta:H(2)C(3)O(1) (R)	FALSE	FALSE	FALSE	FALSE	FALSE	FALSE	TRUE	FALSE	10600	2458	9847	6020	14050	496.4	22010	8755		0	0	0	0	0	0	0	0	0		0	0	0	0	0	0	0	0	0		0	0	0	0	0	0	0	0	0
Car-i-2_IUIS_ABV49590.1	4	HNPYYFHSQGLRSR	(14) Delta:H(2)C(3)O(1) (R)	FALSE	FALSE	FALSE	FALSE	FALSE	TRUE	FALSE	FALSE	579	245.3	601.1	30820	303.7	46850	101.6	3022		0	0	0	0	0	0	0	0	0		0	0	0	0	0	0	0	0	0		0	0	0	0	0	0	0	0	0
Car-i-2_IUIS_ABV49590.1	4	SRHESGEGEVKYLER	(11) Carbamyl (K)	FALSE	FALSE	FALSE	FALSE	FALSE	FALSE	TRUE	TRUE	3029	584.4	17500	12960	4050	1653	213800	129400		0	0	0	0	0	0	0	0	0		0	0	0	0	0	0	0	0	0		0	0	0	0	0	0	0	0	0
Car-i-2_IUIS_ABV49590.1	3	SRHESGEGEVKYLER	(11) Carbamyl (K)	FALSE	FALSE	FALSE	FALSE	FALSE	TRUE	FALSE	FALSE	4349	6183	3785	158300	113	38270	479.9	265.7		0	0	0	0	0	0	0	0	0		0	0	0	0	0	0	0	0	0		0	0	0	0	0	0	0	0	0
Car-i-2_IUIS_ABV49590.1	3	FFDQQEQREGVIIR	(8) Delta:H(2)C(3)O(1) (R)	FALSE	FALSE	FALSE	FALSE	TRUE	TRUE	FALSE	TRUE	7874	8134	15240	9614	114400	138600	149400	163300		0	0	0	0	0	0	0	0	0		0	0	0	0	0	0	0	0	0		0	0	0	0	0	0	0	0	0
Car-i-2_IUIS_ABV49590.1	3	DRLERFFDQQEQR	(5) Delta:H(2)C(3)O(1) (R)	FALSE	FALSE	FALSE	TRUE	TRUE	TRUE	TRUE	FALSE	0	71970	97490	80060	298400	231000	234200	63960		0	0	0	0	0	0	0	0	0		0	0	0	0	0	0	0	0	0		0	0	0	0	0	0	0	0	0
Car-i-2_IUIS_ABV49590.1	3	DRLERFFDQQEQR	(2) Delta:H(2)C(3)O(1) (R)	FALSE	FALSE	TRUE	FALSE	FALSE	FALSE	FALSE	FALSE	0	2579	89100	104800	29370	100	2623	7408		0	0	0	0	0	0	0	0	0		0	0	0	0	0	0	0	0	0		0	0	0	0	0	0	0	0	0
Car-i-2_IUIS_ABV49590.1	3	QVESYFVPMERQSR	(9) Oxidation (M); (11) Delta:H(2)C(3)O(1) (R)	FALSE	FALSE	FALSE	FALSE	TRUE	TRUE	TRUE	TRUE	67990	70630	48770	51340	157500	234200	133300	191300		0	0	0	0	0	0	0	0	0		0	0	0	0	0	0	0	0	0		0	0	0	0	0	0	0	0	0
Car-i-2_IUIS_ABV49590.1	4	SRHESGEGEVKYLER	(11) Delta:H(2)C(3)O(1) (K); (15) Delta:H(2)C(3)O(1) (R)	FALSE	FALSE	FALSE	FALSE	FALSE	TRUE	FALSE	TRUE	34310	157500	252100	274900	11.02	110800	76690	64060		0	0	0	0	0	0	0	0	0		0	0	0	0	0	0	0	0	0		0	0	0	0	0	0	0	0	0
Car-i-2_IUIS_ABV49590.1	3	SRHESGEGEVKYLER	(11) Delta:H(2)C(3)O(1) (K); (15) Delta:H(2)C(3)O(1) (R)	FALSE	FALSE	FALSE	TRUE	TRUE	TRUE	TRUE	TRUE	1070000	813200	1116000	1040000	1103000	2107000	1540000	1259000		0	0	0	0	0	0	0	0	0		0	0	0	0	0	0	0	0	0		0	0	0	0	0	0	0	0	0
Car-i-2_IUIS_ABV49590.1	2	SRHESGEGEVKYLER	(11) Delta:H(2)C(3)O(1) (K); (15) Delta:H(2)C(3)O(1) (R)	FALSE	FALSE	TRUE	TRUE	TRUE	TRUE	FALSE	TRUE	1826	32850	154500	186700	470200	264000	184200	129000		0	0	0	0	0	0	0	0	0		0	0	0	0	0	0	0	0	0		0	0	0	0	0	0	0	0	0
Car-i-2_IUIS_ABV49590.1	3	VFSNDILVAALNTPRDR	(17) Delta:H(2)C(3)O(1) (R)	FALSE	FALSE	FALSE	FALSE	FALSE	FALSE	FALSE	TRUE	78.82	79.9	38.95	76.75	86.56	34.09	40.2	64960		0	0	0	0	0	0	0	0	0		0	0	0	0	0	0	0	0	0		0	0	0	0	0	0	0	0	0
Car-i-2_IUIS_ABV49590.1	3	LEMVKLLQPVNNPGQFR	(5) Carbamyl (K)	FALSE	FALSE	TRUE	TRUE	FALSE	FALSE	FALSE	FALSE	7175	4392	153700	144400	30.43	47.98	177.3	9662		0	0	0	0	0	0	0	0	0		0	0	0	0	0	0	0	0	0		0	0	0	0	0	0	0	0	0
Car-i-2_IUIS_ABV49590.1	2	LEMVKLLQPVNNPGQFR	(5) Carbamyl (K)	TRUE	TRUE	TRUE	TRUE	TRUE	TRUE	TRUE	FALSE	459600	326400	1131000	945800	23300	19710	9145	1613		0	0	0	0	0	0	0	0	0		1	0	0	0	0	0	0	0	0		0	0	0	0	0	0	0	0	0
Car-i-2_IUIS_ABV49590.1	3	LEMVKLLQPVNNPGQFR	(3) Oxidation (M); (5) Carbamyl (K)	FALSE	FALSE	FALSE	TRUE	FALSE	FALSE	TRUE	FALSE	23210	13460	11350	28380	4827	65410	102800	36540		0	0	0	0	0	0	0	0	0		0	0	0	0	0	0	0	0	0		0	0	0	0	0	0	0	0	0
Car-i-2_IUIS_ABV49590.1	2	LEMVKLLQPVNNPGQFR	(3) Oxidation (M); (5) Carbamyl (K)	FALSE	FALSE	TRUE	TRUE	TRUE	TRUE	TRUE	TRUE	75730	67050	817400	805500	396500	333100	475300	403600		0	0	0	0	0	0	0	0	0		0	0	0	0	0	0	0	0	0		0	0	0	0	0	0	0	0	0
Car-i-2_IUIS_ABV49590.1	2	LEMVKLLQPVNNPGQFR	(3) Oxidation (M); (5) Delta:H(2)C(3)O(1) (K)	FALSE	FALSE	TRUE	TRUE	FALSE	FALSE	FALSE	FALSE	4246	7470	1695000	1401000	11.64	23.41	68.35	0		0	0	0	0	0	0	0	0	0		0	0	0	0	0	0	0	0	0		0	0	0	0	0	0	0	0	0
Car-i-2_IUIS_ABV49590.1	2	QLQEMDVLVNYAEIKR	(15) Delta:H(2)C(3)O(1) (K); (16) Delta:H(2)C(3)O(1) (R)	FALSE	FALSE	FALSE	TRUE	FALSE	FALSE	FALSE	FALSE	259.3	0	33340	19010	48310	0	34640	311.4		0	0	0	0	0	0	0	0	0		0	0	0	0	0	0	0	0	0		0	0	0	0	0	0	0	0	0
Car-i-2_IUIS_ABV49590.1	2	QLQEMDVLVNYAEIKR	(5) Oxidation (M); (15) Delta:H(2)C(3)O(1) (K); (16) Delta:H(2)C(3)O(1) (R)	FALSE	FALSE	FALSE	FALSE	TRUE	FALSE	FALSE	FALSE	0	1312	320	473.1	18170	1724	141.1	30.68		0	0	0	0	0	0	0	0	0		0	0	0	0	0	0	0	0	0		0	0	0	0	0	0	0	0	0
Car-i-2_IUIS_ABV49590.1	2	EQEEEESSTGQFQKVTAR	(14) Carbamyl (K)	FALSE	FALSE	FALSE	FALSE	FALSE	FALSE	TRUE	TRUE	599.7	430.8	3059	581.9	1462	2614	139800	144400		0	0	0	0	0	0	0	0	0		0	0	0	0	0	0	0	0	0		0	0	0	0	0	0	0	0	0
Car-i-2_IUIS_ABV49590.1	3	NFLAGQNNIINQLEREAK	(18) Delta:H(2)C(3)O(1) (K)	FALSE	FALSE	TRUE	TRUE	FALSE	FALSE	FALSE	FALSE	11350	8108	613300	546500	358.7	0	442.6	86.9		0	0	0	0	0	0	0	0	0		0	0	0	0	0	0	0	0	0		0	0	0	0	0	0	0	0	0
Car-i-2_IUIS_ABV49590.1	2	EQEEEESSTGQFQKVTAR	(14) Delta:H(2)C(3)O(1) (K); (18) Delta:H(2)C(3)O(1) (R)	FALSE	FALSE	FALSE	FALSE	TRUE	TRUE	TRUE	TRUE	1272000	914800	1357000	1264000	1332000	1825000	1379000	1276000		0	0	0	0	0	0	0	0	0		0	0	0	0	0	0	0	0	0		0	0	0	0	0	0	0	0	0
Car-i-2_IUIS_ABV49590.1	4	WEFQQCQERCQHEER	(9) Delta:H(2)C(3)O(1) (R)	FALSE	FALSE	FALSE	FALSE	FALSE	FALSE	TRUE	FALSE	96.02	69.6	105.4	584.7	1049	866.1	1257000	446.4		0	0	0	0	0	0	0	0	0		0	0	0	0	0	0	0	0	0		0	0	0	0	0	0	0	0	0
Car-i-2_IUIS_ABV49590.1	2	WEFQQCQERCQHEER	(9) Delta:H(2)C(3)O(1) (R)	FALSE	FALSE	FALSE	FALSE	TRUE	FALSE	FALSE	FALSE	205.2	0	291.8	2334000	48650	44730	0	0		0	0	0	0	0	0	0	0	0		0	0	0	0	0	0	0	0	0		0	0	0	0	0	0	0	0	0
Car-i-2_IUIS_ABV49590.1	3	ELSFNMPREEIEEIFER	(6) Oxidation (M); (8) Delta:H(2)C(3)O(1) (R)	FALSE	FALSE	FALSE	TRUE	FALSE	FALSE	FALSE	FALSE	4852	3580	95090	48260	164.2	44.18	41.64	4400		0	0	0	0	0	0	0	0	0		0	0	0	0	0	0	0	0	0		0	0	0	0	0	0	0	0	0
Car-i-2_IUIS_ABV49590.1	3	NNQRNFLAGQNNIINQLER	(4) Delta:H(2)C(3)O(1) (R)	FALSE	FALSE	FALSE	FALSE	FALSE	TRUE	TRUE	FALSE	1084	0	4927	3410	272.7	87540	26640	12710		0	0	0	0	0	0	0	0	0		0	0	0	0	0	0	0	0	0		0	0	0	0	0	0	0	0	0
Car-i-2_IUIS_ABV49590.1	2	REQEEEESSTGQFQKVTAR	(15) Delta:H(2)C(3)O(1) (K); (19) Delta:H(2)C(3)O(1) (R)	FALSE	FALSE	FALSE	FALSE	TRUE	FALSE	FALSE	TRUE	1326	12170	45080	26570	70730	39400	43620	54630		0	0	0	0	0	0	0	0	0		0	0	0	0	0	0	0	0	0		0	0	0	0	0	0	0	0	0
Car-i-2_IUIS_ABV49590.1	3	FEMACPHDVSSQSYEYKGR	(3) Oxidation (M); (19) Carbamyl (R)	FALSE	FALSE	FALSE	FALSE	FALSE	FALSE	TRUE	FALSE	4492	20300	105400	81390	1792	9889	104300	1792		0	0	0	0	0	0	0	0	0		0	0	0	0	0	0	0	0	0		0	0	0	0	0	0	0	0	0
Car-i-2_IUIS_ABV49590.1	3	FEMACPHDVSSQSYEYKGR	(3) Oxidation (M); (17) Delta:H(2)C(3)O(1) (K); (19) Delta:H(2)C(3)O(1) (R)	FALSE	FALSE	FALSE	FALSE	FALSE	TRUE	TRUE	TRUE	7265	2792	2054	1858	1065	396400	248200	196800		0	0	0	0	0	0	0	0	0		0	0	0	0	0	0	0	0	0		0	0	0	0	0	0	0	0	0
Car-i-2_IUIS_ABV49590.1	2	FEMACPHDVSSQSYEYKGR	(3) Oxidation (M); (17) Delta:H(2)C(3)O(1) (K); (19) Delta:H(2)C(3)O(1) (R)	FALSE	FALSE	FALSE	FALSE	FALSE	TRUE	FALSE	FALSE	743.9	583.3	436000	292.5	458.2	20900	3542	146100		0	0	0	0	0	0	0	0	0		0	0	0	0	0	0	0	0	0		0	0	0	0	0	0	0	0	0
Car-i-2_IUIS_ABV49590.1	3	VPAGATEYVINQDSNERLEMVK	(17) Delta:H(2)C(3)O(1) (R)	FALSE	FALSE	TRUE	TRUE	FALSE	FALSE	FALSE	FALSE	1999	2045	181100	176600	141.8	3143	2956	1152		0	0	0	0	0	0	0	0	0		0	0	0	0	0	0	0	0	0		0	0	0	0	0	0	0	0	0
Car-i-2_IUIS_ABV49590.1	3	VPAGATEYVINQDSNERLEMVK	(20) Oxidation (M); (22) Delta:H(2)C(3)O(1) (K)	FALSE	FALSE	FALSE	FALSE	FALSE	TRUE	TRUE	TRUE	1067000	2559	10180	3259	4000	112100	72400	97320		0	0	0	0	0	0	0	0	0		0	0	0	0	0	0	0	0	0		0	0	0	0	0	0	0	0	0
Car-i-2_IUIS_ABV49590.1	5	GREEEQQRHNPYYFHSQGLR	(8) Delta:H(2)C(3)O(1) (R)	FALSE	FALSE	FALSE	FALSE	TRUE	TRUE	TRUE	TRUE	30960	13420	3667	76110	107000	444600	433600	413400		0	0	0	0	0	0	0	0	0		0	0	0	0	0	0	0	0	0		0	0	0	0	0	0	0	0	0
Car-i-2_IUIS_ABV49590.1	4	VPAGATEYVINQDSNERLEMVKLLQPVNNPGQFR	(22) Carbamyl (K)	TRUE	FALSE	TRUE	FALSE	FALSE	FALSE	FALSE	FALSE	264300	191600	1163000	1026000	7171	814.7	24.38	1242		0	0	0	0	0	0	0	0	0		0	0	0	0	0	0	0	0	0		0	0	0	0	0	0	0	0	0
Car-i-2_IUIS_ABV49590.1	3	VPAGATEYVINQDSNERLEMVKLLQPVNNPGQFR	(22) Carbamyl (K)	TRUE	FALSE	TRUE	FALSE	FALSE	FALSE	FALSE	FALSE	379200	304500	2186000	1823000	61.49	0	25.04	0		0	0	0	0	0	0	0	0	0		0	0	0	0	0	0	0	0	0		0	0	0	0	0	0	0	0	0
Car-i-2_IUIS_ABV49590.1	4	VPAGATEYVINQDSNERLEMVKLLQPVNNPGQFR	(20) Oxidation (M); (22) Carbamyl (K)	FALSE	FALSE	TRUE	TRUE	FALSE	FALSE	FALSE	FALSE	92020	47900	766900	728200	469.9	4619	5886	179.3		0	0	0	0	0	0	0	0	0		0	0	0	0	0	0	0	0	0		0	0	0	0	0	0	0	0	0
Car-i-2_IUIS_ABV49590.1	3	VPAGATEYVINQDSNERLEMVKLLQPVNNPGQFR	(20) Oxidation (M); (22) Carbamyl (K)	FALSE	TRUE	TRUE	TRUE	FALSE	FALSE	FALSE	FALSE	74010	75120	3508000	3151000	210.6	205.7	79.97	2216		0	0	0	0	0	0	0	0	0		0	0	0	0	0	0	0	0	0		0	0	0	0	0	0	0	0	0
Car-i-2_IUIS_ABV49590.1	3	VPAGATEYVINQDSNERLEMVKLLQPVNNPGQFR	(20) Oxidation (M); (22) Delta:H(2)C(3)O(1) (K)	FALSE	FALSE	TRUE	TRUE	FALSE	FALSE	FALSE	FALSE	53580	36330	2556000	2328000	824.5	75.05	323	80.12		0	0	0	0	0	0	0	0	0		0	0	0	0	0	0	0	0	0		0	0	0	0	0	0	0	0	0
Car-i-2_IUIS_ABV49590.1	4	VPAGATEYVINQDSNERLEMVKLLQPVNNPGQFR	(17) Carbamyl (R); (22) Carbamyl (K)	FALSE	FALSE	TRUE	TRUE	FALSE	FALSE	FALSE	FALSE	2817	2739	1155000	1059000	780.6	432.8	203.4	209.5		0	0	0	0	0	0	0	0	0		0	0	0	0	0	0	0	0	0		0	0	0	0	0	0	0	0	0
Car-i-2_IUIS_ABV49590.1	3	VPAGATEYVINQDSNERLEMVKLLQPVNNPGQFR	(17) Carbamyl (R); (22) Carbamyl (K)	FALSE	FALSE	TRUE	TRUE	FALSE	FALSE	FALSE	FALSE	48750	49760	11850000	11230000	40.69	106.5	168.4	7732		0	0	0	0	0	0	0	0	0		0	0	0	0	0	0	0	0	0		0	0	0	0	0	0	0	0	0
Car-i-2_IUIS_ABV49590.1	4	VPAGATEYVINQDSNERLEMVKLLQPVNNPGQFR	(17) Carbamyl (R); (20) Oxidation (M); (22) Carbamyl (K)	FALSE	FALSE	TRUE	TRUE	FALSE	FALSE	FALSE	FALSE	1522	365.2	140800	112200	521.5	187.9	114.8	252.3		0	0	0	0	0	0	0	0	0		0	0	0	0	0	0	0	0	0		0	0	0	0	0	0	0	0	0
Car-i-2_IUIS_ABV49590.1	4	VPAGATEYVINQDSNERLEMVKLLQPVNNPGQFR	(17) Delta:H(2)C(3)O(1) (R); (22) Delta:H(2)C(3)O(1) (K)	FALSE	FALSE	TRUE	FALSE	FALSE	FALSE	FALSE	FALSE	0	978.4	371700	298800	67.04	388.9	129	2216		0	0	0	0	0	0	0	0	0		0	0	0	0	0	0	0	0	0		0	0	0	0	0	0	0	0	0
[truncated: 261 more rows]

## Sheet: # modifications 12 min
																					car i 1										car i 2										car i 4
[truncated: 801 more rows]

## Sheet: # modifications 20 min
																					car i 1										car i 2										car i 4
[truncated: 801 more rows]

## Sheet: # modifications 24 min
																					car i 1										car i 2										car i 4
[truncated: 801 more rows]
